# Supplementary material for: The OsABF1 transcription factor improves drought tolerance by activating the transcription of COR413-TM1 in rice
Source: J Exp Bot. 2017 Aug 12;68(16):4695–707. doi: 10.1093/jxb/erx260 (PMC5853872; doi:10.1093/jxb/erx260)
Supplement: Supplementary Table S1 [file erx260_suppl_supplementary_table_s1-with-caption.xlsx]

## Sheet: Sheet1
Table S1. Oligonucleotide primers used in this study.
Experiment	Primer name	Sequence
qRT-PCR	Ubq-QF	5' AACCAGCTGAGGCCCAAGA 3'
	Ubq-QR	5' ACGATTGATTTAACCAGTCCATGA 3'
	OsABF1-QF	5' GGAGGAGAACGCCAAGATGT 3'
	OsABF1-QR	5' GATCTCGTGCTGACGTTTTCC 3'
	COR413-TM1-QF	5' GGCACAGCCATACACAAATCTT 3'
	COR413-TM1-QR	5' TGGTAAGGAGCAACACTCACGA 3'
	OsPP48-QF	5' CGCCATGTCACGAGCCAT 3'
	OsPP48-QR	5' GGCCAGGATGAGGAACTCG 3'
	OsPP108-QF	5' CCGCGTCATCTTCTGGGAG 3'
	OsPP108-QR	5' CGTAGGGCTTCAGGTAGGCG 3'
	HOX24-QF	5' ATCACCTAGACTACTTGGGCGG 3'
	HOX24-QR	5' ACTGCGTTCCATTCCACCATT 3'
	AUMO1-QF	5' GGCACCATCCGCTACTCCT 3'
	AUMO1-QR	5' CCGTCGCAACCGATCACTA 3'
	OsEGY3-QF	5' CAAGGCGCTTGACCTCAACA 3'
	OsEGY3-QR	5' GGTTGCCGATGAAGATGCC 3'
	OsLEA14-QF	5' GCAGGGACTGGGACATCG 3'
	OsLEA14-QR	5' GAGCTCGCCGGACTTGGT 3'
	OsbZIP23-QF	5' AAATGTTGGAGCAGCAAAAGAA 3'
	OsbZIP23-QR	5' CCCGTCAGAGTCCTCCGAA 3'
	OsbZIP46-QF	5' GCAGAAAAAGCAGGTGGAAAT 3'
	OsbZIP46-QR	5' GTCAGTGTTCGTCGGAGGC 3'
	OsbZIP72-QF	5' AGATATCATGGAAATGCAGAAAAAT 3'
	OsbZIP72-QR	5' GGACCAGTCAGTGTTCTTCGC 3'
	COR413-TM1-ChIP-QFa	5' TTCGATAACTACAAGGTTTTCAAAAT 3'
	COR413-TM1-ChIP-QRa	5' CCGGCAGAATGATGTACATATTAG 3'
	COR413-TM1-ChIP-QFb	5' TTAGAGAACCCTACAAATTGGCA 3'
	COR413-TM1-ChIP-QRb	5' TAGATCATCGAGACGGGTCATC 3'
	COR413-TM1-ChIP-QFc	5' GTTAGAAAGTGATAGACAAACAAACGA 3'
	COR413-TM1-ChIP-QRc	5' GTGGTTTTTTCTCTCATGTTTTGG 3'
	COR413-TM1-ChIP-QFd	5' CCCCGCAGATTTCTTCGAGA 3'
	COR413-TM1-ChIP-QRd	5' CGAGGGTGGTGGGGGTCTCGT 3'
	COR413-TM1-ChIP-QFe	5' GCGACGGGAAAGTGAGGC 3'
	COR413-TM1-ChIP-QRe	5' CTGCTGTTATTGAAGCCGTGG 3'
	HOX24-ChIP-QFa	5' GCGTGTCGTTGTGAACTGTGA 3'
	HOX24-ChIP-QRa	5' GTACTCACCGTTTGCTTGCG 3'
	HOX24-ChIP-QFb	5' CGGCGATTCGACCATCTG 3'
	HOX24-ChIP-QRb	5' GCAGGACAAGCAGAGTATACACG 3'
	HOX24-ChIP-QFc	5' GGCTTCCCGTCCGTGAGA 3'
	HOX24-ChIP-QRc	5' CCAATGTGCAGCAGCCATC 3'
	HOX24-ChIP-QFd	5' TTTTTTGCGTAGAGGAGATGAGG 3'
	HOX24-ChIP-QRd	5' GGAGCCGATGCCGACAC 3'
	AUMO1-ChIP-QFa	5' CTAGGAGGAGTACGAACTTGATTGA 3'
	AUMO1-ChIP-QRa	5' AGTTTGAAGGTAAATAAAGACAGTCG 3'
	AUMO1-ChIP-QFb	5' CATGCAGGAAAGGGGTGAAGT 3'
	AUMO1-ChIP-QRb	5' TGATCTTGTCGCCTACCCCA 3'
	AUMO1-ChIP-QFc	5' TGAGTATTCCTTATTTTCTATTTCACAA 3'
	AUMO1-ChIP-QRc	5' AAATATAACTTGTACGTGTAAATTCACG 3'
	OsEGY3-ChIP-QFa	5' AGGACTGCGGGAGCCAAC 3'
	OsEGY3-ChIP-QRa	5' TTGCTCGTGTAGTAGTCGTGTGG 3'
	OsLEA14-ChIP-QFa	5' TTTCCTGAGATCCAATTGCCA 3'
	OsLEA14-ChIP-QRa	5' AAACCGTGCAAAAGAGGTCTCT 3'
	OsLEA14-ChIP-QFb	5' GTCACAACTTTTTATTTCCAGCCT 3'
	OsLEA14-ChIP-QRb	5' TGACTATGCTCGTGTGCTAATGTG 3'
	OsLEA14-ChIP-QFc	5' TGGGGATTAGAGGGGAGAGAG 3'
	OsLEA14-ChIP-QRc	5' GTTGGAGCGTCTCGTGGAAG 3'
	OsLEA14-ChIP-QFd	5' GAGTACACTCGTCGAGCGGTT 3'
	OsLEA14-ChIP-QRd	5' GTCGTCGCTGTACTGTGTTAGGA 3'
	OsPP48-ChIP-QFa	5' AGACAAAGAGAAGGGCGGC 3'
	OsPP48-ChIP-QRa	5' ATGGGACCGGGAGTATCATG 3'
	OsPP48-ChIP-QFb	5' CGCTCAGGCCACGTCGA 3'
	OsPP48-ChIP-QRb	5' GCGGGGCGACACGTAAA 3'
	OsPP48-ChIP-QFc	5' CGTCACGTGGAGCCGCAT 3'
	OsPP48-ChIP-QRc	5' GGGTGGGAGAGGCGACG 3'
	OsPP108-ChIP-QFa	5' CTACACCTGTCCACCCCACC 3'
	OsPP108-ChIP-QRa	5' GGACGATGGCGGCAAAC 3'
	OsPP108-ChIP-QFb	5' CAGCCCAAGAGCCAACCC 3'
	OsPP108-ChIP-QRb	5' CTCTTTCGTTTGACCTCCCG 3'
	OsPP108-ChIP-QFc	5' ACTAGTACGTGGCGACGACGAAT 3'
	OsPP108-ChIP-QRc	5' TCCACGAGTCCCGCCTCC 3'
	OsbZIP23-ChIP-QFa	5' CAGATGCTCCCACCTCGC 3'
	OsbZIP23-ChIP-QRa	5' GGGGGGGAGGATTGTGC 3'
	OsbZIP46-ChIP-QFa	5' AATTACCGGAAGCTCTCCAAATA 3'
	OsbZIP46-ChIP-QRa	5' CTTGCTCTGCCTCTACACGACTA 3'
	OsbZIP72-ChIP-QFa	5' GGGTGGTCGCAGTCGCC 3'
	OsbZIP72-ChIP-QRa	5' GATCCTCCTGGTGGTGGAGC 3'
	25S-ChIP-QF	5' GGGACTACCCGCTGAGTTTA 3'
	25S-ChIP-QR	5' GGACGCCTCTCCAGACTACA 3'
	Reference Sequence-QF	5' TGGCGGTAACAAGAAAGGGA 3'
	Reference Sequence-QR	5' CAGCCTTTTTGCAGCAGAAA 3'
	DNA Binding-QF	5' CCTGAGATCGGCTTCAAATG 3'
	DNA Binding-QR	5' CATTAGGGCAAACTGTGGGTC 3'
DNA Binding assay	Reference Sequence-F	5' CGCCTTGGCGGTAACAAGAAAGGGATCTTCACTCGCGACCGCAAACCGAA 3'
	Reference Sequence-R	5' AGTCCAGCCTTTTTGCAGCAGAAATCATGCAGCCGCCGAGTTCGGTTTGCGGTCGCGAGT 3'
	Em1a-F	5' AGGGCCTGAGATCGGCTTCAAATGGCCTATAGCCGCCCTGGACACGTGGCATGCTCCATCAGTTCCTGAT 3'
	Motif 1-F	5' AGGGCCTGAGATCGGCTTCAAATGGCCTATAGCCGCCCTGTACGTGGCATGCTCCATCAGTTCCTGAT 3'
	Motif 2-F	5' AGGGCCTGAGATCGGCTTCAAATGGCCTATAGCCGCCCTGTACGTGTCATGCTCCATCAGTTCCTGAT 3'
	Motif 3-F	5' AGGGCCTGAGATCGGCTTCAAATGGCCTATAGCCGCCCTGTACGTGGAATGCTCCATCAGTTCCTGAT 3'
	Motif 4-F	5' AGGGCCTGAGATCGGCTTCAAATGGCCTATAGCCGCCCTGTACGTGTAATGCTCCATCAGTTCCTGAT 3'
	Motif 5-F	5' AGGGCCTGAGATCGGCTTCAAATGGCCTATAGCCGCCCTGTACGTGCCATGCTCCATCAGTTCCTGAT 3'
	Motif 6-F	5' AGGGCCTGAGATCGGCTTCAAATGGCCTATAGCCGCCCTGTACGTGACATGCTCCATCAGTTCCTGAT 3'
	Motif 7-F	5' AGGGCCTGAGATCGGCTTCAAATGGCCTATAGCCGCCCTGTACGTGGGATGCTCCATCAGTTCCTGAT 3'
	Motif 8-F	5' AGGGCCTGAGATCGGCTTCAAATGGCCTATAGCCGCCCTGTACGTGGTATGCTCCATCAGTTCCTGAT 3'
	Motif 9-F	5' AGGGCCTGAGATCGGCTTCAAATGGCCTATAGCCGCCCTGTACGTTGCATGCTCCATCAGTTCCTGAT 3'
	Motif 10-F	5' AGGGCCTGAGATCGGCTTCAAATGGCCTATAGCCGCCCTGTTATAGGCATGCTCCATCAGTTCCTGAT 3'
	DNA Binding-R	5' TCACTCATTAGGGCAAACTGTGGGTCAATAATCAGGAACTGATGGAGCAT 3'
	COR413-TM1-Fa	5' TCACTCATTAGGGCAAACTGTGGGTC ACATTTAAAAAGTAATTATTGGATTTTATTAACGTATTTTAA 3'
	COR413-TM1-Ra	5' AGGGCCTGAGATCGGCTTCAAATG GCAGAATGATGTACATATTAGACTTTAAAATACGTTAATAAAAT 3'
	COR413-TM1-Fb	5' TCACTCATTAGGGCAAACTGTGGGTC CAATCATCAATCACGTTGTAATTAATGCGTGCATAAAAAAAA 3'
	COR413-TM1-Rb	5' AGGGCCTGAGATCGGCTTCAAATG GACGGGTCATCACGTGTACCCGTGTTTTTTTTATGCACGCATTA 3'
	COR413-TM1-Fc	5' TCACTCATTAGGGCAAACTGTGGGTC AACAATAGATTAATCGTATAAGACACTAGATTTAACGTGAAA 3'
	COR413-TM1-Rc	5' AGGGCCTGAGATCGGCTTCAAATG TTTTCTCTCATGTTTTGGGAGGGTTTTCACGTTAAATCTAGTGT 3'
	COR413-TM1-Fd	5' TCACTCATTAGGGCAAACTGTGGGTC CTGCTGGCCTGTCCGCCACGTCGCCGTCGCCGTTACGCGATC 3'
	COR413-TM1-Rd	5' AGGGCCTGAGATCGGCTTCAAATG GCTGATGACTCGGCGAGATGAGATGATCGCGTAACGGCGACGGC 3'
	COR413-TM1-Fe	5' TCACTCATTAGGGCAAACTGTGGGTC CCCACCCGCCCGGACACGTGGACGGTCACGGTGGGCCGTGCC 3'
	COR413-TM1-Re	5' AGGGCCTGAGATCGGCTTCAAATG GCTGCTGCTGTTATTGAAGCCGTGGGCACGGCCCACCGTGACCG 3'
Gene Cloning	OsABF1-pCold-F	5' ATCCGAATTCAAGCTT ATGATGGCGTCGAGGGTG 3'
	OsABF1-pCold-R	5' GCAGGTCGACAAGCTT CTACCACTCCATCGAGTTTGTTCT 3'
	COR413-TM1-1390-F	5' TCTGCACTAGGTACCTGCAG ATGTCCATCTCGCTGCGC 3'
	COR413-TM1-1390-R	5' ATGGATCCGTCGACCTGCAG GAACAACATCATCAAGGGGATAA 3'
	COR413-TM1-RNAi-F	5' CAAAAAAGCAGGCTTC TTGCTAAAGGCACAGCCATAC 3'
	COR413-TM1-RNAi-R	5' CAAGAAAGCTGGGTC ACCCTGGTGAAGTGCTGAAA 3'
	attB adaptor-F	5' GTGGGGACAAGTTTGTACAAAAAAGCAGGCTTC 3'
	attB adaptor-R	5' GTGGGGACCACTTTGTACAAGAAAGCTGGGTC 3'
