# Supplementary material for: The OsABF1 transcription factor improves drought tolerance by activating the transcription of COR413-TM1 in rice
Source: J Exp Bot. 2017 Aug 12;68(16):4695–707. doi: 10.1093/jxb/erx260 (PMC5853872; doi:10.1093/jxb/erx260)
Supplement: Supplementary Table S2 [file erx260_suppl_supplementary_table_s2-with-caption.xlsx]

## Sheet: sheet1
Table S2. ABF1V-associated genes.
ABF1V-specific genes	Gene_chr	Gene_start	Gene_end	Gene_chain	Peak_chr	Peak_start	Peak_end	Peak_name	=-10*LOG10(pvalue)	Peak_enrichment	Length of the overlap between peaks and genes
LOC_Os01g01295	1	139934	143554	+	1	140209	141962	MACS_peak_4	384.36	9.9	1753
LOC_Os01g01560	1	283910	292119	-	1	286788	287819	MACS_peak_10	375.97	12.87	1031
LOC_Os01g01570	1	286370	291296	+	1	286788	287819	MACS_peak_10	375.97	12.87	1031
LOC_Os01g01760	1	402691	404403	-	1	403841	404682	MACS_peak_14	107.85	8.36	562
LOC_Os01g01870	1	476323	480166	+	1	476858	478124	MACS_peak_15	104.33	6.27	1266
LOC_Os01g01920	1	496452	505264	+	1	496039	497708	MACS_peak_17	430.98	11.04	1256
LOC_Os01g02390	1	766168	769682	-	1	768223	769173	MACS_peak_29	89.05	5.77	950
LOC_Os01g02400	1	768330	772851	+	1	768223	769173	MACS_peak_29	89.05	5.77	843
LOC_Os01g02470	1	794840	796533	+	1	795198	795943	MACS_peak_30	101.29	7.49	745
LOC_Os01g03090	1	1181392	1185707	+	1	1181798	1182785	MACS_peak_38	256.15	10.6	987
LOC_Os01g03110	1	1197686	1203507	-	1	1202270	1203797	MACS_peak_39	266.43	7.8	1237
LOC_Os01g03160	1	1230471	1235942	+	1	1230632	1232272	MACS_peak_40	215.79	6.57	1640
LOC_Os01g03330	1	1343556	1346420	-	1	1345119	1346304	MACS_peak_42	240.11	7.38	1185
LOC_Os01g03500	1	1409986	1413094	-	1	1412330	1413049	MACS_peak_44	127.33	7.12	719
LOC_Os01g03510	1	1411837	1418043	+	1	1412330	1413049	MACS_peak_44	127.33	7.12	719
LOC_Os01g03549	1	1435161	1444689	+	1	1442559	1443255	MACS_peak_46	107.9	6.28	696
LOC_Os01g03670	1	1511134	1513467	+	1	1512638	1513429	MACS_peak_47	193.96	10.27	791
LOC_Os01g03750	1	1568584	1570940	-	1	1569740	1570709	MACS_peak_48	184.57	9.07	969
LOC_Os01g03810	1	1596485	1598511	-	1	1596900	1598660	MACS_peak_51	247.16	5.52	1611
LOC_Os01g03820	1	1595484	1603610	+	1	1596900	1598660	MACS_peak_51	247.16	5.52	1760
LOC_Os01g04090	1	1774916	1778106	-	1	1776748	1778279	MACS_peak_63	302.05	6.95	1358
LOC_Os01g04230	1	1865934	1869390	+	1	1865441	1867103	MACS_peak_69	169.83	5.97	1169
LOC_Os01g04260	1	1886522	1891298	+	1	1887000	1888241	MACS_peak_70	125.96	6.19	1241
LOC_Os01g04330	1	1929993	1931905	-	1	1930617	1931983	MACS_peak_71	232.59	5.94	1288
LOC_Os01g04350	1	1939001	1940953	+	1	1939029	1940842	MACS_peak_73	152.02	5.7	1813
LOC_Os01g04590	1	2057307	2061277	+	1	2056290	2058683	MACS_peak_76	585.22	12.49	1376
LOC_Os01g04630	1	2073752	2077904	-	1	2076952	2078030	MACS_peak_78	220.97	7.76	952
LOC_Os01g04660	1	2095190	2099694	+	1	2095283	2096298	MACS_peak_81	161.52	7.07	1015
LOC_Os01g04730	1	2135761	2137996	+	1	2136297	2137048	MACS_peak_83	417.6	15.35	751
LOC_Os01g04800	1	2200262	2202860	+	1	2200449	2201667	MACS_peak_85	400.63	12.14	1218
LOC_Os01g04950	1	2290109	2297407	+	1	2290975	2292093	MACS_peak_89	171.45	6.42	1118
LOC_Os01g05500	1	2597848	2611865	+	1	2598034	2598768	MACS_peak_96	164.27	9.04	734
LOC_Os01g05610	1	2672398	2674373	+	1	2673001	2673652	MACS_peak_99	85.58	5.83	651
LOC_Os01g05630	1	2684727	2686700	+	1	2685199	2685990	MACS_peak_100	193.81	9.54	791
LOC_Os01g05650	1	2692133	2695086	-	1	2693629	2694696	MACS_peak_101	416.49	11.5	1067
LOC_Os01g05830	1	2789222	2794865	+	1	2789196	2791109	MACS_peak_104	619.28	13.71	1887
LOC_Os01g05900	1	2819035	2838581	-	1	2819537	2820261	MACS_peak_105	166.82	7.42	724
LOC_Os01g05900	1	2819035	2838581	-	1	2837270	2838401	MACS_peak_106	243.26	8.25	1131
LOC_Os01g05970	1	2843428	2858135	-	1	2843930	2844710	MACS_peak_107	195.84	9.22	780
LOC_Os01g06010	1	2870108	2871988	+	1	2870633	2871381	MACS_peak_110	109.32	8.26	748
LOC_Os01g06040	1	2886059	2888435	-	1	2887737	2888526	MACS_peak_111	171.63	10.6	698
LOC_Os01g06080	1	2900601	2903620	-	1	2901574	2902310	MACS_peak_112	81.14	6.25	736
LOC_Os01g06560	1	3090122	3092866	-	1	3091867	3092683	MACS_peak_118	254.96	11.46	816
LOC_Os01g06600	1	3107116	3113964	-	1	3112735	3113567	MACS_peak_121	119.99	9.01	832
LOC_Os01g07070	1	3320772	3327256	+	1	3321048	3322106	MACS_peak_123	159.87	8.44	1058
LOC_Os01g07090	1	3331951	3336076	-	1	3334613	3335496	MACS_peak_124	146.13	7.55	883
LOC_Os01g07100	1	3334248	3342223	+	1	3334613	3335496	MACS_peak_124	146.13	7.55	883
LOC_Os01g07110	1	3344202	3355067	-	1	3353774	3354737	MACS_peak_125	327.4	10.32	963
LOC_Os01g07200	1	3395335	3399518	+	1	3395569	3396980	MACS_peak_127	394.49	10.42	1411
LOC_Os01g07310	1	3445935	3450223	-	1	3448890	3450043	MACS_peak_130	96.34	5.21	1153
LOC_Os01g07370	1	3478337	3484580	-	1	3483216	3484135	MACS_peak_131	126.51	7.09	919
LOC_Os01g07376	1	3488309	3491992	-	1	3490772	3491815	MACS_peak_132	165.21	7.05	1043
LOC_Os01g07700	1	3695141	3699806	-	1	3697998	3699439	MACS_peak_136	610.28	9.73	1441
LOC_Os01g07740	1	3712686	3718638	-	1	3717277	3718119	MACS_peak_137	155.4	9.33	842
LOC_Os01g07760	1	3723313	3729285	-	1	3727251	3728684	MACS_peak_138	450.2	8.6	1433
LOC_Os01g07880	1	3810148	3812070	-	1	3810890	3812080	MACS_peak_143	200.29	6.86	1180
LOC_Os01g08080	1	3912700	3916275	-	1	3912670	3914091	MACS_peak_150	154.52	7.42	1391
LOC_Os01g08150	1	3938130	3942406	-	1	3941142	3941986	MACS_peak_153	160.92	10.64	844
LOC_Os01g08340	1	4089066	4093859	+	1	4089478	4090343	MACS_peak_160	153.44	8.82	865
LOC_Os01g08410	1	4121418	4125379	+	1	4121918	4123184	MACS_peak_163	138.35	7.34	1266
LOC_Os01g08470	1	4178158	4181435	-	1	4179908	4181174	MACS_peak_165	303.38	8.26	1266
LOC_Os01g08510	1	4207552	4213303	-	1	4212158	4213040	MACS_peak_168	401.07	11.83	882
LOC_Os01g08580	1	4271796	4276334	-	1	4275085	4275974	MACS_peak_172	143.25	7.24	889
LOC_Os01g08710	1	4339848	4356469	-	1	4340444	4342589	MACS_peak_175	350.76	7.07	2145
LOC_Os01g08750	1	4372127	4393083	+	1	4372679	4373486	MACS_peak_176	207.02	12.53	807
LOC_Os01g08760	1	4393152	4396000	+	1	4393578	4394151	MACS_peak_177	100	6.74	573
LOC_Os01g08880	1	4453754	4457085	-	1	4456466	4457354	MACS_peak_180	229.79	12.72	619
LOC_Os01g08890	1	4458083	4484479	-	1	4483250	4484586	MACS_peak_181	850.08	11.7	1229
LOC_Os01g09000	1	4513297	4520614	-	1	4519132	4519971	MACS_peak_183	82.39	6.56	839
LOC_Os01g09000	1	4513297	4520614	-	1	4520104	4520943	MACS_peak_184	99.84	7.7	510
LOC_Os01g09010	1	4525984	4531893	+	1	4527661	4529091	MACS_peak_186	122.98	5.81	1430
LOC_Os01g09120	1	4580147	4584691	-	1	4583232	4584269	MACS_peak_188	290.32	7.13	1037
LOC_Os01g09220	1	4644425	4647260	+	1	4644586	4647532	MACS_peak_191	482.86	13.81	2674
LOC_Os01g09280	1	4713467	4718747	-	1	4717427	4718345	MACS_peak_194	208.7	7.93	918
LOC_Os01g09370	1	4760303	4767340	-	1	4766275	4767134	MACS_peak_200	148.85	9.27	859
LOC_Os01g09640	1	4970170	4973556	-	1	4971853	4972883	MACS_peak_213	153.69	7.34	1030
LOC_Os01g09760	1	5026287	5036189	+	1	5026719	5027552	MACS_peak_217	169.53	9.42	833
LOC_Os01g09770	1	5036237	5040699	-	1	5038343	5039355	MACS_peak_218	109.97	6.53	1012
LOC_Os01g09780	1	5045030	5046821	-	1	5045065	5046565	MACS_peak_220	432.63	8.69	1500
LOC_Os01g09810	1	5072415	5074931	-	1	5073125	5073700	MACS_peak_222	123	8.21	575
LOC_Os01g09850	1	5097499	5104923	+	1	5098046	5098877	MACS_peak_224	85.65	7.1	831
LOC_Os01g09870	1	5127148	5128668	-	1	5127031	5128422	MACS_peak_225	349.21	7.76	1274
LOC_Os01g10030	1	5225042	5228966	+	1	5225434	5226222	MACS_peak_227	203.91	8.71	788
LOC_Os01g10420	1	5489622	5491361	-	1	5490587	5491599	MACS_peak_237	324.11	11	774
LOC_Os01g10530	1	5590696	5599235	-	1	5597989	5598884	MACS_peak_243	179.42	8.63	895
LOC_Os01g10550	1	5598026	5599869	+	1	5597989	5598884	MACS_peak_243	179.42	8.63	858
LOC_Os01g10610	1	5667987	5671471	-	1	5670263	5671593	MACS_peak_247	529.13	10.49	1208
LOC_Os01g10680	1	5698650	5707759	-	1	5705565	5707384	MACS_peak_251	311.31	11.7	1819
LOC_Os01g10760	1	5749702	5751036	-	1	5749562	5750256	MACS_peak_252	86.54	6.89	554
LOC_Os01g10950	1	5836474	5839899	-	1	5836401	5837450	MACS_peak_254	87.95	5.51	976
LOC_Os01g11040	1	5888603	5897224	+	1	5889135	5890679	MACS_peak_257	169.63	8.68	1544
LOC_Os01g11130	1	5944632	5954388	-	1	5952539	5954198	MACS_peak_259	316.17	6.63	1659
LOC_Os01g11260	1	6023072	6028649	+	1	6023466	6024398	MACS_peak_263	121.51	7.08	932
LOC_Os01g11520	1	6198157	6200400	-	1	6198778	6200472	MACS_peak_267	365.64	10.15	1622
LOC_Os01g11600	1	6255913	6257264	+	1	6255553	6257814	MACS_peak_269	443.46	12.01	1351
LOC_Os01g11920	1	6469716	6484507	+	1	6475735	6476460	MACS_peak_274	94.35	5.03	725
LOC_Os01g11946	1	6499705	6507150	-	1	6505116	6506668	MACS_peak_277	361.58	16.35	1552
LOC_Os01g11990	1	6526795	6530845	+	1	6529144	6529987	MACS_peak_278	80.01	5.95	843
LOC_Os01g12010	1	6536653	6537897	-	1	6536403	6537705	MACS_peak_279	222.36	6.65	1052
LOC_Os01g12200	1	6651075	6654383	+	1	6651519	6652521	MACS_peak_284	527.23	15.62	1002
LOC_Os01g12280	1	6704820	6710654	-	1	6709177	6710397	MACS_peak_287	115.03	6.18	1220
LOC_Os01g12440	1	6811712	6814546	+	1	6811861	6813606	MACS_peak_289	300.32	12.06	1745
LOC_Os01g12470	1	6835118	6840269	+	1	6835406	6836269	MACS_peak_290	399.81	16.29	863
LOC_Os01g12530	1	6887349	6895414	+	1	6887907	6888563	MACS_peak_293	107.88	5.96	656
LOC_Os01g12580	1	6921081	6923337	-	1	6921163	6923160	MACS_peak_294	509.44	7.66	1997
LOC_Os01g12670	1	6977611	6984778	+	1	6977936	6978781	MACS_peak_297	131.07	6.66	845
LOC_Os01g12710	1	7022295	7029610	+	1	7021847	7023162	MACS_peak_298	421.36	14.48	867
LOC_Os01g12810	1	7090030	7094355	+	1	7090318	7091652	MACS_peak_301	236.72	7.2	1334
LOC_Os01g12820	1	7094373	7097655	-	1	7096627	7097503	MACS_peak_302	195.29	9.54	876
LOC_Os01g12870	1	7124359	7128913	-	1	7127664	7128867	MACS_peak_303	86.78	6.24	1203
LOC_Os01g12880	1	7127147	7136330	+	1	7127664	7128867	MACS_peak_303	86.78	6.24	1203
LOC_Os01g12930	1	7176354	7183964	-	1	7182796	7183543	MACS_peak_306	103.2	7.46	747
LOC_Os01g13060	1	7263226	7272237	+	1	7263069	7264460	MACS_peak_309	273.84	11.66	1234
LOC_Os01g13170	1	7338715	7344465	+	1	7339068	7340324	MACS_peak_312	151.69	9.25	1256
LOC_Os01g13210	1	7362642	7366112	-	1	7364477	7365675	MACS_peak_314	273.92	9.38	1198
LOC_Os01g13390	1	7455833	7458959	+	1	7456317	7457216	MACS_peak_318	110.97	6.98	899
LOC_Os01g13425	1	7472172	7476392	-	1	7475457	7476489	MACS_peak_319	220.9	8.55	935
LOC_Os01g13690	1	7663099	7667163	+	1	7663674	7664551	MACS_peak_328	133.47	7.08	877
LOC_Os01g13770	1	7717188	7722452	-	1	7721124	7722007	MACS_peak_334	102.56	5.29	883
LOC_Os01g13930	1	7802164	7804842	+	1	7801897	7803671	MACS_peak_336	183	5.72	1507
LOC_Os01g14080	1	7878930	7882633	-	1	7881205	7882048	MACS_peak_340	85.49	5.04	843
LOC_Os01g14100	1	7893958	7900875	-	1	7898728	7900118	MACS_peak_341	350.75	12.76	1390
LOC_Os01g14110	1	7902812	7904467	-	1	7903302	7904261	MACS_peak_342	119.59	6.61	959
LOC_Os01g14400	1	8059357	8060853	-	1	8060178	8061261	MACS_peak_347	188.12	7.07	675
LOC_Os01g14410	1	8059856	8061908	+	1	8060178	8061261	MACS_peak_347	188.12	7.07	1083
LOC_Os01g14750	1	8241625	8242899	-	1	8241809	8242737	MACS_peak_354	215.16	7.7	928
LOC_Os01g14840	1	8295584	8301407	+	1	8296272	8297010	MACS_peak_357	86.21	5.91	738
LOC_Os01g14860	1	8327702	8333052	+	1	8328066	8329250	MACS_peak_359	219.93	5.53	1184
LOC_Os01g15000	1	8402245	8407377	+	1	8402278	8404097	MACS_peak_362	517.34	13.97	1819
LOC_Os01g15010	1	8412831	8419027	-	1	8417647	8418533	MACS_peak_364	106.03	5.91	886
LOC_Os01g15020	1	8419922	8430281	-	1	8428465	8430040	MACS_peak_365	142.53	5.22	1575
LOC_Os01g15029	1	8443462	8447055	-	1	8445594	8446412	MACS_peak_368	84.33	5.63	818
LOC_Os01g15110	1	8474498	8479871	-	1	8478131	8479046	MACS_peak_369	91.17	5.71	915
LOC_Os01g15210	1	8521795	8524191	-	1	8523096	8524036	MACS_peak_371	161.12	6.52	940
LOC_Os01g15270	1	8544996	8546895	-	1	8544273	8546476	MACS_peak_372	690.77	10.51	1480
LOC_Os01g15350	1	8592787	8599449	-	1	8596998	8598842	MACS_peak_377	179.48	5.3	1844
LOC_Os01g15448	1	8655062	8657466	+	1	8655470	8656365	MACS_peak_380	107.66	5.3	895
LOC_Os01g15600	1	8757368	8762491	+	1	8757798	8758638	MACS_peak_384	384.77	12.96	840
LOC_Os01g15640	1	8791645	8797364	-	1	8795526	8797859	MACS_peak_386	422.93	10.06	1838
LOC_Os01g15860	1	8929591	8935683	+	1	8929792	8930752	MACS_peak_390	358.51	15.19	960
LOC_Os01g15900	1	8948248	8952713	-	1	8950855	8954148	MACS_peak_391	113.29	5.3	1858
LOC_Os01g16090	1	9062967	9066788	-	1	9065352	9066237	MACS_peak_396	83.16	6.5	885
LOC_Os01g16110	1	9072611	9082795	+	1	9073029	9074066	MACS_peak_397	409.19	10.57	1037
LOC_Os01g16430	1	9324520	9329311	-	1	9327861	9328763	MACS_peak_407	344.22	14.81	902
LOC_Os01g16540	1	9384168	9389611	+	1	9384739	9385884	MACS_peak_408	103.27	6.49	1145
LOC_Os01g16610	1	9428930	9430724	-	1	9429604	9430370	MACS_peak_411	93.78	8.12	766
LOC_Os01g16870	1	9630271	9638878	-	1	9636944	9639084	MACS_peak_416	1058.49	13	1934
LOC_Os01g17050	1	9768990	9771014	-	1	9770222	9771225	MACS_peak_419	223.31	8.98	792
LOC_Os01g17240	1	9911364	9916294	+	1	9911958	9912731	MACS_peak_424	133.18	8.17	773
LOC_Os01g17390	1	10001924	10006744	+	1	10002242	10003118	MACS_peak_426	117.15	6.53	876
LOC_Os01g17396	1	10007011	10011572	-	1	10010314	10011214	MACS_peak_427	89.23	6.07	900
LOC_Os01g17440	1	10026417	10029988	+	1	10027390	10028815	MACS_peak_428	180.78	6.17	1425
LOC_Os01g18220	1	10199451	10203671	-	1	10199178	10200204	MACS_peak_435	106.49	5.34	753
LOC_Os01g18584	1	10468514	10477776	+	1	10468729	10469738	MACS_peak_444	382.07	11.56	1009
LOC_Os01g18880	1	10673141	10678804	+	1	10673176	10674131	MACS_peak_451	210.86	8.57	955
LOC_Os01g19130	1	10804471	10808058	-	1	10806322	10807789	MACS_peak_452	429.28	11.55	1467
LOC_Os01g19740	1	11201570	11203312	-	1	11201945	11203020	MACS_peak_458	192.92	8.1	1075
LOC_Os01g19880	1	11281338	11283103	+	1	11281773	11283258	MACS_peak_461	186.36	8.66	1330
LOC_Os01g19940	1	11314575	11319173	+	1	11314937	11316020	MACS_peak_462	417.66	11.49	1083
LOC_Os01g19970	1	11348481	11355839	+	1	11348916	11349898	MACS_peak_463	536.26	13.28	982
LOC_Os01g20860	1	11624631	11637051	-	1	11635984	11636923	MACS_peak_468	209.96	10.7	939
LOC_Os01g20930	1	11686873	11689949	+	1	11688831	11690679	MACS_peak_469	219.19	7.59	1118
LOC_Os01g21250	1	11862893	11864307	-	1	11862455	11865077	MACS_peak_471	514.35	7.62	1414
LOC_Os01g21320	1	11905837	11910891	-	1	11909033	11910238	MACS_peak_472	132.38	6.98	1205
LOC_Os01g21340	1	11916481	11917884	-	1	11916983	11917873	MACS_peak_473	213.21	11.46	890
LOC_Os01g21420	1	11954840	11963786	+	1	11957283	11958500	MACS_peak_474	708.29	16.69	1217
LOC_Os01g21820	1	12234235	12248188	-	1	12246850	12247582	MACS_peak_477	164.62	9.54	732
LOC_Os01g21940	1	12302143	12309410	-	1	12308098	12309039	MACS_peak_480	421.42	14.24	941
LOC_Os01g22000	1	12350427	12353038	-	1	12351588	12352456	MACS_peak_482	90.32	5.17	868
LOC_Os01g22000	1	12350427	12353038	-	1	12352489	12353486	MACS_peak_483	109.87	5.71	549
LOC_Os01g22090	1	12402498	12407978	-	1	12406686	12407664	MACS_peak_487	161.84	6.24	978
LOC_Os01g22100	1	12406296	12409708	+	1	12406686	12407664	MACS_peak_487	161.84	6.24	978
LOC_Os01g22600	1	12703673	12709783	-	1	12708044	12710223	MACS_peak_491	461.27	14.94	1739
LOC_Os01g22990	1	12920439	12924777	-	1	12923420	12924250	MACS_peak_496	101.89	5.63	830
LOC_Os01g23010	1	12943695	12944981	+	1	12943287	12944147	MACS_peak_497	123.79	5.56	452
LOC_Os01g23680	1	13318268	13323922	-	1	13322034	13323361	MACS_peak_502	555.11	15.16	1327
LOC_Os01g24070	1	13568579	13572296	+	1	13569159	13570070	MACS_peak_506	256.76	11.4	911
LOC_Os01g24440	1	13777545	13779761	-	1	13778512	13779243	MACS_peak_507	131.26	6.93	731
LOC_Os01g24480	1	13798928	13804765	-	1	13803315	13804207	MACS_peak_508	305.91	11.51	892
LOC_Os01g25240	1	14250901	14256358	+	1	14250944	14252540	MACS_peak_514	156.71	5.96	1596
LOC_Os01g25290	1	14283921	14285984	+	1	14283761	14285285	MACS_peak_515	584.44	7.95	1364
LOC_Os01g25386	1	14339106	14357424	-	1	14355953	14356925	MACS_peak_516	102.72	5.17	972
LOC_Os01g25440	1	14390972	14398573	-	1	14397192	14398123	MACS_peak_518	99.35	5.82	931
LOC_Os01g25990	1	14729115	14738399	-	1	14737825	14738816	MACS_peak_525	158.58	7.03	574
LOC_Os01g26039	1	14753746	14764482	-	1	14762689	14763981	MACS_peak_527	105.81	6.55	1292
LOC_Os01g27449	1	15327841	15332922	-	1	15331448	15332354	MACS_peak_533	207.23	7.68	906
LOC_Os01g27520	1	15355752	15360659	-	1	15359242	15360343	MACS_peak_534	314.58	11.97	1101
LOC_Os01g27730	1	15461038	15466735	-	1	15464578	15465413	MACS_peak_536	104.71	6.79	835
LOC_Os01g27990	1	15642784	15648494	+	1	15643349	15644807	MACS_peak_537	138.3	5.88	1458
LOC_Os01g28660	1	16031062	16037872	+	1	16036941	16038476	MACS_peak_540	348.39	11.08	931
LOC_Os01g28680	1	16044621	16055242	+	1	16044942	16046141	MACS_peak_541	852.59	18.37	1199
LOC_Os01g28970	1	16223902	16226705	-	1	16225303	16226464	MACS_peak_545	192.19	5.46	1161
LOC_Os01g28980	1	16225509	16227018	+	1	16225303	16226464	MACS_peak_545	192.19	5.46	955
LOC_Os01g29390	1	16467631	16479786	-	1	16476414	16480133	MACS_peak_550	318.85	8.18	3372
LOC_Os01g31170	1	17041819	17043270	+	1	17042783	17043648	MACS_peak_569	108.77	5.3	487
LOC_Os01g31360	1	17149607	17156810	+	1	17149697	17151229	MACS_peak_570	768.27	17.41	1532
LOC_Os01g31690	1	17347263	17349770	+	1	17347628	17348723	MACS_peak_574	414.04	11.96	1095
LOC_Os01g31870	1	17452976	17465004	-	1	17463279	17464480	MACS_peak_576	185.99	7.84	1201
LOC_Os01g31890	1	17469227	17471475	-	1	17469014	17470016	MACS_peak_577	118.37	5.54	789
LOC_Os01g31920	1	17480278	17485045	+	1	17479974	17481229	MACS_peak_578	145.77	5.77	951
LOC_Os01g32380	1	17765832	17767476	+	1	17765336	17767144	MACS_peak_584	119.62	7.06	1312
LOC_Os01g32389	1	17768542	17770822	+	1	17768890	17769983	MACS_peak_585	298.37	11.92	1093
LOC_Os01g32439	1	17790161	17793486	+	1	17790748	17791730	MACS_peak_586	124.32	5.42	982
LOC_Os01g32750	1	17959818	17968557	-	1	17967226	17968078	MACS_peak_589	174.49	10.86	852
LOC_Os01g32770	1	17974769	17977282	-	1	17975786	17977715	MACS_peak_590	241.89	6.61	1496
LOC_Os01g32780	1	17989781	17993719	-	1	17992077	17993250	MACS_peak_592	465.73	15.65	1173
LOC_Os01g32830	1	18012628	18016982	-	1	18015447	18016436	MACS_peak_593	150.02	8.13	989
LOC_Os01g32964	1	18086554	18095141	-	1	18093567	18094946	MACS_peak_594	118.19	6.14	1379
LOC_Os01g32980	1	18100504	18111303	-	1	18110279	18111110	MACS_peak_595	285.06	12.92	831
LOC_Os01g33000	1	18122881	18127848	+	1	18122765	18124180	MACS_peak_596	864.12	14.43	1299
LOC_Os01g33050	1	18157594	18163504	-	1	18162023	18162943	MACS_peak_597	125.38	7.6	920
LOC_Os01g33060	1	18161698	18172557	+	1	18162023	18162943	MACS_peak_597	125.38	7.6	920
LOC_Os01g33360	1	18367962	18371010	+	1	18368439	18369209	MACS_peak_598	119.11	8.32	770
LOC_Os01g33410	1	18388175	18393085	+	1	18388774	18389734	MACS_peak_599	119.75	5.83	960
LOC_Os01g33764	1	18586678	18588778	-	1	18587990	18589246	MACS_peak_602	588.31	14.74	788
LOC_Os01g34700	1	19133755	19138850	+	1	19134294	19135311	MACS_peak_610	189.67	7.48	1017
LOC_Os01g35050	1	19393416	19405436	-	1	19403834	19404988	MACS_peak_614	181.49	7.32	1154
LOC_Os01g35160	1	19453094	19458270	-	1	19456803	19457572	MACS_peak_616	81.61	6.35	769
LOC_Os01g35184	1	19468216	19477562	-	1	19476253	19477069	MACS_peak_617	81.93	5.66	816
LOC_Os01g35800	1	19825344	19828964	+	1	19825377	19826217	MACS_peak_621	307.63	12.43	840
LOC_Os01g36060	1	19953014	19955073	-	1	19952740	19953592	MACS_peak_626	109.89	5.2	578
LOC_Os01g36060	1	19953014	19955073	-	1	19954061	19955137	MACS_peak_627	381.4	10.37	1012
LOC_Os01g36220	1	20031456	20033961	+	1	20031778	20032836	MACS_peak_629	149.63	5.56	1058
LOC_Os01g36840	1	20488108	20501722	-	1	20500348	20501182	MACS_peak_633	108.62	7.15	834
LOC_Os01g36880	1	20538545	20540396	-	1	20539181	20540177	MACS_peak_634	154	6.24	996
LOC_Os01g36890	1	20538782	20546067	+	1	20539181	20540177	MACS_peak_634	154	6.24	996
LOC_Os01g37040	1	20660943	20664019	+	1	20661105	20662300	MACS_peak_641	177.29	6.15	1195
LOC_Os01g37130	1	20736536	20741386	+	1	20737093	20737801	MACS_peak_643	80.01	6.29	708
LOC_Os01g37510	1	20952912	20955471	-	1	20954053	20955038	MACS_peak_651	220.74	9.39	985
LOC_Os01g37600	1	21040824	21047197	-	1	21045600	21046369	MACS_peak_652	90.63	6.89	769
LOC_Os01g37770	1	21123810	21128313	-	1	21126623	21127654	MACS_peak_656	141.02	5.69	1031
LOC_Os01g37800	1	21142347	21146395	-	1	21145052	21146456	MACS_peak_657	102.7	5.27	1343
LOC_Os01g37950	1	21259850	21261347	+	1	21260131	21262471	MACS_peak_663	183.71	7.56	1216
LOC_Os01g38500	1	21627645	21630733	-	1	21629401	21630566	MACS_peak_669	333.77	11.01	1165
LOC_Os01g38990	1	21915919	21920665	+	1	21916189	21917462	MACS_peak_679	266.02	7.36	1273
LOC_Os01g39134	1	22020801	22027225	-	1	22025772	22026632	MACS_peak_682	129.17	7.31	860
LOC_Os01g39270	1	22087158	22090976	-	1	22089717	22090662	MACS_peak_684	121.97	5.35	945
LOC_Os01g39310	1	22118270	22127682	+	1	22118449	22119549	MACS_peak_687	142.55	6	1100
LOC_Os01g39960	1	22532952	22537698	+	1	22533363	22534329	MACS_peak_695	368.26	13.33	966
LOC_Os01g40070	1	22602472	22605763	+	1	22602168	22604068	MACS_peak_697	503.74	6.42	1596
LOC_Os01g40280	1	22740473	22746140	+	1	22740202	22741799	MACS_peak_702	847.2	13.93	1326
LOC_Os01g40420	1	22819175	22823139	-	1	22821682	22822542	MACS_peak_704	88.76	6.88	860
LOC_Os01g40570	1	22907135	22910644	-	1	22908969	22910272	MACS_peak_708	328.35	10.33	1303
LOC_Os01g40620	1	22946118	22951143	+	1	22946651	22947534	MACS_peak_711	153.42	8.93	883
LOC_Os01g40670	1	22986183	22991424	+	1	22986697	22987558	MACS_peak_716	84.9	5.85	861
LOC_Os01g41010	1	23222187	23225606	+	1	23222346	23223849	MACS_peak_728	228.16	8.97	1503
LOC_Os01g41220	1	23330960	23336550	+	1	23331809	23332399	MACS_peak_731	156.75	9.84	590
LOC_Os01g41510	1	23496397	23501333	+	1	23496797	23497699	MACS_peak_737	114.16	6.92	902
LOC_Os01g41710	1	23605302	23607539	+	1	23605714	23606748	MACS_peak_740	458.16	16.43	1034
LOC_Os01g41720	1	23610014	23615214	-	1	23614061	23614877	MACS_peak_741	531.4	18.73	816
LOC_Os01g42700	1	24281690	24285267	-	1	24283872	24284978	MACS_peak_763	328.03	9.74	1106
LOC_Os01g42730	1	24310555	24316509	+	1	24310483	24312199	MACS_peak_765	443.81	8.23	1644
LOC_Os01g42800	1	24353106	24360441	-	1	24359060	24359812	MACS_peak_766	112.16	7.25	752
LOC_Os01g42860	1	24390795	24392379	+	1	24390221	24392126	MACS_peak_768	265.46	8.45	1331
LOC_Os01g42880	1	24396463	24400662	-	1	24399224	24400310	MACS_peak_769	180.72	5.89	1086
LOC_Os01g42950	1	24426594	24435385	+	1	24426696	24427475	MACS_peak_770	88.83	7.68	779
LOC_Os01g43090	1	24578576	24582034	-	1	24580635	24581550	MACS_peak_777	110.49	6.45	915
LOC_Os01g43350	1	24783397	24788206	-	1	24787565	24788613	MACS_peak_785	212.72	11.05	641
LOC_Os01g43390	1	24822952	24828120	-	1	24826562	24827445	MACS_peak_788	133.48	6.89	883
LOC_Os01g43400	1	24831995	24834097	-	1	24831748	24832627	MACS_peak_789	124.67	6.09	632
LOC_Os01g43410	1	24837078	24842574	+	1	24837376	24838502	MACS_peak_790	280.91	8.24	1126
LOC_Os01g43420	1	24842685	24846872	-	1	24845183	24846159	MACS_peak_791	99.1	6.16	976
LOC_Os01g43540	1	24935619	24941861	+	1	24936103	24937371	MACS_peak_794	148.6	5.72	1268
LOC_Os01g43870	1	25130839	25137103	+	1	25130514	25132386	MACS_peak_802	980.05	12.06	1547
LOC_Os01g44050	1	25232615	25237121	+	1	25233172	25234309	MACS_peak_807	111.48	5.56	1137
LOC_Os01g44110	1	25279636	25285570	+	1	25280148	25281276	MACS_peak_808	132.47	5.68	1128
LOC_Os01g44310	1	25416203	25425680	-	1	25424537	25425358	MACS_peak_814	96.87	7.71	821
LOC_Os01g45060	1	25577756	25582721	+	1	25577482	25578317	MACS_peak_818	115.28	7.42	561
LOC_Os01g45250	1	25679524	25682032	+	1	25679853	25680914	MACS_peak_821	176.79	6.19	1061
LOC_Os01g45274	1	25690671	25704046	+	1	25698006	25700098	MACS_peak_823	145.27	9.62	2092
LOC_Os01g45460	1	25790653	25796570	+	1	25790051	25791735	MACS_peak_825	125.64	6.11	1082
LOC_Os01g45670	1	25932571	25934844	-	1	25933519	25934262	MACS_peak_828	118.41	8.67	743
LOC_Os01g45750	1	25971476	25979396	+	1	25972251	25973236	MACS_peak_830	182.65	8.06	985
LOC_Os01g45860	1	26043121	26045800	-	1	26044439	26045261	MACS_peak_832	107.32	7.42	822
LOC_Os01g45870	1	26055809	26057094	-	1	26055733	26056592	MACS_peak_834	106.45	5.72	783
LOC_Os01g45900	1	26072984	26076090	+	1	26073987	26076458	MACS_peak_835	294.6	9.26	2103
LOC_Os01g46250	1	26298148	26302021	+	1	26300393	26301221	MACS_peak_840	102.51	7.43	828
LOC_Os01g46650	1	26563314	26566205	+	1	26565666	26566397	MACS_peak_847	142.92	8.21	539
LOC_Os01g46750	1	26626843	26635905	+	1	26627296	26628115	MACS_peak_850	166.08	8.23	819
LOC_Os01g46760	1	26650898	26657269	+	1	26651134	26652275	MACS_peak_853	447.98	7.86	1141
LOC_Os01g46810	1	26698144	26706115	-	1	26704679	26706040	MACS_peak_856	296.2	9.56	1361
LOC_Os01g46970	1	26799015	26805465	-	1	26803246	26806049	MACS_peak_859	600.57	8.62	2219
LOC_Os01g47190	1	26969594	26972587	+	1	26969879	26970697	MACS_peak_865	94.75	6.88	818
LOC_Os01g47262	1	27006757	27011070	+	1	27006949	27008281	MACS_peak_867	632.84	12.17	1332
LOC_Os01g47270	1	27013027	27014823	-	1	27013539	27015166	MACS_peak_868	490.31	14.24	1284
LOC_Os01g47300	1	27031955	27035722	-	1	27034142	27035275	MACS_peak_869	113.56	5.83	1133
LOC_Os01g47340	1	27046320	27050443	-	1	27049101	27050435	MACS_peak_870	510.44	13.37	1334
LOC_Os01g47350	1	27049804	27054561	-	1	27053091	27054039	MACS_peak_871	81.73	5.7	948
LOC_Os01g47430	1	27101074	27109973	-	1	27108768	27110193	MACS_peak_872	366.62	8.25	1205
LOC_Os01g47490	1	27142861	27147990	+	1	27143297	27144431	MACS_peak_874	796.33	15.93	1134
LOC_Os01g47530	1	27169241	27177387	+	1	27169954	27171290	MACS_peak_876	96.24	5.24	1336
LOC_Os01g47540	1	27177636	27183799	-	1	27182028	27183697	MACS_peak_877	184.19	5.8	1669
LOC_Os01g47560	1	27195372	27200947	-	1	27197922	27199196	MACS_peak_879	189.19	6.28	1274
LOC_Os01g47600	1	27234463	27238875	+	1	27235036	27235768	MACS_peak_880	80.21	6.91	732
LOC_Os01g47730	1	27299381	27301981	+	1	27299703	27301168	MACS_peak_882	207.29	6.09	1465
LOC_Os01g48190	1	27599441	27603882	+	1	27599754	27601241	MACS_peak_889	246.99	7.49	1487
LOC_Os01g48320	1	27689366	27692166	-	1	27690583	27691837	MACS_peak_894	470.62	8.79	1254
LOC_Os01g48360	1	27712494	27714275	+	1	27712821	27713826	MACS_peak_896	89.78	5.14	1005
LOC_Os01g48390	1	27731363	27738800	+	1	27731004	27732096	MACS_peak_898	119.36	5.56	733
LOC_Os01g48446	1	27779903	27782223	-	1	27780644	27781787	MACS_peak_903	91.81	5.47	1143
LOC_Os01g48830	1	28014316	28021370	-	1	28019307	28021318	MACS_peak_909	239.6	10.58	2011
LOC_Os01g48940	1	28083216	28086366	-	1	28083433	28084980	MACS_peak_910	265.9	6.1	1547
LOC_Os01g48970	1	28107612	28112715	+	1	28107944	28109040	MACS_peak_915	213.99	7.28	1096
LOC_Os01g49310	1	28343796	28350006	+	1	28344117	28345509	MACS_peak_921	232.58	5.68	1392
LOC_Os01g49410	1	28416245	28418564	-	1	28417158	28418553	MACS_peak_925	175.06	5.75	1395
LOC_Os01g49560	1	28501318	28503424	-	1	28502053	28502832	MACS_peak_930	218.26	8.66	779
LOC_Os01g49750	1	28574768	28576630	-	1	28574973	28576371	MACS_peak_933	165.71	7.32	1398
LOC_Os01g49770	1	28581797	28586483	-	1	28585638	28586514	MACS_peak_934	158.67	9.81	845
LOC_Os01g49890	1	28652917	28655904	-	1	28654489	28655389	MACS_peak_942	181.2	9.77	900
LOC_Os01g50050	1	28751009	28755541	-	1	28753858	28755151	MACS_peak_950	342.06	11.49	1293
LOC_Os01g50200	1	28846911	28849780	-	1	28846766	28847632	MACS_peak_952	142.57	6.29	721
LOC_Os01g50320	1	28883362	28889897	+	1	28883592	28884752	MACS_peak_954	112.64	6.66	1160
LOC_Os01g50330	1	28890147	28892168	-	1	28891318	28892225	MACS_peak_955	228.64	9.2	850
LOC_Os01g50340	1	28890843	28896229	+	1	28891318	28892225	MACS_peak_955	228.64	9.2	907
LOC_Os01g50400	1	28931798	28934165	+	1	28932431	28933291	MACS_peak_958	87	8.01	860
LOC_Os01g50616	1	29065611	29072152	-	1	29070639	29071924	MACS_peak_964	932.33	17.35	1285
LOC_Os01g50934	1	29244975	29249067	+	1	29248420	29249336	MACS_peak_969	172.05	9.59	647
LOC_Os01g50940	1	29269111	29272225	+	1	29269681	29270685	MACS_peak_972	109.02	5.11	1004
LOC_Os01g51040	1	29317146	29322525	-	1	29321305	29322217	MACS_peak_975	89.02	5.11	912
LOC_Os01g51280	1	29477061	29481820	+	1	29477612	29478490	MACS_peak_979	120.35	8.99	878
LOC_Os01g51290	1	29482161	29492512	-	1	29490344	29491838	MACS_peak_980	94.84	5.73	1494
LOC_Os01g51320	1	29512238	29514874	-	1	29511665	29513369	MACS_peak_981	221.22	5.89	1131
LOC_Os01g51370	1	29533211	29536121	-	1	29534886	29536042	MACS_peak_984	291.83	10.65	1156
LOC_Os01g51380	1	29534636	29541364	+	1	29534886	29536042	MACS_peak_984	291.83	10.65	1156
LOC_Os01g51410	1	29558303	29566020	+	1	29558130	29559574	MACS_peak_985	221.08	6.03	1271
LOC_Os01g51710	1	29735242	29739405	-	1	29738134	29738815	MACS_peak_992	99.23	7.71	681
LOC_Os01g51720	1	29738076	29741482	+	1	29738134	29738815	MACS_peak_992	99.23	7.71	681
LOC_Os01g51754	1	29758672	29768992	+	1	29759057	29760223	MACS_peak_993	203.55	8.44	1166
LOC_Os01g51770	1	29769136	29773317	-	1	29772095	29773591	MACS_peak_994	164.46	6.74	1222
LOC_Os01g51890	1	29828075	29835193	+	1	29828228	29829716	MACS_peak_998	261.79	8.07	1488
LOC_Os01g52050	1	29926497	29931443	-	1	29930790	29932079	MACS_peak_1006	182.85	6.3	653
LOC_Os01g52100	1	29958647	29962022	+	1	29959115	29960107	MACS_peak_1007	178.48	7.67	992
LOC_Os01g52214	1	30019871	30023768	-	1	30022598	30023486	MACS_peak_1009	380.19	10.77	888
LOC_Os01g52250	1	30029951	30041432	-	1	30040716	30042068	MACS_peak_1010	644.33	11.01	716
LOC_Os01g52260	1	30040480	30042893	+	1	30040716	30042068	MACS_peak_1010	644.33	11.01	1352
LOC_Os01g52390	1	30094374	30098753	-	1	30097480	30098397	MACS_peak_1012	137.79	6.35	917
LOC_Os01g52470	1	30142529	30146783	-	1	30145410	30146375	MACS_peak_1013	160.21	6.62	965
LOC_Os01g52500	1	30163970	30170614	+	1	30164427	30166153	MACS_peak_1014	149.01	6.24	1726
LOC_Os01g52570	1	30223792	30225810	+	1	30224441	30225262	MACS_peak_1017	224.01	8.89	821
LOC_Os01g52600	1	30235913	30239717	+	1	30237711	30238917	MACS_peak_1018	1114.36	12.86	1206
LOC_Os01g52630	1	30249423	30253911	+	1	30249778	30250738	MACS_peak_1019	182.38	8.58	960
LOC_Os01g52640	1	30255705	30262944	+	1	30254777	30258232	MACS_peak_1020	417.44	6.35	2527
LOC_Os01g52640	1	30255705	30262944	+	1	30262215	30263319	MACS_peak_1021	127.09	5.13	729
LOC_Os01g52650	1	30262337	30264337	-	1	30262215	30263319	MACS_peak_1021	127.09	5.13	982
LOC_Os01g52730	1	30321704	30325042	-	1	30323154	30325203	MACS_peak_1023	194.48	5.19	1888
LOC_Os01g52750	1	30343034	30348972	-	1	30342305	30344245	MACS_peak_1025	486.61	10.74	1211
LOC_Os01g52864	1	30396898	30404876	+	1	30402583	30403289	MACS_peak_1028	86.77	7.56	706
LOC_Os01g52920	1	30424883	30431042	+	1	30425053	30426694	MACS_peak_1030	354.98	11.09	1641
LOC_Os01g53070	1	30489701	30496679	-	1	30495579	30497518	MACS_peak_1032	257.06	6.92	1100
LOC_Os01g53210	1	30573816	30576244	-	1	30574446	30575858	MACS_peak_1037	327.39	8.51	1412
LOC_Os01g53220	1	30580439	30582699	+	1	30580809	30582132	MACS_peak_1038	204.43	7.31	1323
LOC_Os01g53330	1	30645466	30648303	+	1	30645132	30646886	MACS_peak_1040	247.36	7.98	1420
LOC_Os01g53420	1	30688802	30691555	-	1	30688637	30689557	MACS_peak_1042	104.04	5.14	755
LOC_Os01g53520	1	30736651	30739685	+	1	30736867	30737858	MACS_peak_1044	205.1	9.45	991
LOC_Os01g53600	1	30774057	30779230	-	1	30777934	30778733	MACS_peak_1045	101.93	7.01	799
LOC_Os01g53610	1	30777347	30781683	+	1	30777934	30778733	MACS_peak_1045	101.93	7.01	799
LOC_Os01g53670	1	30830750	30835690	+	1	30831334	30832055	MACS_peak_1047	86.04	7.15	721
LOC_Os01g53710	1	30866361	30870559	+	1	30866894	30868183	MACS_peak_1050	144.57	5.07	1289
LOC_Os01g53730	1	30883776	30886297	-	1	30884799	30886757	MACS_peak_1052	214.32	5.47	1498
LOC_Os01g53880	1	30973719	30978726	+	1	30973928	30975158	MACS_peak_1055	167.74	5.47	1230
LOC_Os01g53930	1	31007961	31013958	-	1	31012288	31014010	MACS_peak_1059	209.07	7.91	1670
LOC_Os01g54340	1	31270291	31273435	+	1	31270733	31273097	MACS_peak_1068	359.91	8.75	2364
LOC_Os01g54410	1	31300712	31301993	+	1	31300965	31302883	MACS_peak_1071	214.16	6.13	1028
LOC_Os01g54480	1	31331819	31337118	-	1	31335758	31336582	MACS_peak_1072	83.31	6.62	824
LOC_Os01g54560	1	31372362	31377502	-	1	31376214	31378702	MACS_peak_1074	564.7	10.2	1288
LOC_Os01g54590	1	31401740	31406217	+	1	31403062	31404073	MACS_peak_1076	116.24	5.81	1011
LOC_Os01g54670	1	31452287	31457508	-	1	31456026	31457774	MACS_peak_1078	273.25	7.39	1482
LOC_Os01g54784	1	31509488	31518551	+	1	31510029	31511101	MACS_peak_1081	118.9	6.82	1072
LOC_Os01g54940	1	31597111	31603550	+	1	31597134	31598326	MACS_peak_1084	193.35	9.58	1192
LOC_Os01g55110	1	31708590	31710906	+	1	31708705	31709949	MACS_peak_1087	179.24	6.28	1244
LOC_Os01g55120	1	31716997	31719765	-	1	31718727	31719490	MACS_peak_1088	141.76	6.7	763
LOC_Os01g55240	1	31793059	31796599	+	1	31794707	31795575	MACS_peak_1092	92.3	5.46	868
LOC_Os01g55360	1	31869887	31877564	-	1	31875758	31876927	MACS_peak_1093	196.22	7.8	1169
LOC_Os01g55540	1	31997606	32003647	-	1	32002183	32003034	MACS_peak_1095	98.5	5.45	851
LOC_Os01g55580	1	32015577	32022358	-	1	32021134	32022277	MACS_peak_1096	568.4	13.2	1143
LOC_Os01g55799	1	32135320	32142391	+	1	32138405	32139562	MACS_peak_1101	186.62	5.98	1157
LOC_Os01g55870	1	32170677	32174975	-	1	32173616	32174946	MACS_peak_1103	351.54	10.7	1330
LOC_Os01g56070	1	32275505	32278183	-	1	32276680	32277720	MACS_peak_1107	345.3	12.2	1040
LOC_Os01g56180	1	32344843	32349094	+	1	32345321	32346136	MACS_peak_1112	210.74	10.4	815
LOC_Os01g56330	1	32459832	32464022	+	1	32460007	32461063	MACS_peak_1118	276.49	9.68	1056
LOC_Os01g56390	1	32507351	32511859	-	1	32510520	32512291	MACS_peak_1120	249.85	8.84	1339
LOC_Os01g56420	1	32521282	32523139	+	1	32521700	32522549	MACS_peak_1121	116.66	6.53	849
LOC_Os01g56560	1	32606635	32610001	+	1	32606806	32607708	MACS_peak_1122	533.06	15.58	902
LOC_Os01g56570	1	32610361	32613157	-	1	32612699	32613561	MACS_peak_1123	198.73	10.38	458
LOC_Os01g56630	1	32667445	32675529	+	1	32667997	32669301	MACS_peak_1125	97.46	5.34	1304
LOC_Os01g56680	1	32706786	32709251	-	1	32707765	32709057	MACS_peak_1127	227.29	6.98	1292
LOC_Os01g56780	1	32758079	32764798	-	1	32763194	32765228	MACS_peak_1128	565.38	6.51	1604
LOC_Os01g56890	1	32854230	32858058	-	1	32856859	32857778	MACS_peak_1133	429.13	12.43	919
LOC_Os01g56990	1	32927992	32932749	-	1	32931213	32932277	MACS_peak_1136	228.77	10.68	1064
LOC_Os01g57066	1	32954863	32962248	+	1	32955306	32956198	MACS_peak_1139	214.76	10.88	892
LOC_Os01g57073	1	32963259	32976363	+	1	32963729	32964550	MACS_peak_1140	91.9	7.09	821
LOC_Os01g57110	1	32999002	33010178	-	1	33008976	33009816	MACS_peak_1141	104.47	7.96	840
LOC_Os01g57420	1	33184285	33192936	-	1	33191555	33192571	MACS_peak_1145	759.63	13.87	1016
LOC_Os01g57430	1	33192038	33193358	+	1	33191555	33192571	MACS_peak_1145	759.63	13.87	533
LOC_Os01g57450	1	33197519	33201690	-	1	33200234	33201193	MACS_peak_1146	267.68	10.09	959
LOC_Os01g57740	1	33390364	33395047	+	1	33390886	33391719	MACS_peak_1149	98.05	7.58	833
LOC_Os01g58140	1	33624225	33626000	-	1	33624448	33625538	MACS_peak_1153	651.66	13.93	1090
LOC_Os01g58240	1	33657736	33671494	+	1	33664004	33664935	MACS_peak_1157	92.06	5.4	931
LOC_Os01g58300	1	33695510	33697959	-	1	33696956	33697779	MACS_peak_1158	86.32	5.33	823
LOC_Os01g58310	1	33697176	33698423	+	1	33696956	33697779	MACS_peak_1158	86.32	5.33	603
LOC_Os01g58470	1	33801108	33804349	+	1	33801374	33802398	MACS_peak_1166	125.88	5.81	1024
LOC_Os01g58620	1	33889053	33891684	-	1	33889599	33891166	MACS_peak_1168	235.42	9.22	1567
LOC_Os01g58700	1	33929124	33932899	-	1	33931145	33932479	MACS_peak_1170	191.73	6.45	1334
LOC_Os01g58740	1	33951048	33956086	-	1	33954590	33955504	MACS_peak_1171	91.23	5.08	914
LOC_Os01g58800	1	33975492	33977283	-	1	33976038	33978180	MACS_peak_1172	298.8	6.64	1245
LOC_Os01g58850	1	33995054	33997276	+	1	33994467	33996203	MACS_peak_1173	870.93	16.66	1149
LOC_Os01g58870	1	34016830	34018917	-	1	34017708	34019119	MACS_peak_1175	191.9	6.04	1209
LOC_Os01g58890	1	34031110	34033896	+	1	34031439	34032538	MACS_peak_1176	313.89	9.48	1099
LOC_Os01g59000	1	34097398	34100131	+	1	34097848	34098759	MACS_peak_1178	216.53	10.42	911
LOC_Os01g59130	1	34152285	34160096	-	1	34158712	34159574	MACS_peak_1181	99.09	6.52	862
LOC_Os01g59150	1	34165887	34170766	+	1	34165881	34167029	MACS_peak_1183	254.27	6.65	1142
LOC_Os01g59440	1	34377051	34382041	+	1	34377343	34378525	MACS_peak_1187	359.22	8.32	1182
LOC_Os01g59450	1	34383681	34388363	+	1	34387124	34388076	MACS_peak_1188	115.97	5.58	952
LOC_Os01g59460	1	34395259	34396548	+	1	34395218	34396068	MACS_peak_1189	173.08	8.1	809
LOC_Os01g59550	1	34426668	34436273	-	1	34426528	34427307	MACS_peak_1192	144.38	8.39	639
LOC_Os01g59670	1	34512072	34519844	+	1	34513538	34514697	MACS_peak_1197	156.13	6.45	1159
LOC_Os01g59790	1	34578296	34583280	+	1	34578802	34579743	MACS_peak_1201	135.02	6.94	941
LOC_Os01g59850	1	34610542	34617962	+	1	34610578	34612385	MACS_peak_1203	148.26	6.24	1807
LOC_Os01g59900	1	34638570	34642956	-	1	34641405	34642294	MACS_peak_1205	127.09	7.98	889
LOC_Os01g59950	1	34662954	34664860	-	1	34663760	34665013	MACS_peak_1206	204.55	5.87	1100
LOC_Os01g59970	1	34673440	34676143	-	1	34674928	34676693	MACS_peak_1207	168.36	6.02	1215
LOC_Os01g60040	1	34704426	34722519	-	1	34721164	34722369	MACS_peak_1209	340.63	11.3	1205
LOC_Os01g60080	1	34744807	34748471	+	1	34745144	34745914	MACS_peak_1212	118.5	7.95	770
LOC_Os01g60110	1	34768073	34772329	-	1	34769577	34770469	MACS_peak_1213	109.69	6.27	892
LOC_Os01g60180	1	34802448	34804004	-	1	34802157	34803616	MACS_peak_1216	136.09	6.28	1168
LOC_Os01g60190	1	34802239	34807052	+	1	34802157	34803616	MACS_peak_1216	136.09	6.28	1377
LOC_Os01g60250	1	34840572	34845568	-	1	34844539	34846086	MACS_peak_1219	202.75	8.49	1029
LOC_Os01g60290	1	34884304	34888650	-	1	34886569	34887910	MACS_peak_1222	264.56	9.66	1341
LOC_Os01g60309	1	34886268	34891764	+	1	34886569	34887910	MACS_peak_1222	264.56	9.66	1341
LOC_Os01g60470	1	34966891	34969665	+	1	34967648	34968448	MACS_peak_1227	296.51	13.58	800
LOC_Os01g60600	1	35031467	35035279	-	1	35033992	35034689	MACS_peak_1231	82.96	6	697
LOC_Os01g60730	1	35120581	35122947	-	1	35121425	35122574	MACS_peak_1235	308.58	10.37	1149
LOC_Os01g60760	1	35137402	35139491	-	1	35138438	35139353	MACS_peak_1236	121.5	6.04	915
LOC_Os01g60830	1	35173453	35176102	+	1	35173814	35174838	MACS_peak_1237	285.5	9.74	1024
LOC_Os01g60910	1	35226822	35233330	+	1	35226346	35228149	MACS_peak_1242	566.7	13.42	1327
LOC_Os01g61170	1	35406886	35408556	-	1	35407514	35408554	MACS_peak_1248	193.82	6.93	1040
LOC_Os01g61180	1	35407245	35410704	+	1	35407514	35408554	MACS_peak_1248	193.82	6.93	1040
LOC_Os01g61400	1	35504404	35508501	-	1	35507119	35508123	MACS_peak_1252	346.89	10.38	1004
LOC_Os01g61410	1	35506822	35512069	+	1	35507119	35508123	MACS_peak_1252	346.89	10.38	1004
LOC_Os01g61440	1	35524480	35527550	-	1	35526140	35527792	MACS_peak_1253	159.79	5.58	1410
LOC_Os01g61500	1	35580218	35584684	+	1	35580616	35581558	MACS_peak_1254	190.91	7.8	942
LOC_Os01g61580	1	35608570	35613061	-	1	35611650	35612566	MACS_peak_1257	205.45	8.67	916
LOC_Os01g61640	1	35660036	35663863	-	1	35662410	35663421	MACS_peak_1261	177.85	8.02	1011
LOC_Os01g61670	1	35680260	35684714	+	1	35680705	35682119	MACS_peak_1262	135.14	5.32	1414
LOC_Os01g61720	1	35708454	35713620	-	1	35711865	35713243	MACS_peak_1264	253.29	6.36	1378
LOC_Os01g61780	1	35730620	35742643	+	1	35730836	35731853	MACS_peak_1266	100.93	5.13	1017
LOC_Os01g61814	1	35758894	35765125	-	1	35760177	35761108	MACS_peak_1267	114.28	6.29	931
LOC_Os01g61880	1	35811103	35816641	+	1	35811432	35812327	MACS_peak_1273	253.89	8.79	895
LOC_Os01g61920	1	35838470	35840279	+	1	35838867	35839713	MACS_peak_1274	84.71	5.34	846
LOC_Os01g61930	1	35842630	35853936	+	1	35843169	35844701	MACS_peak_1275	121.93	5.08	1532
LOC_Os01g61970	1	35870027	35873183	-	1	35871279	35872669	MACS_peak_1276	89.91	5.13	1390
LOC_Os01g61990	1	35883725	35888972	-	1	35887060	35888070	MACS_peak_1277	127.93	5.56	1010
LOC_Os01g62070	1	35915690	35921927	-	1	35920444	35923128	MACS_peak_1280	525.4	7.91	1483
LOC_Os01g62230	1	36012788	36014655	-	1	36013161	36014263	MACS_peak_1283	200.46	9.59	1102
LOC_Os01g62290	1	36037661	36042467	+	1	36037975	36038908	MACS_peak_1284	111.3	5.85	933
LOC_Os01g62360	1	36088135	36091516	-	1	36090343	36091420	MACS_peak_1286	139.06	7.76	1077
LOC_Os01g62410	1	36120733	36127444	+	1	36120363	36121202	MACS_peak_1289	146.83	8.79	469
LOC_Os01g62420	1	36127265	36131677	+	1	36127931	36128811	MACS_peak_1290	99.91	5.48	880
LOC_Os01g62584	1	36228437	36232521	+	1	36230586	36232169	MACS_peak_1294	421.53	10	1583
LOC_Os01g62630	1	36267019	36269695	-	1	36268382	36269111	MACS_peak_1296	117.64	7.5	729
LOC_Os01g62650	1	36276908	36285360	+	1	36277107	36278109	MACS_peak_1297	177.09	7.26	1002
LOC_Os01g62760	1	36341903	36345035	+	1	36341574	36343771	MACS_peak_1301	1108.12	9.31	1868
LOC_Os01g62810	1	36377584	36384348	+	1	36377913	36378960	MACS_peak_1303	423.77	10.61	1047
LOC_Os01g62870	1	36408593	36413567	+	1	36409195	36410158	MACS_peak_1307	110.32	6.16	963
LOC_Os01g62900	1	36428933	36439800	+	1	36429316	36430197	MACS_peak_1308	87.01	5.07	881
LOC_Os01g62920	1	36443975	36449909	-	1	36448235	36450452	MACS_peak_1309	319.41	10.4	1674
LOC_Os01g62950	1	36466871	36470399	-	1	36469102	36470031	MACS_peak_1310	131.29	7.69	929
LOC_Os01g63290	1	36686501	36695587	-	1	36689842	36690806	MACS_peak_1322	279.6	10.99	964
LOC_Os01g63470	1	36768941	36771392	+	1	36768645	36770160	MACS_peak_1323	222.02	8.95	1219
LOC_Os01g63970	1	37131512	37134349	+	1	37131939	37132828	MACS_peak_1335	165.55	7.4	889
LOC_Os01g64230	1	37297668	37300119	+	1	37299686	37300406	MACS_peak_1339	100.76	7.17	433
LOC_Os01g64240	1	37299574	37300987	+	1	37299686	37300406	MACS_peak_1339	100.76	7.17	720
LOC_Os01g64262	1	37309785	37314694	-	1	37313080	37314112	MACS_peak_1341	241.47	9.62	1032
LOC_Os01g64270	1	37313246	37315646	+	1	37313080	37314112	MACS_peak_1341	241.47	9.62	866
LOC_Os01g64360	1	37356159	37358553	+	1	37356411	37359120	MACS_peak_1342	573.05	7.03	2142
LOC_Os01g64520	1	37439385	37444829	-	1	37443129	37443961	MACS_peak_1343	192.72	7.89	832
LOC_Os01g64660	1	37517478	37521570	+	1	37517668	37518881	MACS_peak_1347	357.53	9.7	1213
LOC_Os01g64750	1	37564006	37574949	+	1	37564305	37565502	MACS_peak_1352	289.33	9.04	1197
LOC_Os01g64949	1	37694033	37696443	-	1	37695476	37696582	MACS_peak_1358	365.39	9.16	967
LOC_Os01g64960	1	37694733	37698709	+	1	37695476	37696582	MACS_peak_1358	365.39	9.16	1106
LOC_Os01g64970	1	37708196	37714253	+	1	37708468	37709381	MACS_peak_1360	168.23	8.95	913
LOC_Os01g65070	1	37761387	37769360	+	1	37761979	37762672	MACS_peak_1363	406.31	14.33	693
LOC_Os01g65110	1	37793551	37796703	+	1	37793958	37794748	MACS_peak_1365	170.83	8.67	790
LOC_Os01g65410	1	37960497	37965765	+	1	37960991	37961884	MACS_peak_1370	354.19	13.37	893
LOC_Os01g65520	1	38025501	38030310	-	1	38028579	38030733	MACS_peak_1372	424.05	9.96	1731
LOC_Os01g65530	1	38029453	38034513	+	1	38028579	38030733	MACS_peak_1372	424.05	9.96	1280
LOC_Os01g65600	1	38079563	38084505	+	1	38079486	38081613	MACS_peak_1376	130.19	5.38	2050
LOC_Os01g65750	1	38168692	38171866	-	1	38169627	38170514	MACS_peak_1382	100.25	6.89	887
LOC_Os01g65800	1	38211808	38217093	-	1	38215805	38216826	MACS_peak_1388	311.89	11.96	1021
LOC_Os01g65900	1	38260792	38265467	-	1	38263804	38265067	MACS_peak_1391	168.74	6.11	1263
LOC_Os01g65920	1	38274011	38278988	-	1	38277094	38278542	MACS_peak_1392	321.7	9.78	1448
LOC_Os01g65986	1	38297954	38304599	+	1	38298492	38299360	MACS_peak_1394	173.94	8.9	868
LOC_Os01g66100	1	38380337	38384461	+	1	38383138	38384165	MACS_peak_1397	286.68	9.76	1027
LOC_Os01g66120	1	38397473	38401491	-	1	38399880	38401405	MACS_peak_1398	571.43	7.57	1525
LOC_Os01g66140	1	38412122	38424579	-	1	38423232	38423994	MACS_peak_1400	137.16	10.37	762
LOC_Os01g66170	1	38435798	38440418	-	1	38439009	38439931	MACS_peak_1401	547.68	17.32	922
LOC_Os01g66230	1	38468589	38475176	-	1	38473747	38475077	MACS_peak_1404	289.5	7.32	1330
LOC_Os01g66240	1	38473572	38479747	+	1	38473747	38475077	MACS_peak_1404	289.5	7.32	1330
LOC_Os01g66330	1	38519588	38526367	-	1	38525123	38525980	MACS_peak_1406	196.08	8.92	857
LOC_Os01g66350	1	38532778	38539327	+	1	38532096	38534040	MACS_peak_1407	319.78	6.52	1262
LOC_Os01g66720	1	38750566	38753927	+	1	38750777	38751890	MACS_peak_1412	395.42	10.83	1113
LOC_Os01g66890	1	38841680	38845493	+	1	38841695	38843089	MACS_peak_1413	750.46	13.71	1394
LOC_Os01g67054	1	38929325	38934728	-	1	38933547	38934635	MACS_peak_1416	335.49	10.92	1088
LOC_Os01g67120	1	38960259	38966089	-	1	38964564	38965671	MACS_peak_1418	337.74	9.42	1107
LOC_Os01g67240	1	39012715	39017909	-	1	39016557	39017241	MACS_peak_1420	81.23	5.19	684
LOC_Os01g67250	1	39024051	39035008	-	1	39033887	39034793	MACS_peak_1421	151.05	8.38	906
LOC_Os01g67320	1	39076511	39081098	+	1	39077021	39077965	MACS_peak_1426	116.93	6.67	944
LOC_Os01g67420	1	39156108	39164686	+	1	39156353	39157177	MACS_peak_1432	100.26	5.34	824
LOC_Os01g67540	1	39255793	39260319	+	1	39255730	39257100	MACS_peak_1436	302.43	8.97	1307
LOC_Os01g67630	1	39305398	39309538	+	1	39307190	39308002	MACS_peak_1439	86.66	6.8	812
LOC_Os01g67840	1	39422283	39426989	-	1	39423492	39424719	MACS_peak_1447	379.84	10.83	1227
LOC_Os01g67860	1	39432287	39435671	-	1	39434897	39436395	MACS_peak_1448	450.1	8.34	774
LOC_Os01g67980	1	39499285	39501935	+	1	39501160	39502350	MACS_peak_1452	105.23	5.77	775
LOC_Os01g68020	1	39542179	39547581	+	1	39541955	39543629	MACS_peak_1454	272.28	7.78	1450
LOC_Os01g68060	1	39564707	39570134	-	1	39568597	39569471	MACS_peak_1455	135.28	6.76	874
LOC_Os01g68160	1	39615153	39633812	-	1	39632433	39633789	MACS_peak_1457	190.37	6.51	1356
LOC_Os01g68179	1	39632634	39634378	+	1	39632433	39633789	MACS_peak_1457	190.37	6.51	1155
LOC_Os01g68230	1	39653590	39657944	-	1	39656551	39657568	MACS_peak_1459	197.4	7.78	1017
LOC_Os01g68240	1	39655898	39659590	+	1	39656551	39657568	MACS_peak_1459	197.4	7.78	1017
LOC_Os01g68370	1	39722111	39726946	-	1	39725515	39726963	MACS_peak_1462	698.56	14.81	1431
LOC_Os01g68480	1	39792181	39794768	+	1	39792113	39793785	MACS_peak_1463	173.46	6.38	1604
LOC_Os01g68680	1	39879963	39890755	-	1	39889392	39890301	MACS_peak_1469	107.17	5.79	909
LOC_Os01g68770	1	39946017	39950491	+	1	39946414	39947480	MACS_peak_1471	515.83	16.62	1066
LOC_Os01g68930	1	40055009	40059404	-	1	40057670	40058891	MACS_peak_1473	190.99	5.91	1221
LOC_Os01g69030	1	40100360	40107144	-	1	40105564	40107546	MACS_peak_1477	488.42	14	1580
LOC_Os01g69210	1	40218845	40228221	+	1	40219223	40220050	MACS_peak_1484	138.46	9.01	827
LOC_Os01g69240	1	40237641	40240412	-	1	40239228	40240109	MACS_peak_1486	109.38	6.42	881
LOC_Os01g69250	1	40238762	40243693	+	1	40239228	40240109	MACS_peak_1486	109.38	6.42	881
LOC_Os01g69279	1	40274465	40278120	-	1	40276763	40277651	MACS_peak_1488	111.49	6.98	888
LOC_Os01g69870	1	40369901	40372575	+	1	40369735	40371234	MACS_peak_1493	280.66	9.41	1333
LOC_Os01g69870	1	40369901	40372575	+	1	40371711	40372706	MACS_peak_1494	154.41	5.99	864
LOC_Os01g69900	1	40383267	40388399	+	1	40383636	40384566	MACS_peak_1495	331.49	11.67	930
LOC_Os01g69904	1	40388345	40392080	+	1	40388637	40389637	MACS_peak_1496	156.24	7.43	1000
LOC_Os01g69920	1	40402671	40409573	-	1	40407452	40409069	MACS_peak_1498	158.52	5.62	1617
LOC_Os01g69950	1	40451784	40455636	+	1	40451650	40453139	MACS_peak_1502	178.6	6.93	1355
LOC_Os01g70160	1	40605486	40609298	+	1	40606104	40606941	MACS_peak_1507	148.26	9.33	837
LOC_Os01g70250	1	40673847	40677799	-	1	40676540	40677464	MACS_peak_1512	236.54	11.63	924
LOC_Os01g70270	1	40693597	40699955	+	1	40699214	40700466	MACS_peak_1515	119.58	6.21	741
LOC_Os01g70740	1	40946027	40949551	-	1	40948213	40948989	MACS_peak_1528	107.38	7.11	776
LOC_Os01g71330	1	41341282	41343241	+	1	41341807	41342657	MACS_peak_1540	86.98	7.12	850
LOC_Os01g71390	1	41365699	41367981	+	1	41365837	41366609	MACS_peak_1542	103.72	6.89	772
LOC_Os01g72020	1	41740116	41744624	-	1	41743000	41743951	MACS_peak_1550	145.27	6.42	951
LOC_Os01g72205	1	41866457	41869603	-	1	41868308	41869329	MACS_peak_1557	446.1	14.45	1021
LOC_Os01g72330	1	41946907	41951345	+	1	41947289	41949052	MACS_peak_1562	377.36	12.18	1763
LOC_Os01g72350	1	41962081	41969101	+	1	41962152	41964082	MACS_peak_1563	260.18	9.82	1930
LOC_Os01g72360	1	41969940	41971980	+	1	41970384	41971236	MACS_peak_1564	167.72	9.56	852
LOC_Os01g72370	1	41970400	41978366	-	1	41970384	41971236	MACS_peak_1564	167.72	9.56	836
LOC_Os01g72460	1	42016014	42018471	+	1	42015682	42017291	MACS_peak_1567	227.86	7.73	1277
LOC_Os01g72520	1	42062137	42067746	-	1	42063516	42064462	MACS_peak_1570	189.2	9.62	946
LOC_Os01g72530	1	42072940	42074940	-	1	42073765	42074809	MACS_peak_1571	145.36	5.94	1044
LOC_Os01g72610	1	42127282	42130305	-	1	42128679	42129949	MACS_peak_1576	356.03	9.13	1270
LOC_Os01g72690	1	42175786	42182683	+	1	42176185	42177098	MACS_peak_1579	140.78	8.78	913
LOC_Os01g73070	1	42390138	42394692	+	1	42389744	42390532	MACS_peak_1585	91.62	5.83	394
LOC_Os01g73110	1	42409893	42412183	+	1	42410050	42411186	MACS_peak_1586	481.05	14.13	1136
LOC_Os01g73530	1	42598525	42611389	+	1	42598991	42599734	MACS_peak_1593	93.94	6.06	743
LOC_Os01g73540	1	42612718	42614598	-	1	42613170	42614065	MACS_peak_1594	104.86	5.51	895
LOC_Os01g73550	1	42612742	42617342	+	1	42613170	42614065	MACS_peak_1594	104.86	5.51	895
LOC_Os01g73670	1	42682822	42688382	+	1	42683323	42684409	MACS_peak_1595	420.59	14.27	1086
LOC_Os01g73810	1	42756786	42758564	-	1	42757465	42759106	MACS_peak_1596	292.29	6.25	1099
LOC_Os01g73970	1	42847183	42852967	-	1	42851190	42852921	MACS_peak_1600	377.86	9.4	1731
LOC_Os01g74020	1	42873162	42875472	-	1	42874288	42875116	MACS_peak_1602	115.87	5.73	828
LOC_Os01g74040	1	42882845	42885372	+	1	42883587	42884360	MACS_peak_1603	98.84	5.41	773
LOC_Os01g74250	1	43014880	43018083	+	1	43015360	43016186	MACS_peak_1606	222.15	10.66	826
LOC_Os01g74580	1	43187110	43192490	+	1	43187644	43188491	MACS_peak_1610	173.53	10.13	847
LOC_Os01g74660	1	43242140	43244388	+	1	43241611	43243570	MACS_peak_1614	238.26	5.56	1430
LOC_Os02g01150	2	78482	83953	-	2	82626	83574	MACS_peak_3279	284.28	10.65	948
LOC_Os02g01365	2	198222	207508	+	2	204916	205879	MACS_peak_3283	124.89	6.11	963
LOC_Os02g01520	2	298742	302823	+	2	299069	300619	MACS_peak_3285	279.62	9	1550
LOC_Os02g01940	2	509376	518149	-	2	516998	517800	MACS_peak_3293	84.83	5.3	802
LOC_Os02g01950	2	517030	522644	+	2	516998	517800	MACS_peak_3293	84.83	5.3	770
LOC_Os02g02380	2	795065	797281	-	2	796138	796957	MACS_peak_3296	89.07	5.81	819
LOC_Os02g02390	2	817979	824546	+	2	818528	819270	MACS_peak_3298	127.4	11.99	742
LOC_Os02g02410	2	838716	843673	-	2	842145	843304	MACS_peak_3299	351.34	11.62	1159
LOC_Os02g02480	2	874690	879616	-	2	878246	879003	MACS_peak_3301	81.33	6.24	757
LOC_Os02g02510	2	894655	896734	-	2	895231	896449	MACS_peak_3302	272.59	11.48	1218
LOC_Os02g02520	2	895072	900377	+	2	895231	896449	MACS_peak_3302	272.59	11.48	1218
LOC_Os02g02720	2	1022070	1025752	-	2	1024262	1025411	MACS_peak_3306	468.83	14.21	1149
LOC_Os02g02740	2	1036856	1040711	-	2	1039497	1040364	MACS_peak_3308	107.77	5.9	867
LOC_Os02g02750	2	1039526	1046183	+	2	1039497	1040364	MACS_peak_3308	107.77	5.9	838
LOC_Os02g02870	2	1102964	1105307	-	2	1103882	1104995	MACS_peak_3310	229.88	8.02	1113
LOC_Os02g02890	2	1115057	1117136	+	2	1115206	1117451	MACS_peak_3311	342.04	6.66	1930
LOC_Os02g02900	2	1123521	1126415	-	2	1124968	1125977	MACS_peak_3312	758.14	20.22	1009
LOC_Os02g02920	2	1133704	1139362	+	2	1133657	1134982	MACS_peak_3314	190.75	5.72	1278
LOC_Os02g02990	2	1173895	1178019	-	2	1176461	1177405	MACS_peak_3315	101.17	5.09	944
LOC_Os02g03010	2	1184903	1187388	-	2	1186043	1187266	MACS_peak_3316	302.45	9.58	1223
LOC_Os02g03070	2	1212993	1218060	+	2	1213465	1214331	MACS_peak_3320	123.33	7.86	866
LOC_Os02g03110	2	1231019	1235485	-	2	1234057	1234929	MACS_peak_3321	122.08	8.4	872
LOC_Os02g03260	2	1304819	1310846	-	2	1309471	1310306	MACS_peak_3323	141.69	8.31	835
LOC_Os02g03330	2	1343642	1347027	+	2	1344074	1344981	MACS_peak_3325	225.65	11.27	907
LOC_Os02g03410	2	1386871	1394417	+	2	1387361	1388420	MACS_peak_3326	402.54	12.32	1059
LOC_Os02g03560	2	1446113	1449636	+	2	1446430	1447570	MACS_peak_3329	291.65	9.44	1140
LOC_Os02g03580	2	1456111	1461449	+	2	1456794	1457882	MACS_peak_3330	91.04	5.01	1088
LOC_Os02g03620	2	1481232	1486114	-	2	1484305	1485743	MACS_peak_3332	112.09	5.63	1438
LOC_Os02g03660	2	1523949	1526174	+	2	1524339	1525069	MACS_peak_3334	84.41	7.15	730
LOC_Os02g03740	2	1566086	1570574	-	2	1569111	1570015	MACS_peak_3336	103.16	5.43	904
LOC_Os02g03810	2	1601976	1604064	-	2	1602751	1603614	MACS_peak_3337	210.61	11.92	863
LOC_Os02g03820	2	1602356	1607212	+	2	1602751	1603614	MACS_peak_3337	210.61	11.92	863
LOC_Os02g04050	2	1758438	1765007	-	2	1763952	1765064	MACS_peak_3343	313.17	14.06	1055
LOC_Os02g04130	2	1799732	1801812	-	2	1800508	1801255	MACS_peak_3346	104.01	5.83	747
LOC_Os02g04170	2	1820853	1826394	+	2	1821367	1822501	MACS_peak_3347	318.54	10.77	1134
LOC_Os02g04260	2	1878982	1883477	-	2	1882153	1882971	MACS_peak_3349	222.31	11.27	818
LOC_Os02g04270	2	1881713	1888956	+	2	1882153	1882971	MACS_peak_3349	222.31	11.27	818
LOC_Os02g04320	2	1901988	1905136	+	2	1902608	1903413	MACS_peak_3350	102.7	6.03	805
LOC_Os02g04369	2	1927623	1929506	+	2	1928152	1929117	MACS_peak_3351	391.93	14.08	965
LOC_Os02g04490	2	1985420	1997362	+	2	1985207	1986258	MACS_peak_3353	165.33	7.14	838
LOC_Os02g04510	2	2000885	2005972	+	2	2001171	2002264	MACS_peak_3354	617.03	16.33	1093
LOC_Os02g04520	2	2006230	2009965	+	2	2006653	2007584	MACS_peak_3355	96.21	5.79	931
LOC_Os02g04680	2	2104724	2110544	+	2	2105213	2106633	MACS_peak_3358	142.77	8.93	1420
LOC_Os02g04700	2	2123894	2128770	+	2	2124601	2125475	MACS_peak_3359	144.9	7.48	874
LOC_Os02g04710	2	2128228	2138103	-	2	2136094	2137820	MACS_peak_3360	136.75	5.27	1726
LOC_Os02g04725	2	2141636	2145273	-	2	2143759	2144894	MACS_peak_3361	187.87	8.21	1135
LOC_Os02g04780	2	2191206	2193869	+	2	2191675	2192508	MACS_peak_3362	200.21	11.04	833
LOC_Os02g05030	2	2387395	2394344	+	2	2387922	2388824	MACS_peak_3367	172.77	10.01	902
LOC_Os02g05400	2	2593930	2599355	-	2	2598142	2599011	MACS_peak_3372	223.64	11.39	869
LOC_Os02g05480	2	2642974	2647359	-	2	2645934	2647321	MACS_peak_3376	100.96	5.26	1387
LOC_Os02g05510	2	2663366	2668168	+	2	2663863	2664705	MACS_peak_3377	93.11	6.11	842
LOC_Os02g05610	2	2727844	2734452	+	2	2727959	2728855	MACS_peak_3382	336.22	15.02	896
LOC_Os02g05630	2	2743205	2747576	+	2	2743651	2745357	MACS_peak_3383	513.16	12.95	1706
LOC_Os02g05790	2	2858630	2862704	-	2	2862012	2862950	MACS_peak_3389	312.53	8.53	692
LOC_Os02g05880	2	2904354	2920108	-	2	2918360	2919718	MACS_peak_3392	231.92	10.82	1358
LOC_Os02g06330	2	3164420	3166033	-	2	3164854	3165926	MACS_peak_3397	146.48	5.54	1072
LOC_Os02g06550	2	3270600	3272306	-	2	3271827	3272493	MACS_peak_3403	86.68	6.08	479
LOC_Os02g06570	2	3283209	3287407	-	2	3286065	3286894	MACS_peak_3405	86.25	6.66	829
LOC_Os02g06580	2	3290231	3295478	+	2	3290114	3291175	MACS_peak_3406	164.19	6.8	944
LOC_Os02g06605	2	3326794	3328576	+	2	3327703	3328733	MACS_peak_3407	408.27	14.21	873
LOC_Os02g06930	2	3503417	3508754	+	2	3503761	3505365	MACS_peak_3411	501.11	14.14	1604
LOC_Os02g06950	2	3522906	3530542	-	2	3526090	3526869	MACS_peak_3412	119.66	7.26	779
LOC_Os02g07160	2	3677192	3680953	-	2	3679591	3680542	MACS_peak_3420	194.32	9.26	951
LOC_Os02g07260	2	3726489	3731346	+	2	3726891	3727895	MACS_peak_3422	232.65	9.66	1004
LOC_Os02g07470	2	3862742	3864874	+	2	3863021	3864398	MACS_peak_3424	435.97	15.02	1377
LOC_Os02g07480	2	3855930	3864870	-	2	3863021	3864398	MACS_peak_3424	435.97	15.02	1377
LOC_Os02g07709	2	4014958	4016809	+	2	4015235	4016277	MACS_peak_3426	231.1	8.49	1042
LOC_Os02g07910	2	4140486	4143678	+	2	4141005	4141830	MACS_peak_3431	80.76	6.29	825
LOC_Os02g07970	2	4181864	4183336	-	2	4182368	4183143	MACS_peak_3436	206.46	8.68	775
LOC_Os02g08150	2	4314270	4316958	+	2	4314260	4315324	MACS_peak_3442	277.31	9.03	1054
LOC_Os02g08260	2	4383183	4388039	+	2	4383175	4384987	MACS_peak_3443	188.88	6.42	1804
LOC_Os02g08300	2	4406941	4412802	+	2	4407629	4408383	MACS_peak_3444	121.98	7.68	754
LOC_Os02g08370	2	4454836	4458746	-	2	4457312	4458185	MACS_peak_3446	80.5	5.22	873
LOC_Os02g08540	2	4615825	4622108	+	2	4616126	4619240	MACS_peak_3453	267	6.32	3114
LOC_Os02g09340	2	4802876	4807457	-	2	4805872	4806998	MACS_peak_3458	386.82	11.39	1126
LOC_Os02g09359	2	4808230	4818117	-	2	4816608	4817899	MACS_peak_3459	604.78	12.39	1291
LOC_Os02g09480	2	4866669	4869377	+	2	4866940	4868155	MACS_peak_3462	99.76	5.94	1215
LOC_Os02g09670	2	4965915	4973683	+	2	4967481	4968032	MACS_peak_3467	80.36	6.85	551
LOC_Os02g09810	2	5058712	5062963	-	2	5061675	5063025	MACS_peak_3469	238.51	7.33	1288
LOC_Os02g09820	2	5062132	5066802	+	2	5061675	5063025	MACS_peak_3469	238.51	7.33	893
LOC_Os02g09840	2	5071311	5076534	-	2	5075354	5075922	MACS_peak_3470	87.46	6.33	568
LOC_Os02g09910	2	5130375	5132626	+	2	5130333	5131728	MACS_peak_3471	725.65	10.09	1353
LOC_Os02g10200	2	5345588	5348487	-	2	5346723	5348061	MACS_peak_3477	308.49	9.8	1338
LOC_Os02g10390	2	5468366	5471497	-	2	5470149	5471100	MACS_peak_3479	481.85	14.89	951
LOC_Os02g10430	2	5478697	5481882	-	2	5480530	5481234	MACS_peak_3480	104.31	6.35	704
LOC_Os02g10470	2	5500163	5504381	+	2	5500765	5501538	MACS_peak_3481	148.61	8.27	773
LOC_Os02g10570	2	5561297	5564776	-	2	5561171	5562143	MACS_peak_3483	125.16	6.11	846
LOC_Os02g10630	2	5586938	5594646	-	2	5593327	5594235	MACS_peak_3485	152.4	8.8	908
LOC_Os02g10780	2	5705634	5709127	+	2	5707120	5708067	MACS_peak_3493	82.4	5.2	947
LOC_Os02g10830	2	5748603	5750501	-	2	5749177	5750055	MACS_peak_3494	173.46	9.69	878
LOC_Os02g10860	2	5760033	5764646	-	2	5762892	5764947	MACS_peak_3496	273.48	8.87	1754
LOC_Os02g10920	2	5798885	5807502	-	2	5805362	5807264	MACS_peak_3498	533.42	12.93	1902
LOC_Os02g10930	2	5805602	5806954	+	2	5805362	5807264	MACS_peak_3498	533.42	12.93	1352
LOC_Os02g10970	2	5825293	5834386	+	2	5825495	5826889	MACS_peak_3499	498.73	15.46	1394
LOC_Os02g11000	2	5840779	5847597	+	2	5841298	5842323	MACS_peak_3500	136.09	5.15	1025
LOC_Os02g11760	2	6068029	6075807	+	2	6068301	6069065	MACS_peak_3505	146.39	8.08	764
LOC_Os02g11780	2	6082114	6089638	+	2	6082715	6083847	MACS_peak_3506	211.92	8.03	1132
LOC_Os02g12460	2	6496709	6498738	-	2	6497778	6498598	MACS_peak_3513	81.96	6.3	820
LOC_Os02g12750	2	6676113	6680136	+	2	6676322	6677487	MACS_peak_3519	458.05	9.73	1165
LOC_Os02g12810	2	6726339	6734500	-	2	6733232	6734193	MACS_peak_3523	328.35	10.99	961
LOC_Os02g12880	2	6797694	6802474	+	2	6798320	6798910	MACS_peak_3525	114.55	6.53	590
LOC_Os02g13020	2	6901072	6903970	+	2	6900871	6902450	MACS_peak_3528	245.49	5.75	1378
LOC_Os02g13300	2	7082192	7087390	+	2	7082760	7083949	MACS_peak_3537	176.48	9.07	1189
LOC_Os02g13390	2	7141809	7144858	-	2	7144335	7144976	MACS_peak_3539	204.23	10.33	523
LOC_Os02g13400	2	7143543	7150537	+	2	7144335	7144976	MACS_peak_3539	204.23	10.33	641
LOC_Os02g13510	2	7220337	7225510	-	2	7220873	7222039	MACS_peak_3540	118.33	6.13	1166
LOC_Os02g13800	2	7462930	7465506	+	2	7463061	7465093	MACS_peak_3550	372.98	9.02	2032
LOC_Os02g13960	2	7611539	7615851	+	2	7612001	7612823	MACS_peak_3555	193.49	7.26	822
LOC_Os02g13970	2	7620903	7627260	+	2	7621184	7622383	MACS_peak_3556	402.34	14.46	1199
LOC_Os02g14059	2	7675809	7687506	+	2	7676458	7677321	MACS_peak_3558	123.18	6.62	863
LOC_Os02g14110	2	7705616	7711597	+	2	7706162	7707011	MACS_peak_3560	99.33	6.95	849
LOC_Os02g14530	2	8003978	8017343	+	2	8004345	8005232	MACS_peak_3562	140.87	7.82	887
LOC_Os02g14660	2	8085255	8086658	+	2	8085659	8086541	MACS_peak_3565	103.72	5.16	882
LOC_Os02g14800	2	8208592	8223355	+	2	8209088	8210000	MACS_peak_3571	154.64	7.66	912
LOC_Os02g14980	2	8357766	8362959	+	2	8357242	8358399	MACS_peak_3574	473.64	10.84	633
LOC_Os02g14990	2	8363273	8364904	-	2	8362934	8364558	MACS_peak_3575	178.39	6.54	1285
LOC_Os02g15130	2	8427942	8429273	+	2	8427978	8428982	MACS_peak_3577	225.11	9.71	1004
LOC_Os02g15250	2	8516598	8519271	-	2	8517781	8518744	MACS_peak_3580	281.17	10.71	963
LOC_Os02g15290	2	8541336	8543125	-	2	8541856	8542653	MACS_peak_3581	86.51	6.52	797
LOC_Os02g15300	2	8542242	8543504	+	2	8541856	8542653	MACS_peak_3581	86.51	6.52	411
LOC_Os02g15520	2	8700423	8704095	-	2	8702840	8704011	MACS_peak_3582	89.66	5.34	1171
LOC_Os02g15550	2	8726610	8731661	-	2	8730262	8731175	MACS_peak_3584	389.85	14.86	913
LOC_Os02g15740	2	8869105	8872519	-	2	8871309	8873305	MACS_peak_3590	413.21	8.71	1210
LOC_Os02g15750	2	8872028	8876439	+	2	8871309	8873305	MACS_peak_3590	413.21	8.71	1277
LOC_Os02g15800	2	8926813	8928738	+	2	8927231	8927973	MACS_peak_3591	87.6	7.35	742
LOC_Os02g15810	2	8935089	8938180	-	2	8936608	8937931	MACS_peak_3592	190.91	7.54	1323
LOC_Os02g16500	2	9417102	9419632	-	2	9418306	9419769	MACS_peak_3598	442.64	7.56	1326
LOC_Os02g16529	2	9440860	9442170	-	2	9441471	9442230	MACS_peak_3600	395.65	10.12	699
LOC_Os02g16600	2	9485433	9494273	+	2	9485567	9486454	MACS_peak_3603	139.17	9.64	887
LOC_Os02g16620	2	9496683	9500455	+	2	9497196	9498265	MACS_peak_3604	329.19	11.71	1069
LOC_Os02g16909	2	9640059	9642638	+	2	9639842	9640714	MACS_peak_3607	225.85	11.88	655
LOC_Os02g17340	2	9961170	9964170	-	2	9962272	9963887	MACS_peak_3612	203.98	5.08	1615
LOC_Os02g17380	2	9992959	9998255	+	2	9993438	9994546	MACS_peak_3615	422.93	15.69	1108
LOC_Os02g17460	2	10042475	10050190	-	2	10048759	10049728	MACS_peak_3616	98.43	5.33	969
LOC_Os02g17520	2	10083262	10087920	+	2	10083842	10084962	MACS_peak_3619	162.26	7.94	1120
LOC_Os02g17650	2	10155840	10165746	-	2	10164438	10165314	MACS_peak_3624	157.51	9.77	876
LOC_Os02g18380	2	10700747	10702515	-	2	10701228	10702022	MACS_peak_3635	89.01	5.12	794
LOC_Os02g18760	2	10934276	10939655	-	2	10938956	10939730	MACS_peak_3640	101.62	6.35	699
LOC_Os02g18770	2	10938561	10941269	+	2	10938956	10939730	MACS_peak_3640	101.62	6.35	774
LOC_Os02g19140	2	11156868	11162166	-	2	11160823	11161625	MACS_peak_3646	90.94	5.33	802
LOC_Os02g19170	2	11179078	11183155	+	2	11179509	11180430	MACS_peak_3647	108.23	6.67	921
LOC_Os02g19230	2	11223362	11226007	-	2	11225533	11226343	MACS_peak_3648	102.32	6.33	474
LOC_Os02g19990	2	11757496	11762731	+	2	11757941	11758798	MACS_peak_3653	200.46	11.18	857
LOC_Os02g20682	2	12187646	12189419	+	2	12188316	12188939	MACS_peak_3657	121.63	9.01	623
LOC_Os02g20980	2	12414325	12422424	-	2	12421684	12422446	MACS_peak_3660	91.91	6.62	740
LOC_Os02g21700	2	12892452	12895429	+	2	12894533	12895849	MACS_peak_3672	228.6	5.93	896
LOC_Os02g21920	2	13038007	13040259	+	2	13038489	13039489	MACS_peak_3674	254.07	8.8	1000
LOC_Os02g21920	2	13038007	13040259	+	2	13039607	13040851	MACS_peak_3675	107.31	5.04	652
LOC_Os02g22380	2	13366796	13371156	+	2	13367275	13368330	MACS_peak_3684	164.72	5.73	1055
LOC_Os02g25080	2	14550210	14553253	+	2	14550612	14551422	MACS_peak_3705	142.8	7.66	810
LOC_Os02g25624	2	14973228	14977859	-	2	14976567	14977427	MACS_peak_3710	254.53	13.93	860
LOC_Os02g25780	2	15099430	15101523	+	2	15099517	15100746	MACS_peak_3711	167.78	6.19	1229
LOC_Os02g25890	2	15173968	15175332	+	2	15174262	15175022	MACS_peak_3712	157.2	7.95	760
LOC_Os02g26294	2	15435304	15441318	-	2	15440077	15441025	MACS_peak_3716	114.19	6.07	948
LOC_Os02g26300	2	15440339	15445925	+	2	15440077	15441025	MACS_peak_3716	114.19	6.07	686
LOC_Os02g26430	2	15514625	15516854	+	2	15514837	15515776	MACS_peak_3718	213.39	9.83	939
LOC_Os02g26470	2	15537832	15539377	-	2	15537988	15538793	MACS_peak_3719	112.88	6.14	805
LOC_Os02g26700	2	15670352	15674820	-	2	15673354	15674347	MACS_peak_3721	116.11	5.41	993
LOC_Os02g26720	2	15690970	15693521	+	2	15691391	15692283	MACS_peak_3722	165.09	8.41	892
LOC_Os02g26810	2	15727951	15731064	+	2	15728273	15729125	MACS_peak_3723	311.31	11.99	852
LOC_Os02g27000	2	15858460	15870619	+	2	15859095	15859817	MACS_peak_3725	125.72	9.6	722
LOC_Os02g27060	2	15903820	15909714	+	2	15903553	15904495	MACS_peak_3728	142.49	6.65	675
LOC_Os02g27100	2	15919308	15922044	+	2	15920209	15921005	MACS_peak_3729	149.1	8.07	796
LOC_Os02g27130	2	15951137	15972312	-	2	15969639	15970584	MACS_peak_3730	270.29	12	945
LOC_Os02g27220	2	16003638	16009614	-	2	16008105	16009129	MACS_peak_3732	164.98	6.77	1024
LOC_Os02g27389	2	16140075	16141953	+	2	16140227	16141108	MACS_peak_3736	113.71	6.39	881
LOC_Os02g27400	2	16143163	16147059	+	2	16143798	16144505	MACS_peak_3737	89.91	7.47	707
LOC_Os02g27480	2	16252678	16258619	+	2	16252963	16253976	MACS_peak_3739	146.07	5.6	1013
LOC_Os02g27950	2	16531341	16540877	-	2	16539576	16540391	MACS_peak_3742	172.67	9.72	815
LOC_Os02g28030	2	16590787	16593852	-	2	16591724	16592681	MACS_peak_3743	188.24	8.48	957
LOC_Os02g28170	2	16672273	16675188	-	2	16672241	16673002	MACS_peak_3745	123.61	8.66	729
LOC_Os02g28170	2	16672273	16675188	-	2	16673983	16674871	MACS_peak_3746	90.34	5.57	888
LOC_Os02g28180	2	16673533	16677212	+	2	16673983	16674871	MACS_peak_3746	90.34	5.57	888
LOC_Os02g28720	2	16975606	16980785	-	2	16979571	16980194	MACS_peak_3750	155.38	7.03	623
LOC_Os02g29480	2	17504444	17510865	-	2	17509419	17510482	MACS_peak_3755	129.68	6.43	1063
LOC_Os02g29510	2	17520678	17533664	+	2	17521252	17522007	MACS_peak_3757	94.71	5.97	755
LOC_Os02g29530	2	17553346	17557935	-	2	17556741	17557648	MACS_peak_3759	117.9	6.35	907
LOC_Os02g29550	2	17568218	17576358	+	2	17568729	17569734	MACS_peak_3761	169.39	6.9	1005
LOC_Os02g29890	2	17774169	17779680	+	2	17774649	17775528	MACS_peak_3764	99.5	6.04	879
LOC_Os02g30080	2	17855323	17860984	+	2	17856957	17857828	MACS_peak_3765	94.38	7.15	871
LOC_Os02g30210	2	17952626	17956855	-	2	17955111	17956238	MACS_peak_3767	99.48	5.83	1127
LOC_Os02g30320	2	18052050	18054244	+	2	18052520	18053539	MACS_peak_3769	350.03	11.89	1019
LOC_Os02g30610	2	18212310	18215023	+	2	18213074	18213816	MACS_peak_3771	533.18	18.28	742
LOC_Os02g30624	2	18225255	18230932	-	2	18229691	18230460	MACS_peak_3772	182.78	10.86	769
LOC_Os02g30630	2	18229154	18232507	+	2	18229691	18230460	MACS_peak_3772	182.78	10.86	769
LOC_Os02g31070	2	18557367	18562703	+	2	18557807	18558740	MACS_peak_3780	220.85	9.61	933
LOC_Os02g31150	2	18643427	18650403	-	2	18649092	18650037	MACS_peak_3781	83.9	5.14	945
LOC_Os02g31210	2	18687177	18689102	-	2	18688013	18688974	MACS_peak_3784	365.98	9.84	961
LOC_Os02g31867	2	18818689	18821282	-	2	18819823	18821269	MACS_peak_3787	350.84	8.82	1446
LOC_Os02g31874	2	18821155	18826877	-	2	18825475	18826339	MACS_peak_3788	257.19	10.37	864
LOC_Os02g32030	2	18910063	18916199	+	2	18910647	18911673	MACS_peak_3791	85.06	5.48	1026
LOC_Os02g32120	2	18974968	18979339	-	2	18978194	18979115	MACS_peak_3795	175.41	6.74	921
LOC_Os02g32130	2	18978119	18979324	+	2	18978194	18979115	MACS_peak_3795	175.41	6.74	921
LOC_Os02g32250	2	19038904	19046010	-	2	19043854	19045304	MACS_peak_3799	273.66	10.14	1450
LOC_Os02g32280	2	19052003	19057488	+	2	19052432	19053433	MACS_peak_3800	155.77	6.44	1001
LOC_Os02g32350	2	19092985	19100666	-	2	19099284	19100129	MACS_peak_3801	156.34	8.31	845
LOC_Os02g32370	2	19115033	19119974	+	2	19115812	19116634	MACS_peak_3802	92.69	5.93	822
LOC_Os02g32520	2	19244475	19250435	+	2	19244165	19245564	MACS_peak_3805	435.15	8.26	1089
LOC_Os02g32550	2	19265519	19268345	-	2	19267122	19268035	MACS_peak_3807	183.13	6.71	913
LOC_Os02g32580	2	19297527	19299754	-	2	19297974	19299564	MACS_peak_3808	278.56	9.2	1590
LOC_Os02g32590	2	19303725	19308190	-	2	19306648	19307710	MACS_peak_3809	433.89	11.06	1062
LOC_Os02g32640	2	19344450	19346707	-	2	19345535	19347208	MACS_peak_3812	87.62	5.1	1172
LOC_Os02g32750	2	19444490	19448716	-	2	19447297	19448142	MACS_peak_3813	87.42	5.66	845
LOC_Os02g33020	2	19625564	19629383	+	2	19626088	19626592	MACS_peak_3817	85.29	6.8	504
LOC_Os02g33580	2	19966317	19971585	+	2	19966589	19967636	MACS_peak_3825	424.29	11.05	1047
LOC_Os02g33600	2	19994124	19995953	+	2	19994270	19995236	MACS_peak_3826	113.37	5.32	966
LOC_Os02g33710	2	20102133	20106588	+	2	20101593	20103397	MACS_peak_3832	415.88	11.09	1264
LOC_Os02g34810	2	20862391	20867212	-	2	20865982	20866845	MACS_peak_3847	320.55	12.4	863
LOC_Os02g34990	2	20979053	20988383	+	2	20980612	20981678	MACS_peak_3852	105.52	5.08	1066
LOC_Os02g35010	2	20996260	21003542	-	2	21002112	21003278	MACS_peak_3853	275.79	6.47	1166
LOC_Os02g35070	2	21037965	21045627	-	2	21044117	21044765	MACS_peak_3854	85.45	5.93	648
LOC_Os02g35080	2	21047520	21057392	+	2	21055299	21056265	MACS_peak_3855	213.67	9.33	966
LOC_Os02g35090	2	21053517	21056785	-	2	21055299	21056265	MACS_peak_3855	213.67	9.33	966
LOC_Os02g35100	2	21058268	21064149	-	2	21063195	21064054	MACS_peak_3856	148.75	9.63	859
LOC_Os02g35130	2	21075772	21082545	+	2	21076475	21077296	MACS_peak_3857	106.2	6.4	821
LOC_Os02g35220	2	21164660	21169015	-	2	21167771	21169271	MACS_peak_3863	238.12	7.73	1244
LOC_Os02g35230	2	21169119	21175304	-	2	21173667	21174941	MACS_peak_3864	278.89	10.19	1274
LOC_Os02g35470	2	21313055	21319254	+	2	21313022	21314816	MACS_peak_3868	762.99	13.18	1761
LOC_Os02g35500	2	21337392	21342701	+	2	21337683	21338692	MACS_peak_3870	669.97	16.46	1009
LOC_Os02g35630	2	21418786	21425846	+	2	21419264	21420016	MACS_peak_3871	201.05	10.05	752
LOC_Os02g35820	2	21511896	21517709	+	2	21511121	21513160	MACS_peak_3873	333.06	9.09	1264
LOC_Os02g35830	2	21519018	21523108	+	2	21518504	21520318	MACS_peak_3874	369.16	8.59	1300
LOC_Os02g36300	2	21910497	21912810	+	2	21910935	21911797	MACS_peak_3881	163.8	10.07	862
LOC_Os02g36330	2	21921697	21924051	-	2	21922598	21923548	MACS_peak_3882	168.77	8.93	950
LOC_Os02g36490	2	22032734	22037153	-	2	22034635	22036788	MACS_peak_3887	272.86	5.07	2153
LOC_Os02g36530	2	22059359	22060627	-	2	22059533	22060717	MACS_peak_3890	394.12	10.86	1094
LOC_Os02g36540	2	22058835	22061819	+	2	22059533	22060717	MACS_peak_3890	394.12	10.86	1184
LOC_Os02g36570	2	22070618	22079414	+	2	22070380	22071875	MACS_peak_3891	484.18	12.83	1257
LOC_Os02g36974	2	22326410	22331844	+	2	22326630	22327796	MACS_peak_3908	159.3	5.48	1166
LOC_Os02g37040	2	22364037	22369548	-	2	22367580	22370595	MACS_peak_3912	195.97	6.87	1968
LOC_Os02g37060	2	22383494	22385262	+	2	22383893	22384699	MACS_peak_3913	475.36	13.71	806
LOC_Os02g37690	2	22735493	22738493	-	2	22735514	22736491	MACS_peak_3926	155.18	6.84	977
LOC_Os02g37834	2	22828926	22832976	+	2	22829327	22830863	MACS_peak_3931	296.58	10.83	1536
LOC_Os02g37880	2	22885397	22891575	+	2	22885949	22886912	MACS_peak_3932	140.94	7.28	963
LOC_Os02g37920	2	22911946	22919621	-	2	22918547	22919871	MACS_peak_3935	151.02	7.96	1074
LOC_Os02g38050	2	22975963	22982728	-	2	22981342	22982523	MACS_peak_3938	243.86	7.71	1181
LOC_Os02g38080	2	22993105	22999452	+	2	22993767	22994642	MACS_peak_3939	82.19	5.27	875
LOC_Os02g38140	2	23063753	23067667	-	2	23066324	23067138	MACS_peak_3941	148.64	9.47	814
LOC_Os02g38180	2	23092608	23097876	-	2	23096623	23097498	MACS_peak_3943	90.04	6.86	875
LOC_Os02g38220	2	23109269	23114600	+	2	23109128	23110589	MACS_peak_3944	239.99	8.2	1320
LOC_Os02g38340	2	23170601	23176296	+	2	23171069	23171979	MACS_peak_3947	126.66	6.94	910
LOC_Os02g38400	2	23217579	23220069	+	2	23217538	23218312	MACS_peak_3950	83.3	6.05	733
LOC_Os02g38480	2	23258032	23266081	+	2	23258384	23259203	MACS_peak_3951	158.47	9.02	819
LOC_Os02g38790	2	23438196	23443969	-	2	23441849	23442865	MACS_peak_3952	190.46	8.68	1016
LOC_Os02g38820	2	23460099	23463203	-	2	23461830	23462883	MACS_peak_3954	517.47	15.66	1053
LOC_Os02g39160	2	23647429	23654306	-	2	23652774	23653933	MACS_peak_3960	173.29	5.75	1159
LOC_Os02g39170	2	23656749	23659591	-	2	23658335	23659134	MACS_peak_3961	229.6	10.07	799
LOC_Os02g39180	2	23657874	23661294	+	2	23658335	23659134	MACS_peak_3961	229.6	10.07	799
LOC_Os02g39410	2	23770378	23777430	-	2	23774857	23776226	MACS_peak_3965	148.93	5.05	1369
LOC_Os02g39480	2	23815371	23821242	-	2	23820162	23821042	MACS_peak_3966	117.39	5.22	880
LOC_Os02g39530	2	23849985	23853648	-	2	23852349	23853405	MACS_peak_3968	119.45	5.86	1056
LOC_Os02g39570	2	23878736	23884873	+	2	23877867	23880028	MACS_peak_3970	281.54	5.95	1292
LOC_Os02g39630	2	23902529	23907774	+	2	23903094	23904429	MACS_peak_3972	228.33	5.81	1335
LOC_Os02g39710	2	23982879	23985424	+	2	23982568	23984220	MACS_peak_3973	214.34	5.27	1341
LOC_Os02g39790	2	24038373	24043321	+	2	24038496	24039659	MACS_peak_3975	733.35	15.4	1163
LOC_Os02g39930	2	24146242	24148205	-	2	24146854	24147652	MACS_peak_3979	159.38	7.42	798
LOC_Os02g39970	2	24160959	24169377	-	2	24167764	24169017	MACS_peak_3980	208.43	8.81	1253
LOC_Os02g40090	2	24264364	24268807	-	2	24267479	24268188	MACS_peak_3984	81.71	6.38	709
LOC_Os02g40820	2	24731108	24734425	-	2	24732761	24734062	MACS_peak_3996	600.42	11.67	1301
LOC_Os02g40900	2	24777325	24781697	-	2	24779945	24781483	MACS_peak_3998	547.68	10.89	1538
LOC_Os02g41520	2	24892652	24899193	+	2	24892983	24893879	MACS_peak_4003	540.15	14.58	896
LOC_Os02g41550	2	24908991	24916230	+	2	24909511	24910364	MACS_peak_4004	90	7.17	853
LOC_Os02g41650	2	24979001	24984520	-	2	24983166	24984301	MACS_peak_4007	305.24	8.86	1135
LOC_Os02g41840	2	25147329	25149397	-	2	25148108	25150474	MACS_peak_4013	887.63	10.36	1289
LOC_Os02g41850	2	25149678	25155593	+	2	25154351	25155762	MACS_peak_4014	344.92	10.1	1242
LOC_Os02g41900	2	25173869	25176622	+	2	25174580	25175378	MACS_peak_4016	178.81	9.19	798
LOC_Os02g42585	2	25589542	25592739	-	2	25591199	25592585	MACS_peak_4034	363.2	10.53	1386
LOC_Os02g42600	2	25619877	25630203	+	2	25619682	25620344	MACS_peak_4037	106.63	7.4	467
LOC_Os02g42940	2	25822490	25826768	-	2	25825162	25826183	MACS_peak_4042	192.49	9.04	1021
LOC_Os02g42960	2	25848661	25853274	+	2	25849333	25850138	MACS_peak_4045	197.11	10.52	805
LOC_Os02g43010	2	25884571	25890376	-	2	25888865	25889863	MACS_peak_4048	198.7	8.09	998
LOC_Os02g43020	2	25888583	25894062	+	2	25888865	25889863	MACS_peak_4048	198.7	8.09	998
LOC_Os02g43170	2	26020914	26023624	+	2	26021069	26022364	MACS_peak_4056	172.12	6.08	1295
LOC_Os02g43330	2	26136438	26138862	+	2	26135319	26139652	MACS_peak_4060	654.5	10.19	2424
LOC_Os02g43340	2	26140724	26146522	-	2	26145192	26146061	MACS_peak_4061	231.45	11.88	869
LOC_Os02g43490	2	26239928	26242296	+	2	26241619	26242398	MACS_peak_4065	108.29	5.82	677
LOC_Os02g43500	2	26242754	26247140	-	2	26245718	26246585	MACS_peak_4066	132.38	7.29	867
LOC_Os02g43540	2	26264808	26266788	+	2	26264936	26265840	MACS_peak_4068	109.83	6.48	904
LOC_Os02g43550	2	26269500	26272816	-	2	26272106	26272927	MACS_peak_4069	82.73	5.84	710
LOC_Os02g43670	2	26342780	26348611	-	2	26342360	26343532	MACS_peak_4072	92.4	5.96	752
LOC_Os02g43690	2	26358953	26364731	+	2	26358939	26360647	MACS_peak_4073	182.92	6.14	1694
LOC_Os02g44020	2	26571823	26573753	-	2	26571587	26572754	MACS_peak_4085	94.62	5.24	931
LOC_Os02g44090	2	26610566	26612478	-	2	26611207	26612024	MACS_peak_4088	236.73	11.49	817
LOC_Os02g44240	2	26766756	26768770	-	2	26766792	26768195	MACS_peak_4092	209.14	5.94	1403
LOC_Os02g44360	2	26834714	26838462	+	2	26835135	26836084	MACS_peak_4094	180.33	8.13	949
LOC_Os02g44370	2	26845208	26849195	+	2	26845788	26846804	MACS_peak_4095	159.33	7.54	1016
LOC_Os02g44500	2	26922844	26926534	+	2	26923115	26924449	MACS_peak_4099	428.88	12.56	1334
LOC_Os02g44820	2	27131334	27133446	-	2	27132125	27133054	MACS_peak_4108	244.05	9.72	929
LOC_Os02g44830	2	27147319	27149583	-	2	27148511	27149295	MACS_peak_4109	91.54	7.05	784
LOC_Os02g44870	2	27159564	27162030	-	2	27160683	27162039	MACS_peak_4110	445.54	12.15	1347
LOC_Os02g44930	2	27218404	27221344	+	2	27218898	27219969	MACS_peak_4114	517.21	17.61	1071
LOC_Os02g44990	2	27241826	27245601	+	2	27240960	27243294	MACS_peak_4115	212.69	5.17	1468
LOC_Os02g45000	2	27255099	27257726	+	2	27255359	27256425	MACS_peak_4117	446.01	11.44	1066
LOC_Os02g45100	2	27351714	27354792	-	2	27353511	27355114	MACS_peak_4120	271.2	7.24	1281
LOC_Os02g45110	2	27353546	27359931	+	2	27353511	27355114	MACS_peak_4120	271.2	7.24	1568
LOC_Os02g45180	2	27416004	27421721	+	2	27416471	27417821	MACS_peak_4123	149.95	6.04	1350
LOC_Os02g45390	2	27595449	27600912	+	2	27595820	27596631	MACS_peak_4128	86.26	6.59	811
LOC_Os02g45440	2	27639870	27642466	+	2	27641230	27642079	MACS_peak_4130	124.02	6.98	849
LOC_Os02g45490	2	27662038	27666557	-	2	27665522	27666369	MACS_peak_4134	109.54	6.74	847
LOC_Os02g45520	2	27689416	27696324	+	2	27690046	27691040	MACS_peak_4135	106.49	5.26	994
LOC_Os02g45670	2	27770583	27776575	-	2	27775267	27776096	MACS_peak_4140	115.91	5.1	829
LOC_Os02g45690	2	27791177	27798074	+	2	27791899	27792688	MACS_peak_4141	162.99	7.01	789
LOC_Os02g45810	2	27900419	27904521	-	2	27902691	27903887	MACS_peak_4146	96.06	5.85	1196
LOC_Os02g45930	2	27983496	27985719	-	2	27984059	27986787	MACS_peak_4147	101.14	5.07	1660
LOC_Os02g45940	2	27988028	27989873	-	2	27988181	27989723	MACS_peak_4148	264.9	10.47	1542
LOC_Os02g45950	2	27988247	27992781	+	2	27988181	27989723	MACS_peak_4148	264.9	10.47	1476
LOC_Os02g46030	2	28035245	28039281	-	2	28037720	28040296	MACS_peak_4149	731.72	7.68	1561
LOC_Os02g46120	2	28102762	28108559	-	2	28107069	28108365	MACS_peak_4153	547.56	12.86	1296
LOC_Os02g46130	2	28106733	28113122	+	2	28107069	28108365	MACS_peak_4153	547.56	12.86	1296
LOC_Os02g46640	2	28458619	28462494	-	2	28461010	28461966	MACS_peak_4166	241.51	11.3	956
LOC_Os02g46690	2	28506029	28509303	-	2	28508176	28509061	MACS_peak_4169	110.51	5.45	885
LOC_Os02g46710	2	28516387	28522754	+	2	28516095	28517072	MACS_peak_4170	264.89	11.67	685
LOC_Os02g46920	2	28621008	28627528	-	2	28626459	28627711	MACS_peak_4171	261.03	7.37	1069
LOC_Os02g46980	2	28675811	28678981	-	2	28677689	28679182	MACS_peak_4175	326.12	11.31	1292
LOC_Os02g47020	2	28694933	28698540	+	2	28694932	28696275	MACS_peak_4176	803.39	14.03	1342
LOC_Os02g47080	2	28742944	28744245	-	2	28742584	28743538	MACS_peak_4177	122.61	6.77	594
LOC_Os02g47090	2	28742726	28747228	+	2	28742584	28743538	MACS_peak_4177	122.61	6.77	812
LOC_Os02g47110	2	28748299	28752996	+	2	28748409	28749670	MACS_peak_4178	104.35	5.24	1261
LOC_Os02g47130	2	28761898	28766231	+	2	28762296	28763199	MACS_peak_4180	123.87	7.23	903
LOC_Os02g47190	2	28802049	28806107	+	2	28802330	28803969	MACS_peak_4182	203.71	6.19	1639
LOC_Os02g47200	2	28806521	28809210	-	2	28807779	28808832	MACS_peak_4183	503.29	12.68	1053
LOC_Os02g47320	2	28892220	28895994	-	2	28891949	28892914	MACS_peak_4184	123.59	5.96	694
LOC_Os02g47370	2	28915306	28916927	-	2	28915833	28916696	MACS_peak_4187	115.4	6.33	863
LOC_Os02g47470	2	28988846	28992712	+	2	28990651	28992683	MACS_peak_4190	264.43	5.8	2032
LOC_Os02g47480	2	28996472	29009325	+	2	29003497	29004357	MACS_peak_4191	233.85	11.7	860
LOC_Os02g47580	2	29066542	29071620	-	2	29069943	29071664	MACS_peak_4193	315.19	9.9	1677
LOC_Os02g47620	2	29093125	29096422	-	2	29095093	29095952	MACS_peak_4195	125.31	7.55	859
LOC_Os02g47650	2	29106569	29111305	+	2	29106383	29108072	MACS_peak_4196	183.68	6.53	1503
LOC_Os02g47890	2	29287703	29293637	+	2	29288037	29288867	MACS_peak_4205	93.94	6.04	830
LOC_Os02g48110	2	29445068	29451999	+	2	29445359	29446360	MACS_peak_4208	270.43	10.67	1001
LOC_Os02g48150	2	29465547	29467707	-	2	29466467	29467402	MACS_peak_4209	104.82	7.1	935
LOC_Os02g48190	2	29496780	29501833	-	2	29500165	29502074	MACS_peak_4211	170.67	8.08	1668
LOC_Os02g48320	2	29565869	29569390	-	2	29567675	29568814	MACS_peak_4217	115.69	6.06	1139
LOC_Os02g48480	2	29670950	29672764	+	2	29671300	29672340	MACS_peak_4222	232.63	8.07	1040
LOC_Os02g48560	2	29719242	29725487	-	2	29724174	29725126	MACS_peak_4225	201.55	9.3	952
LOC_Os02g48640	2	29780312	29784976	-	2	29783557	29784613	MACS_peak_4227	170.17	5.77	1056
LOC_Os02g48670	2	29793581	29795711	-	2	29794390	29795264	MACS_peak_4228	531.06	16.7	874
LOC_Os02g48680	2	29793848	29795946	+	2	29794390	29795264	MACS_peak_4228	531.06	16.7	874
LOC_Os02g48710	2	29806341	29807886	+	2	29805673	29807705	MACS_peak_4230	189.36	6.79	1364
LOC_Os02g48720	2	29815065	29819467	+	2	29815161	29816430	MACS_peak_4231	836.35	14.59	1269
LOC_Os02g49220	2	30081223	30082765	-	2	30081001	30082085	MACS_peak_4240	123.58	5.82	862
LOC_Os02g49230	2	30087388	30093805	+	2	30087788	30089002	MACS_peak_4241	290.17	9.28	1214
LOC_Os02g49320	2	30133785	30138584	-	2	30137400	30138358	MACS_peak_4242	264.33	10.15	958
LOC_Os02g49326	2	30137389	30142823	+	2	30137400	30138358	MACS_peak_4242	264.33	10.15	958
LOC_Os02g49460	2	30219535	30224849	+	2	30219924	30220823	MACS_peak_4243	405.18	13.68	899
LOC_Os02g49470	2	30225171	30226856	+	2	30225488	30226350	MACS_peak_4244	97.17	5.98	862
LOC_Os02g49540	2	30275431	30276796	-	2	30276042	30276906	MACS_peak_4246	298.25	10.67	754
LOC_Os02g49550	2	30275487	30278138	+	2	30276042	30276906	MACS_peak_4246	298.25	10.67	864
LOC_Os02g49570	2	30291294	30301301	-	2	30299931	30300812	MACS_peak_4248	105.04	5.73	881
LOC_Os02g49710	2	30383593	30385427	+	2	30383585	30385045	MACS_peak_4251	166.54	6.43	1452
LOC_Os02g49760	2	30411582	30417535	+	2	30412035	30414066	MACS_peak_4254	186.25	7.14	2031
LOC_Os02g49870	2	30465109	30468596	+	2	30465658	30466750	MACS_peak_4257	302.83	10.94	1092
LOC_Os02g50110	2	30590788	30592032	-	2	30590549	30592045	MACS_peak_4260	401.71	7.21	1244
LOC_Os02g50150	2	30629251	30632610	+	2	30630145	30630982	MACS_peak_4265	104.98	6.09	837
LOC_Os02g50210	2	30651553	30653482	+	2	30651783	30652782	MACS_peak_4266	370.2	11.88	999
LOC_Os02g50230	2	30662314	30667236	+	2	30662941	30663771	MACS_peak_4267	254	12.52	830
LOC_Os02g50250	2	30678456	30680309	+	2	30678296	30679185	MACS_peak_4270	124.25	7.03	729
LOC_Os02g50270	2	30688453	30692532	+	2	30688880	30689583	MACS_peak_4271	93.43	5.36	703
LOC_Os02g50374	2	30759404	30761275	-	2	30759812	30760890	MACS_peak_4275	246.52	9.58	1078
LOC_Os02g50490	2	30832328	30836723	+	2	30832455	30833480	MACS_peak_4276	152.62	6.33	1025
LOC_Os02g50550	2	30855621	30866303	-	2	30865026	30865866	MACS_peak_4277	92.82	5.05	840
LOC_Os02g50570	2	30876003	30881726	-	2	30880098	30881746	MACS_peak_4278	205.99	6.34	1628
LOC_Os02g50710	2	30968357	30969916	-	2	30968549	30969404	MACS_peak_4284	92.81	5.43	855
LOC_Os02g50730	2	30974995	30978091	-	2	30974457	30975553	MACS_peak_4285	173.17	7.41	558
LOC_Os02g50760	2	30987503	30993130	+	2	30987940	30988845	MACS_peak_4287	288.86	13.62	905
LOC_Os02g50799	2	31017371	31028737	-	2	31027341	31028231	MACS_peak_4288	99.72	6.36	890
LOC_Os02g50810	2	31032631	31035672	-	2	31035028	31036216	MACS_peak_4289	120.87	5.8	644
LOC_Os02g50840	2	31057193	31065396	+	2	31057247	31058545	MACS_peak_4290	626.49	9.7	1298
LOC_Os02g51070	2	31227018	31233342	-	2	31232167	31232949	MACS_peak_4297	246.97	11.79	782
LOC_Os02g51080	2	31239354	31242949	+	2	31239633	31240617	MACS_peak_4298	346.31	11.43	984
LOC_Os02g51100	2	31246688	31251096	-	2	31249840	31250611	MACS_peak_4299	104.27	8.97	771
LOC_Os02g51290	2	31400274	31403855	+	2	31400923	31401689	MACS_peak_4302	149.93	9.59	766
LOC_Os02g51300	2	31404042	31409316	-	2	31407498	31409263	MACS_peak_4303	318.36	11.37	1765
LOC_Os02g51470	2	31520033	31522672	+	2	31520487	31521204	MACS_peak_4308	129.58	7.8	717
LOC_Os02g51480	2	31522728	31525990	+	2	31523153	31523991	MACS_peak_4309	85.99	6.98	838
LOC_Os02g51610	2	31598598	31603285	-	2	31602819	31603694	MACS_peak_4314	93.35	5.74	466
LOC_Os02g51640	2	31616906	31622703	-	2	31621310	31622327	MACS_peak_4315	634.8	22.87	1017
LOC_Os02g51750	2	31692291	31695635	-	2	31694291	31695213	MACS_peak_4318	130.74	7.15	922
LOC_Os02g51780	2	31705482	31711526	-	2	31710122	31711106	MACS_peak_4319	351.14	12.42	984
LOC_Os02g51850	2	31753148	31756694	-	2	31755408	31756433	MACS_peak_4321	566.29	14.39	1025
LOC_Os02g51890	2	31774454	31782023	+	2	31778160	31779606	MACS_peak_4324	167.8	5.81	1446
LOC_Os02g52030	2	31843580	31845422	+	2	31845044	31845790	MACS_peak_4327	90.38	5.56	378
LOC_Os02g52040	2	31844485	31846777	+	2	31845044	31845790	MACS_peak_4327	90.38	5.56	746
LOC_Os02g52210	2	31960925	31964167	+	2	31961254	31963462	MACS_peak_4330	177.72	8.67	2208
LOC_Os02g52260	2	31992334	31995386	+	2	31992676	31993747	MACS_peak_4333	513.1	14.62	1071
LOC_Os02g52340	2	32032031	32039261	+	2	32032221	32033373	MACS_peak_4335	156.08	7.01	1152
LOC_Os02g52780	2	32270721	32276785	-	2	32275267	32276926	MACS_peak_4344	1194.42	13.24	1518
LOC_Os02g52790	2	32275803	32277407	+	2	32275267	32276926	MACS_peak_4344	1194.42	13.24	1123
LOC_Os02g52810	2	32280719	32287222	-	2	32286069	32286970	MACS_peak_4345	239.32	10.11	901
LOC_Os02g52880	2	32320210	32325267	-	2	32323866	32324782	MACS_peak_4347	102.87	5.06	916
LOC_Os02g52900	2	32342221	32347039	+	2	32342708	32343567	MACS_peak_4349	110.64	8.09	859
LOC_Os02g53000	2	32420452	32424530	-	2	32423695	32424503	MACS_peak_4351	168.57	7.8	808
LOC_Os02g53110	2	32488360	32493246	+	2	32488829	32489744	MACS_peak_4353	116.72	5.2	915
LOC_Os02g53210	2	32569440	32575849	-	2	32574060	32575862	MACS_peak_4356	633.36	13.11	1789
LOC_Os02g53250	2	32589605	32590960	-	2	32589792	32590594	MACS_peak_4357	89.13	6.89	802
LOC_Os02g53330	2	32637482	32643636	-	2	32642214	32643243	MACS_peak_4358	246.75	8.45	1029
LOC_Os02g53340	2	32641735	32653908	+	2	32642214	32643243	MACS_peak_4358	246.75	8.45	1029
LOC_Os02g53420	2	32682735	32688176	-	2	32686718	32687723	MACS_peak_4363	382.27	14.08	1005
LOC_Os02g53510	2	32722549	32724559	-	2	32723271	32724450	MACS_peak_4365	283.31	10.69	1179
LOC_Os02g53700	2	32852280	32865540	-	2	32863899	32865106	MACS_peak_4370	296.08	11.43	1207
LOC_Os02g53790	2	32944734	32949217	+	2	32945354	32946218	MACS_peak_4376	116.69	6.88	864
LOC_Os02g54330	2	33306894	33309137	-	2	33307966	33309027	MACS_peak_4386	587.7	19.05	1061
LOC_Os02g54510	2	33379335	33387027	+	2	33379882	33381222	MACS_peak_4388	326.38	9.08	1340
LOC_Os02g54580	2	33423078	33427884	+	2	33423587	33424458	MACS_peak_4390	128.5	9.27	871
LOC_Os02g54730	2	33506101	33513013	-	2	33511604	33512536	MACS_peak_4399	171.72	7.75	932
LOC_Os02g54740	2	33511654	33517341	+	2	33511604	33512536	MACS_peak_4399	171.72	7.75	882
LOC_Os02g54770	2	33535991	33541670	-	2	33539994	33541911	MACS_peak_4400	370.17	13.48	1676
LOC_Os02g54780	2	33540423	33544576	+	2	33539994	33541911	MACS_peak_4400	370.17	13.48	1488
LOC_Os02g54810	2	33557557	33559082	+	2	33557023	33559330	MACS_peak_4401	890.91	10.52	1525
LOC_Os02g54880	2	33602164	33605550	-	2	33603546	33604998	MACS_peak_4404	288.71	6.69	1452
LOC_Os02g54900	2	33616885	33624174	+	2	33617450	33618262	MACS_peak_4406	172.82	9.37	812
LOC_Os02g54920	2	33628087	33629613	+	2	33628558	33629401	MACS_peak_4407	80.94	5.16	843
LOC_Os02g55080	2	33728520	33732461	-	2	33730864	33731970	MACS_peak_4413	108.42	5.58	1106
LOC_Os02g55090	2	33732721	33737382	-	2	33736048	33736852	MACS_peak_4414	97.06	6.39	804
LOC_Os02g55140	2	33773388	33777828	-	2	33772834	33774120	MACS_peak_4415	215.18	7.77	732
LOC_Os02g55250	2	33827038	33832179	+	2	33829472	33830098	MACS_peak_4416	89.14	7.74	626
LOC_Os02g55430	2	33946409	33949182	+	2	33945972	33947733	MACS_peak_4422	352.64	6.67	1324
LOC_Os02g55460	2	33959212	33963689	+	2	33959559	33960658	MACS_peak_4423	193.69	7.32	1099
LOC_Os02g55590	2	34034609	34040395	+	2	34034411	34036195	MACS_peak_4426	233.16	7.84	1586
LOC_Os02g55880	2	34200998	34204986	-	2	34203398	34204386	MACS_peak_4432	93.37	5.95	988
LOC_Os02g55910	2	34216246	34221752	+	2	34216789	34217637	MACS_peak_4434	122.97	7.48	848
LOC_Os02g56354	2	34486690	34493249	-	2	34486944	34488366	MACS_peak_4444	107.12	6.07	1422
LOC_Os02g56360	2	34493716	34498687	+	2	34493579	34494458	MACS_peak_4445	178.72	12.13	742
LOC_Os02g56420	2	34538406	34547740	+	2	34539672	34540460	MACS_peak_4447	142.33	7.8	788
LOC_Os02g56500	2	34589236	34596907	+	2	34589010	34590303	MACS_peak_4451	404.8	12.8	1067
LOC_Os02g56900	2	34873610	34876226	-	2	34874273	34875898	MACS_peak_4462	810.97	13.44	1625
LOC_Os02g57020	2	34918500	34920403	+	2	34918993	34919779	MACS_peak_4464	80.49	6.15	786
LOC_Os02g57050	2	34928661	34932109	-	2	34930424	34932062	MACS_peak_4465	316.69	10	1638
LOC_Os02g57060	2	34931237	34935747	+	2	34930424	34932062	MACS_peak_4465	316.69	10	825
LOC_Os02g57100	2	34957754	34961734	-	2	34960365	34961142	MACS_peak_4466	85.13	6.76	777
LOC_Os02g57160	2	34999044	35004670	-	2	35003148	35004132	MACS_peak_4468	451.22	15.02	984
LOC_Os02g57230	2	35057894	35062035	-	2	35060912	35062563	MACS_peak_4470	452.85	7.55	1123
LOC_Os02g57240	2	35061105	35066744	+	2	35060912	35062563	MACS_peak_4470	452.85	7.55	1458
LOC_Os02g57280	2	35085469	35088446	+	2	35085336	35086699	MACS_peak_4473	388.99	13.63	1230
LOC_Os02g57290	2	35085324	35094423	-	2	35085336	35086699	MACS_peak_4473	388.99	13.63	1363
LOC_Os02g57410	2	35172372	35179290	-	2	35177863	35178843	MACS_peak_4479	148.74	7.15	980
LOC_Os02g57600	2	35268271	35272713	+	2	35268835	35269848	MACS_peak_4482	112.55	6.06	1013
LOC_Os02g57610	2	35273662	35278671	+	2	35272907	35274909	MACS_peak_4483	134.47	5.01	1247
LOC_Os02g57700	2	35328085	35334952	+	2	35328432	35329298	MACS_peak_4484	127.56	6.37	866
LOC_Os02g57750	2	35355953	35363032	+	2	35356172	35357550	MACS_peak_4486	156.14	5.56	1378
LOC_Os02g57810	2	35402552	35405149	+	2	35402697	35403540	MACS_peak_4489	150.11	8.09	843
LOC_Os02g57830	2	35415545	35418819	-	2	35417583	35418515	MACS_peak_4490	434.8	13.89	932
LOC_Os02g57840	2	35417131	35419755	+	2	35417583	35418515	MACS_peak_4490	434.8	13.89	932
LOC_Os02g58139	2	35566505	35573289	-	2	35571938	35572828	MACS_peak_4495	102.69	6.98	890
LOC_Os02g58230	2	35637134	35643297	-	2	35641842	35643622	MACS_peak_4498	233.33	7.42	1455
LOC_Os02g58560	2	35791478	35798631	+	2	35798135	35799127	MACS_peak_4501	202.33	8.2	496
LOC_Os02g58570	2	35797718	35800672	+	2	35798135	35799127	MACS_peak_4501	202.33	8.2	992
LOC_Os03g01190	3	121869	125145	-	3	123820	124517	MACS_peak_4503	108.36	7.11	697
LOC_Os03g01442	3	304839	308487	-	3	307269	308073	MACS_peak_4505	136.37	8.78	804
LOC_Os03g01530	3	337982	340794	+	3	338284	339285	MACS_peak_4506	116.92	5.44	1001
LOC_Os03g01570	3	355716	359720	-	3	358002	359189	MACS_peak_4507	201.09	8.96	1187
LOC_Os03g01750	3	470450	476738	-	3	475165	476461	MACS_peak_4510	1115.67	13.83	1296
LOC_Os03g01890	3	547819	556907	+	3	548253	549281	MACS_peak_4514	93.83	5.22	1028
LOC_Os03g02240	3	751021	756169	-	3	755057	756526	MACS_peak_4522	102.86	5.01	1112
LOC_Os03g02320	3	798023	808300	+	3	798499	799338	MACS_peak_4526	186.53	10.98	839
LOC_Os03g02500	3	916446	921601	-	3	921043	921902	MACS_peak_4528	192.75	9.13	558
LOC_Os03g02514	3	920680	927188	+	3	921043	921902	MACS_peak_4528	192.75	9.13	859
LOC_Os03g02560	3	943955	948060	+	3	944258	945370	MACS_peak_4531	226.45	7.58	1112
LOC_Os03g02780	3	1078707	1080440	+	3	1079165	1080126	MACS_peak_4536	329.94	10.87	961
LOC_Os03g02980	3	1209675	1216859	+	3	1209582	1210522	MACS_peak_4542	278.93	10.89	847
LOC_Os03g03034	3	1234370	1245059	-	3	1243027	1244205	MACS_peak_4544	220.93	7.17	1178
LOC_Os03g03070	3	1268853	1271782	-	3	1268922	1269638	MACS_peak_4547	309.66	13.51	716
LOC_Os03g03290	3	1407998	1410832	+	3	1408351	1409344	MACS_peak_4553	151.76	5.66	993
LOC_Os03g03400	3	1447059	1451021	+	3	1447567	1448505	MACS_peak_4555	201.11	9.46	938
LOC_Os03g03510	3	1513618	1519295	-	3	1517673	1519963	MACS_peak_4559	381.79	8.15	1622
LOC_Os03g03610	3	1581171	1602060	-	3	1600641	1601533	MACS_peak_4561	91.42	5.15	892
LOC_Os03g03710	3	1652191	1661439	-	3	1660276	1661601	MACS_peak_4566	166.25	8.02	1163
LOC_Os03g03720	3	1660166	1664572	+	3	1660276	1661601	MACS_peak_4566	166.25	8.02	1325
LOC_Os03g03870	3	1750154	1757214	+	3	1749871	1750715	MACS_peak_4568	116.64	7.18	561
LOC_Os03g03880	3	1763294	1769689	+	3	1763654	1764603	MACS_peak_4569	444.5	13.24	949
LOC_Os03g03900	3	1775266	1780896	-	3	1779449	1781087	MACS_peak_4571	234.26	7.16	1447
LOC_Os03g03980	3	1813433	1815486	+	3	1813881	1814532	MACS_peak_4574	94.94	7.94	651
LOC_Os03g04000	3	1820233	1825136	+	3	1820583	1821548	MACS_peak_4575	113.33	5.74	965
LOC_Os03g04169	3	1907195	1918537	+	3	1907712	1908490	MACS_peak_4581	158.02	11.39	778
LOC_Os03g04340	3	2001104	2003980	+	3	2001593	2002463	MACS_peak_4584	186.85	5.56	870
LOC_Os03g04450	3	2063037	2066733	+	3	2063543	2064810	MACS_peak_4588	157.96	7.09	1267
LOC_Os03g04500	3	2095598	2101011	+	3	2095564	2096404	MACS_peak_4590	437.29	10.71	806
LOC_Os03g04550	3	2121682	2124733	+	3	2122166	2123226	MACS_peak_4591	142.61	6.99	1060
LOC_Os03g04560	3	2124774	2129461	-	3	2128036	2129035	MACS_peak_4592	86.45	5.09	999
LOC_Os03g04610	3	2152639	2154715	+	3	2152987	2154022	MACS_peak_4593	222.93	8.53	1035
LOC_Os03g04670	3	2217595	2220800	-	3	2217303	2219022	MACS_peak_4598	212.14	6.83	1427
LOC_Os03g04710	3	2246824	2249716	+	3	2246351	2248306	MACS_peak_4599	199.83	6.35	1482
LOC_Os03g04770	3	2270959	2275397	+	3	2270927	2273915	MACS_peak_4600	618.2	10.03	2956
LOC_Os03g04970	3	2400009	2406757	-	3	2406216	2407008	MACS_peak_4605	90.36	7.63	541
LOC_Os03g05170	3	2505635	2507333	+	3	2506348	2507040	MACS_peak_4608	117.59	7.25	692
LOC_Os03g05200	3	2515718	2525957	-	3	2524738	2526172	MACS_peak_4609	276.93	5.49	1219
LOC_Os03g05280	3	2551785	2558223	+	3	2551795	2553205	MACS_peak_4610	485.96	10.3	1410
LOC_Os03g05310	3	2574490	2579448	+	3	2575395	2575993	MACS_peak_4613	92.01	6.75	598
LOC_Os03g05370	3	2637265	2639472	+	3	2638857	2639766	MACS_peak_4615	277.84	10.96	615
LOC_Os03g05390	3	2650924	2661784	-	3	2654950	2655942	MACS_peak_4617	144.24	7.79	992
LOC_Os03g05540	3	2755576	2761240	+	3	2756026	2756929	MACS_peak_4623	139.64	8.01	903
LOC_Os03g05750	3	2865310	2868239	-	3	2866612	2869531	MACS_peak_4626	305.08	6.33	1627
LOC_Os03g05870	3	2946345	2948282	-	3	2947526	2948903	MACS_peak_4628	181.08	8.38	756
LOC_Os03g05880	3	2947513	2951608	+	3	2947526	2948903	MACS_peak_4628	181.08	8.38	1377
LOC_Os03g05990	3	2990790	2994340	+	3	2992062	2992832	MACS_peak_4632	86.06	7.15	770
LOC_Os03g06070	3	3037730	3044372	+	3	3038045	3039181	MACS_peak_4633	267.82	8.42	1136
LOC_Os03g06139	3	3074914	3085986	-	3	3084532	3085384	MACS_peak_4635	98.35	5.68	852
LOC_Os03g06290	3	3150508	3165235	-	3	3162432	3164724	MACS_peak_4639	304.56	6.19	2292
LOC_Os03g06330	3	3163260	3167961	+	3	3162432	3164724	MACS_peak_4639	304.56	6.19	1464
LOC_Os03g06420	3	3206850	3210594	+	3	3207280	3208884	MACS_peak_4642	378.48	14.41	1604
LOC_Os03g06480	3	3240658	3242743	-	3	3241357	3242324	MACS_peak_4643	184.58	8.2	967
LOC_Os03g06520	3	3270145	3276907	-	3	3274637	3277965	MACS_peak_4645	174.37	5.24	2270
LOC_Os03g06674	3	3377420	3379337	-	3	3378586	3379645	MACS_peak_4650	262.99	10.29	751
LOC_Os03g06680	3	3377726	3380768	+	3	3378586	3379645	MACS_peak_4650	262.99	10.29	1059
LOC_Os03g07150	3	3655694	3661857	-	3	3660099	3661527	MACS_peak_4654	429.2	10.4	1428
LOC_Os03g07190	3	3679094	3682313	+	3	3679708	3680453	MACS_peak_4655	122.47	7.28	745
LOC_Os03g07300	3	3711485	3716954	+	3	3712488	3713367	MACS_peak_4656	101.8	5.24	879
LOC_Os03g07310	3	3712486	3721102	-	3	3712488	3713367	MACS_peak_4656	101.8	5.24	879
LOC_Os03g07380	3	3746928	3750570	-	3	3749260	3750111	MACS_peak_4658	113.06	6.02	851
LOC_Os03g07410	3	3759438	3762377	-	3	3761006	3762111	MACS_peak_4659	134.54	6.4	1105
LOC_Os03g07430	3	3766421	3771554	-	3	3769338	3770848	MACS_peak_4660	110.68	5.44	1510
LOC_Os03g07440	3	3775776	3777618	-	3	3776171	3777246	MACS_peak_4661	597.24	18.41	1075
LOC_Os03g07510	3	3813366	3823213	-	3	3821752	3822915	MACS_peak_4662	298.13	9.71	1163
LOC_Os03g07530	3	3831948	3835744	+	3	3831928	3833413	MACS_peak_4663	150.78	7.25	1465
LOC_Os03g07570	3	3852298	3857407	+	3	3852637	3853737	MACS_peak_4665	410.02	10.08	1100
LOC_Os03g07590	3	3864681	3865931	+	3	3864991	3866569	MACS_peak_4666	209.39	7.44	940
LOC_Os03g07600	3	3865505	3871352	-	3	3864991	3866569	MACS_peak_4666	209.39	7.44	1064
LOC_Os03g07739	3	3928680	3935724	-	3	3934410	3935352	MACS_peak_4667	273.9	12	942
LOC_Os03g07810	3	3972951	3976411	+	3	3973476	3974202	MACS_peak_4669	83.08	5.77	726
LOC_Os03g07870	3	3998083	4000029	-	3	3998416	4001074	MACS_peak_4670	352.22	6.78	1613
LOC_Os03g07890	3	4012420	4015474	+	3	4012796	4013945	MACS_peak_4673	197.73	7.46	1149
LOC_Os03g07990	3	4079578	4084038	+	3	4080146	4080947	MACS_peak_4676	82.13	5.03	801
LOC_Os03g07994	3	4085992	4089781	-	3	4088455	4089325	MACS_peak_4677	119.1	6.51	870
LOC_Os03g08000	3	4087997	4093130	+	3	4088455	4089325	MACS_peak_4677	119.1	6.51	870
LOC_Os03g08060	3	4115593	4118531	+	3	4115488	4116284	MACS_peak_4678	85.02	5.6	691
LOC_Os03g08100	3	4132459	4136493	-	3	4135176	4136162	MACS_peak_4680	241.83	11.21	986
LOC_Os03g08260	3	4201593	4203329	-	3	4201676	4203180	MACS_peak_4684	192.53	5.74	1504
LOC_Os03g08270	3	4201312	4209307	+	3	4201676	4203180	MACS_peak_4684	192.53	5.74	1504
LOC_Os03g08330	3	4246884	4248987	+	3	4247099	4248512	MACS_peak_4687	385.73	7.65	1413
LOC_Os03g08370	3	4270870	4276476	+	3	4271483	4272255	MACS_peak_4689	121.95	7.28	772
LOC_Os03g08390	3	4285335	4290866	+	3	4285229	4286717	MACS_peak_4690	251.42	7.9	1382
LOC_Os03g08500	3	4371116	4373463	-	3	4372001	4373187	MACS_peak_4695	179.45	8.35	1186
LOC_Os03g08580	3	4414604	4418119	+	3	4415071	4416062	MACS_peak_4697	333.76	11.03	991
LOC_Os03g08600	3	4426836	4433166	+	3	4427266	4428117	MACS_peak_4698	108.71	6.52	851
LOC_Os03g08680	3	4469566	4476112	-	3	4470641	4471592	MACS_peak_4699	105.61	5.1	951
LOC_Os03g08830	3	4559061	4567649	+	3	4559526	4560458	MACS_peak_4705	383.41	15.35	932
LOC_Os03g08834	3	4568625	4571028	-	3	4569870	4571271	MACS_peak_4706	631.75	8.4	1158
LOC_Os03g08940	3	4633138	4635317	+	3	4634374	4635363	MACS_peak_4710	157.63	5.74	943
LOC_Os03g09100	3	4725140	4734014	-	3	4732136	4733502	MACS_peak_4718	227.52	7.99	1366
LOC_Os03g09170	3	4779242	4781573	-	3	4780321	4781279	MACS_peak_4720	517.77	11.77	958
LOC_Os03g09930	3	4945324	4953953	-	3	4952418	4953312	MACS_peak_4727	157.54	8.85	894
LOC_Os03g10040	3	5047987	5049976	-	3	5047805	5048548	MACS_peak_4729	113.84	7.01	561
LOC_Os03g10140	3	5132268	5136508	+	3	5132612	5134113	MACS_peak_4735	301.58	11	1501
LOC_Os03g10370	3	5286589	5290566	-	3	5289157	5290034	MACS_peak_4741	256.11	9.71	877
LOC_Os03g10510	3	5347253	5352017	-	3	5350106	5351333	MACS_peak_4745	93.22	5.61	1227
LOC_Os03g10620	3	5420146	5425577	+	3	5422767	5425427	MACS_peak_4748	198.53	5.71	2660
LOC_Os03g10800	3	5526911	5533478	+	3	5527488	5528654	MACS_peak_4755	133.51	7.53	1166
LOC_Os03g10860	3	5581038	5582715	-	3	5581187	5582470	MACS_peak_4756	113.1	6.45	1283
LOC_Os03g10950	3	5623731	5626797	+	3	5624380	5625208	MACS_peak_4759	128.82	6.96	828
LOC_Os03g11140	3	5732999	5745233	+	3	5733295	5734285	MACS_peak_4764	316.24	12.06	990
LOC_Os03g11410	3	5868147	5873816	+	3	5868706	5869375	MACS_peak_4771	438.81	15.08	669
LOC_Os03g11440	3	5894031	5898530	+	3	5894443	5895317	MACS_peak_4773	101.96	6.81	874
LOC_Os03g11490	3	5944378	5954641	+	3	5944861	5945635	MACS_peak_4775	88.13	6.9	774
LOC_Os03g11560	3	5993129	5997435	-	3	5996165	5997459	MACS_peak_4777	146.07	6.57	1270
LOC_Os03g11840	3	6201128	6203006	+	3	6201379	6202966	MACS_peak_4783	661.67	12.63	1587
LOC_Os03g11890	3	6225226	6231509	+	3	6225651	6227063	MACS_peak_4784	741.6	11.78	1412
LOC_Os03g11980	3	6279173	6282713	-	3	6280541	6282203	MACS_peak_4787	113.75	5.47	1662
LOC_Os03g11990	3	6280852	6283385	+	3	6280541	6282203	MACS_peak_4787	113.75	5.47	1351
LOC_Os03g12130	3	6367490	6368929	-	3	6367397	6368715	MACS_peak_4793	243.66	6.79	1225
LOC_Os03g12140	3	6367443	6372705	+	3	6367397	6368715	MACS_peak_4793	243.66	6.79	1272
LOC_Os03g12160	3	6376127	6388759	-	3	6387341	6388258	MACS_peak_4794	98.29	5.77	917
LOC_Os03g12260	3	6442452	6445474	-	3	6444165	6444983	MACS_peak_4797	100.41	5.71	818
LOC_Os03g12300	3	6467311	6476444	-	3	6475151	6476257	MACS_peak_4800	188.33	6.46	1106
LOC_Os03g12370	3	6535567	6540400	+	3	6535566	6536959	MACS_peak_4804	379.7	9.06	1392
LOC_Os03g12470	3	6587669	6593037	+	3	6587752	6588910	MACS_peak_4809	358.45	9.34	1158
LOC_Os03g12500	3	6606575	6609598	+	3	6606677	6607739	MACS_peak_4810	126.03	7.42	1062
LOC_Os03g12530	3	6634574	6640550	+	3	6634977	6636463	MACS_peak_4812	284.75	10.98	1486
LOC_Os03g12590	3	6674287	6682848	+	3	6674598	6675674	MACS_peak_4815	190.86	6.89	1076
LOC_Os03g12670	3	6752269	6755992	+	3	6752554	6754094	MACS_peak_4819	971.21	18.35	1540
LOC_Os03g12820	3	6893174	6897426	+	3	6892402	6894344	MACS_peak_4821	120.17	5.69	1170
LOC_Os03g12860	3	6929705	6932326	+	3	6930018	6931002	MACS_peak_4825	133.74	6.21	984
LOC_Os03g13540	3	7320326	7324482	+	3	7320584	7322329	MACS_peak_4837	280.58	7.87	1745
LOC_Os03g13750	3	7444927	7449550	-	3	7447840	7449040	MACS_peak_4841	149.96	6.19	1200
LOC_Os03g13760	3	7447718	7451976	+	3	7447840	7449040	MACS_peak_4841	149.96	6.19	1200
LOC_Os03g13810	3	7478313	7482739	+	3	7478449	7479642	MACS_peak_4843	515.74	9.38	1193
LOC_Os03g13840	3	7499071	7503909	-	3	7502321	7503369	MACS_peak_4845	193.72	6.17	1048
LOC_Os03g13950	3	7564259	7567742	-	3	7563774	7564955	MACS_peak_4847	112.01	5.2	696
LOC_Os03g14090	3	7655119	7658444	-	3	7657015	7658262	MACS_peak_4852	137.59	6.65	1247
LOC_Os03g14290	3	7780368	7783736	+	3	7780705	7781854	MACS_peak_4855	387.85	9.87	1149
LOC_Os03g14370	3	7812957	7816691	+	3	7812743	7814636	MACS_peak_4856	180.4	6.61	1679
LOC_Os03g14390	3	7826966	7829237	-	3	7828658	7829497	MACS_peak_4859	158.05	8.23	579
LOC_Os03g14410	3	7832471	7837775	+	3	7835609	7836517	MACS_peak_4860	355.23	13.49	908
LOC_Os03g14450	3	7846929	7852762	-	3	7851235	7852124	MACS_peak_4862	103.82	6.76	889
LOC_Os03g14500	3	7869430	7872322	+	3	7869707	7870912	MACS_peak_4863	89.68	6.11	1205
LOC_Os03g14570	3	7905572	7907845	-	3	7905820	7907548	MACS_peak_4865	200.4	7.01	1728
LOC_Os03g14590	3	7913434	7918194	-	3	7916612	7917799	MACS_peak_4866	575.83	15.67	1187
LOC_Os03g14600	3	7922878	7926913	+	3	7922513	7923712	MACS_peak_4867	262.22	9.01	834
LOC_Os03g14690	3	7980332	7988375	+	3	7980623	7981671	MACS_peak_4868	196.18	8.43	1048
LOC_Os03g14990	3	8176686	8181682	-	3	8180127	8181159	MACS_peak_4875	95.51	5.34	1032
LOC_Os03g15010	3	8189830	8194118	+	3	8189992	8190749	MACS_peak_4876	91.13	9.1	757
LOC_Os03g15033	3	8206520	8211852	-	3	8210379	8211794	MACS_peak_4878	135.07	6.9	1415
LOC_Os03g15040	3	8210280	8217086	+	3	8210379	8211794	MACS_peak_4878	135.07	6.9	1415
LOC_Os03g15180	3	8293626	8306203	-	3	8304911	8305897	MACS_peak_4880	370.25	13.36	986
LOC_Os03g15270	3	8349957	8352661	+	3	8350211	8351582	MACS_peak_4882	468.35	12.27	1371
LOC_Os03g15390	3	8414569	8419140	-	3	8417849	8418513	MACS_peak_4884	106.9	8.21	664
LOC_Os03g15570	3	8571802	8577439	-	3	8571703	8572526	MACS_peak_4886	135.55	6.65	724
LOC_Os03g15720	3	8665987	8670076	+	3	8666447	8667321	MACS_peak_4890	106.29	6.37	874
LOC_Os03g15740	3	8677046	8681274	+	3	8677285	8678407	MACS_peak_4891	193.77	6.75	1122
LOC_Os03g15770	3	8695983	8701696	+	3	8696278	8697778	MACS_peak_4892	329.98	6.09	1500
LOC_Os03g15840	3	8735056	8740135	+	3	8735490	8736615	MACS_peak_4894	181.66	7.03	1125
LOC_Os03g15880	3	8759434	8765947	+	3	8762451	8763262	MACS_peak_4896	94.61	5.6	811
LOC_Os03g16000	3	8817080	8823271	+	3	8817506	8818457	MACS_peak_4898	140.27	6.55	951
LOC_Os03g16010	3	8825581	8832526	+	3	8824961	8827542	MACS_peak_4899	362.44	7.46	1961
LOC_Os03g16080	3	8863900	8868158	+	3	8863550	8864524	MACS_peak_4902	121.77	5.56	624
LOC_Os03g16110	3	8882102	8888720	+	3	8882659	8883466	MACS_peak_4903	80.61	5.87	807
LOC_Os03g16150	3	8908090	8912897	-	3	8911239	8912702	MACS_peak_4905	165.88	5.2	1463
LOC_Os03g16170	3	8920307	8923376	-	3	8921763	8923095	MACS_peak_4907	906.34	11.24	1332
LOC_Os03g16334	3	9009519	9015518	+	3	9009463	9010920	MACS_peak_4912	302.64	9.74	1401
LOC_Os03g16334	3	9009519	9015518	+	3	9013969	9015287	MACS_peak_4913	144.61	6.91	1318
LOC_Os03g16390	3	9038500	9041438	-	3	9039970	9041035	MACS_peak_4916	199.71	6.78	1065
LOC_Os03g16400	3	9045490	9050394	+	3	9045976	9046841	MACS_peak_4918	91.41	6.15	865
LOC_Os03g16570	3	9130730	9135634	+	3	9131220	9132498	MACS_peak_4920	315.16	12.4	1278
LOC_Os03g16670	3	9200475	9203653	+	3	9199550	9201837	MACS_peak_4923	287.96	7.87	1362
LOC_Os03g16700	3	9245265	9251546	+	3	9245267	9247007	MACS_peak_4929	346.21	8.09	1740
LOC_Os03g16718	3	9260207	9265280	-	3	9261598	9262649	MACS_peak_4931	166.31	5.58	1051
LOC_Os03g17050	3	9478040	9487968	+	3	9477530	9479518	MACS_peak_4940	263.05	9.39	1478
LOC_Os03g17070	3	9490349	9492431	-	3	9491072	9492082	MACS_peak_4941	277.14	11.39	1010
LOC_Os03g17084	3	9490824	9496430	+	3	9491072	9492082	MACS_peak_4941	277.14	11.39	1010
LOC_Os03g17100	3	9497835	9499763	-	3	9498574	9499455	MACS_peak_4942	103.54	5.18	881
LOC_Os03g17110	3	9498853	9501613	+	3	9498574	9499455	MACS_peak_4942	103.54	5.18	602
LOC_Os03g17130	3	9512288	9518095	-	3	9515425	9516205	MACS_peak_4944	107.99	7.7	780
LOC_Os03g17180	3	9556394	9566463	-	3	9564954	9566128	MACS_peak_4946	207.23	6.29	1174
LOC_Os03g17200	3	9573476	9575268	+	3	9573531	9574465	MACS_peak_4948	114.75	6.34	934
LOC_Os03g17280	3	9626737	9630997	+	3	9629797	9632093	MACS_peak_4952	148.43	5.75	1200
LOC_Os03g17300	3	9630579	9635695	+	3	9629797	9632093	MACS_peak_4952	148.43	5.75	1514
LOC_Os03g17310	3	9631580	9642030	-	3	9640792	9642534	MACS_peak_4953	664.54	10.3	1238
LOC_Os03g17570	3	9758414	9768627	-	3	9767082	9768268	MACS_peak_4960	581.52	13.39	1186
LOC_Os03g17634	3	9796287	9822066	-	3	9820794	9822027	MACS_peak_4962	133.68	5.36	1233
LOC_Os03g17660	3	9820650	9825915	+	3	9820794	9822027	MACS_peak_4962	133.68	5.36	1233
LOC_Os03g17690	3	9841261	9845683	+	3	9841475	9842901	MACS_peak_4964	214.96	8.99	1426
LOC_Os03g17700	3	9846635	9850410	-	3	9848884	9851019	MACS_peak_4965	219.99	7.59	1526
LOC_Os03g17790	3	9898693	9900337	-	3	9898791	9900039	MACS_peak_4967	246.66	8.97	1248
LOC_Os03g17840	3	9931516	9938994	+	3	9932005	9932796	MACS_peak_4969	104.64	6.62	791
LOC_Os03g17900	3	9970429	9976700	+	3	9971000	9971953	MACS_peak_4973	136.86	5.87	953
LOC_Os03g18130	3	10118808	10124321	-	3	10122592	10123861	MACS_peak_4982	211.33	9.42	1269
LOC_Os03g18150	3	10161375	10164413	+	3	10160434	10162631	MACS_peak_4987	831.98	10.13	1256
LOC_Os03g18180	3	10186344	10190248	-	3	10188851	10189745	MACS_peak_4990	104.38	6.43	894
LOC_Os03g18200	3	10202733	10209222	+	3	10202985	10203894	MACS_peak_4991	279.28	12.92	909
LOC_Os03g18264	3	10234463	10240359	-	3	10239138	10240100	MACS_peak_4993	294.34	12.47	962
LOC_Os03g18370	3	10291206	10295587	-	3	10294022	10294902	MACS_peak_4994	82.81	5.38	880
LOC_Os03g18440	3	10342858	10354991	+	3	10343379	10344217	MACS_peak_4997	95.42	6.25	838
LOC_Os03g18454	3	10353538	10359266	-	3	10355837	10358752	MACS_peak_4998	256.65	13.04	2915
LOC_Os03g18490	3	10364913	10367006	+	3	10365282	10366130	MACS_peak_4999	148.48	8	848
LOC_Os03g18680	3	10454898	10458586	+	3	10455183	10456321	MACS_peak_5006	781.64	18.19	1138
LOC_Os03g18810	3	10540761	10545177	+	3	10541285	10542048	MACS_peak_5010	92.94	5.72	763
LOC_Os03g18910	3	10596866	10600446	+	3	10597308	10598128	MACS_peak_5013	116.67	6.29	820
LOC_Os03g19010	3	10645573	10647785	+	3	10646161	10646985	MACS_peak_5015	80.38	6.01	824
LOC_Os03g19080	3	10682229	10687871	+	3	10682399	10683850	MACS_peak_5018	168.9	6.07	1451
LOC_Os03g19200	3	10771195	10775715	-	3	10774222	10775122	MACS_peak_5023	147.31	8.77	900
LOC_Os03g19230	3	10812612	10814171	+	3	10812148	10813278	MACS_peak_5024	207.83	6.4	666
LOC_Os03g19240	3	10814724	10820044	-	3	10818571	10819683	MACS_peak_5025	95.49	5.31	1112
LOC_Os03g19270	3	10838154	10840504	-	3	10838706	10840158	MACS_peak_5027	199.3	8.56	1452
LOC_Os03g19275	3	10839154	10841232	+	3	10838706	10840158	MACS_peak_5027	199.3	8.56	1004
LOC_Os03g19290	3	10846190	10848744	+	3	10846713	10847521	MACS_peak_5028	108.99	6.74	808
LOC_Os03g19380	3	10908256	10910262	+	3	10908121	10909261	MACS_peak_5030	190.14	5.95	1005
LOC_Os03g19500	3	10960615	10964515	+	3	10961022	10961960	MACS_peak_5032	451.51	14.96	938
LOC_Os03g19560	3	10991546	10997273	-	3	10996055	10996893	MACS_peak_5034	158.99	8.19	838
LOC_Os03g19720	3	11091384	11092907	+	3	11091324	11093180	MACS_peak_5038	322.15	6.45	1523
LOC_Os03g19760	3	11102336	11121165	+	3	11102921	11103710	MACS_peak_5039	198.05	8.92	789
LOC_Os03g20020	3	11282057	11287615	-	3	11286235	11287494	MACS_peak_5045	452.82	12.58	1259
LOC_Os03g20120	3	11364915	11367637	+	3	11365387	11366368	MACS_peak_5050	132.69	6.63	981
LOC_Os03g20180	3	11400365	11406826	+	3	11400903	11401695	MACS_peak_5054	82.83	5.85	792
LOC_Os03g20310	3	11474615	11480985	-	3	11479596	11480723	MACS_peak_5056	87.78	5.78	1127
LOC_Os03g20370	3	11520390	11523191	+	3	11519841	11521542	MACS_peak_5059	299.82	6.95	1152
LOC_Os03g20380	3	11524989	11531702	-	3	11530131	11531243	MACS_peak_5061	142.43	7.25	1112
LOC_Os03g20530	3	11628087	11635278	-	3	11633760	11634925	MACS_peak_5065	149.73	5.24	1165
LOC_Os03g20630	3	11670496	11676235	+	3	11670999	11672042	MACS_peak_5067	169.43	8.59	1043
LOC_Os03g20670	3	11691309	11695864	+	3	11691629	11692754	MACS_peak_5068	310.96	8.47	1125
LOC_Os03g20680	3	11697979	11700391	-	3	11699070	11700055	MACS_peak_5069	406.44	12.99	985
LOC_Os03g20700	3	11709885	11718849	+	3	11710543	11711279	MACS_peak_5070	151.28	7.48	736
LOC_Os03g21000	3	11917968	11921086	-	3	11919718	11920850	MACS_peak_5080	407.44	11.34	1132
LOC_Os03g21060	3	11972687	11976145	-	3	11974789	11975842	MACS_peak_5084	248.95	7.52	1053
LOC_Os03g21120	3	12020499	12027048	-	3	12025589	12026552	MACS_peak_5087	111.21	6.73	963
LOC_Os03g21120	3	12020499	12027048	-	3	12026555	12027363	MACS_peak_5088	84.84	5.75	493
LOC_Os03g21270	3	12149768	12157324	-	3	12155881	12156830	MACS_peak_5091	144.31	6.82	949
LOC_Os03g21300	3	12182313	12186272	+	3	12183154	12184138	MACS_peak_5092	504.95	19.57	984
LOC_Os03g21360	3	12212720	12218523	-	3	12217895	12218729	MACS_peak_5093	378.11	13.69	628
LOC_Os03g21370	3	12217540	12221955	+	3	12217895	12218729	MACS_peak_5093	378.11	13.69	834
LOC_Os03g21520	3	12290528	12296581	-	3	12295192	12296096	MACS_peak_5095	397.77	15.5	904
LOC_Os03g21530	3	12294791	12306353	+	3	12295192	12296096	MACS_peak_5095	397.77	15.5	904
LOC_Os03g21540	3	12306322	12310587	+	3	12306264	12307592	MACS_peak_5096	197.78	5.64	1270
LOC_Os03g21590	3	12326352	12330296	-	3	12326813	12328447	MACS_peak_5097	162.88	6.13	1634
LOC_Os03g21620	3	12338897	12344060	-	3	12342043	12344036	MACS_peak_5098	381.38	13	1993
LOC_Os03g21640	3	12352551	12357257	+	3	12352758	12353984	MACS_peak_5099	572.57	14.78	1226
LOC_Os03g21664	3	12364758	12367218	-	3	12365845	12367664	MACS_peak_5102	460.98	15.82	1373
LOC_Os03g21720	3	12399654	12407191	+	3	12399984	12401065	MACS_peak_5105	382.57	11.81	1081
LOC_Os03g21800	3	12449796	12455047	+	3	12451337	12452221	MACS_peak_5108	106.53	5.74	884
LOC_Os03g21850	3	12490648	12498912	+	3	12490866	12491758	MACS_peak_5110	519.48	13.71	892
LOC_Os03g21940	3	12540902	12544411	-	3	12543098	12544031	MACS_peak_5113	137.41	7.71	933
LOC_Os03g22120	3	12673179	12680376	-	3	12679086	12680303	MACS_peak_5118	357.5	11.34	1217
LOC_Os03g22140	3	12687354	12690309	+	3	12687889	12688769	MACS_peak_5119	90.21	5.42	880
LOC_Os03g22270	3	12765178	12768599	-	3	12766522	12768370	MACS_peak_5120	452.34	9.07	1848
LOC_Os03g22370	3	12809931	12811695	+	3	12810339	12811260	MACS_peak_5121	468.76	14.93	921
LOC_Os03g22420	3	12834862	12847333	-	3	12846043	12846842	MACS_peak_5122	136.01	5.58	799
LOC_Os03g22770	3	13150676	13154262	+	3	13151181	13152139	MACS_peak_5138	222.09	8.41	958
LOC_Os03g22790	3	13159629	13162732	+	3	13159324	13161203	MACS_peak_5139	943.81	11.14	1574
LOC_Os03g22830	3	13197708	13201029	-	3	13199590	13200804	MACS_peak_5141	185.57	6.03	1214
LOC_Os03g23980	3	13607612	13611801	-	3	13610621	13611236	MACS_peak_5145	157.8	8.2	615
LOC_Os03g24100	3	13677417	13679573	-	3	13678628	13679566	MACS_peak_5147	124.03	5.9	938
LOC_Os03g24184	3	13742269	13747878	-	3	13746592	13747380	MACS_peak_5150	100.61	7.68	788
LOC_Os03g24220	3	13774684	13787404	+	3	13775279	13776177	MACS_peak_5151	122.96	6.17	898
LOC_Os03g24339	3	13839846	13860607	-	3	13859265	13860117	MACS_peak_5152	86.48	5.82	852
LOC_Os03g24590	3	14003870	14006073	+	3	14004321	14005055	MACS_peak_5154	148.18	7.74	734
LOC_Os03g24730	3	14092067	14096677	+	3	14091380	14093816	MACS_peak_5155	268.65	8.45	1749
LOC_Os03g24950	3	14230894	14235551	+	3	14234662	14235777	MACS_peak_5160	230.52	8.57	889
LOC_Os03g25050	3	14297078	14301035	-	3	14299617	14300632	MACS_peak_5162	98.14	5.12	1015
LOC_Os03g25390	3	14512383	14518237	-	3	14516716	14517373	MACS_peak_5166	107.71	5.84	657
LOC_Os03g25400	3	14523852	14529539	+	3	14523836	14525670	MACS_peak_5167	383.41	6.67	1818
LOC_Os03g25690	3	14699469	14701665	-	3	14699517	14701416	MACS_peak_5169	225.01	7.05	1899
LOC_Os03g25750	3	14726457	14736997	+	3	14726747	14727899	MACS_peak_5171	748.29	16.59	1152
LOC_Os03g26210	3	14997707	15000852	+	3	14998027	14999159	MACS_peak_5177	493.61	12.99	1132
LOC_Os03g26350	3	15061837	15069163	+	3	15062367	15063139	MACS_peak_5178	128.01	9.01	772
LOC_Os03g26490	3	15125898	15127897	-	3	15126485	15127413	MACS_peak_5180	232.19	10.83	928
LOC_Os03g26870	3	15327165	15333550	+	3	15327496	15328381	MACS_peak_5184	96.93	5.35	885
LOC_Os03g27300	3	15642862	15644221	-	3	15643440	15644462	MACS_peak_5201	274.04	11.46	781
LOC_Os03g27310	3	15643250	15646889	+	3	15643440	15644462	MACS_peak_5201	274.04	11.46	1022
LOC_Os03g27960	3	16058796	16063816	+	3	16059261	16060606	MACS_peak_5206	124.71	6.07	1345
LOC_Os03g28940	3	16406314	16409726	-	3	16408399	16409332	MACS_peak_5217	96.8	6.31	933
LOC_Os03g29180	3	16577794	16584798	+	3	16578247	16579034	MACS_peak_5219	175.11	10.04	787
LOC_Os03g29350	3	16694567	16704264	-	3	16702880	16703759	MACS_peak_5221	135.63	8.94	879
LOC_Os03g29360	3	16713071	16714585	+	3	16713205	16714193	MACS_peak_5222	163.4	7.95	988
LOC_Os03g29460	3	16785050	16786842	+	3	16785550	16786379	MACS_peak_5224	82.58	6.17	829
LOC_Os03g29540	3	16835495	16840629	-	3	16837603	16838587	MACS_peak_5225	138.94	7.63	984
LOC_Os03g29770	3	16973647	16975610	-	3	16972715	16974849	MACS_peak_5231	306.88	6.44	1202
LOC_Os03g29960	3	17075666	17082854	+	3	17075812	17076653	MACS_peak_5235	225.82	11.27	841
LOC_Os03g29970	3	17083200	17086196	+	3	17083459	17084447	MACS_peak_5236	469.3	13.32	988
LOC_Os03g30000	3	17107938	17113586	-	3	17112051	17112901	MACS_peak_5239	94.93	6.21	850
LOC_Os03g30570	3	17446986	17451464	+	3	17447283	17448818	MACS_peak_5246	855.7	15.14	1535
LOC_Os03g30590	3	17456489	17458351	+	3	17456888	17457665	MACS_peak_5247	94.47	6.93	777
LOC_Os03g31090	3	17712741	17715214	+	3	17713056	17713918	MACS_peak_5252	135.05	6.52	862
LOC_Os03g31230	3	17778194	17782933	+	3	17778211	17779544	MACS_peak_5256	485.13	11.44	1333
LOC_Os03g31380	3	17875669	17879053	+	3	17876423	17878598	MACS_peak_5260	1275.61	14.26	2175
LOC_Os03g31490	3	17937398	17941428	+	3	17937810	17938562	MACS_peak_5262	84.7	5.05	752
LOC_Os03g31510	3	17947046	17948900	+	3	17947565	17948946	MACS_peak_5263	121.16	5.03	1335
LOC_Os03g31550	3	17983343	17997280	+	3	17983878	17984759	MACS_peak_5265	166.31	8.52	881
LOC_Os03g31690	3	18086241	18093699	-	3	18092643	18093591	MACS_peak_5267	144.86	8.05	948
LOC_Os03g31760	3	18165241	18171084	-	3	18169985	18170871	MACS_peak_5269	146.14	5.5	886
LOC_Os03g31810	3	18193981	18196674	+	3	18194281	18195207	MACS_peak_5271	306.58	12.73	926
LOC_Os03g32100	3	18364936	18367160	+	3	18365412	18366193	MACS_peak_5275	107.06	8.29	781
LOC_Os03g32490	3	18574230	18577370	-	3	18576033	18576974	MACS_peak_5281	360.99	13.01	941
LOC_Os03g33090	3	18933951	18936102	-	3	18934938	18935664	MACS_peak_5284	89.6	6.09	726
LOC_Os03g33520	3	19144765	19147437	+	3	19145151	19145959	MACS_peak_5287	118.41	7.1	808
LOC_Os03g34040	3	19411418	19416610	-	3	19415583	19416453	MACS_peak_5290	110.19	5.07	870
LOC_Os03g34280	3	19509179	19514118	+	3	19509602	19510631	MACS_peak_5291	692.68	19.01	1029
LOC_Os03g34310	3	19525544	19530225	+	3	19526139	19527107	MACS_peak_5292	160.59	7.55	968
LOC_Os03g35640	3	19738943	19743160	-	3	19740818	19741630	MACS_peak_5302	119.34	7.42	812
LOC_Os03g36750	3	20377125	20385586	+	3	20377542	20378493	MACS_peak_5306	225.14	9.16	951
LOC_Os03g37010	3	20513949	20518750	-	3	20516285	20517597	MACS_peak_5307	120.24	5.96	1312
LOC_Os03g37554	3	20825077	20833247	-	3	20832365	20833274	MACS_peak_5311	157.77	6.89	882
LOC_Os03g37670	3	20890013	20894565	-	3	20889963	20891835	MACS_peak_5314	150.88	5.4	1822
LOC_Os03g37710	3	20907838	20910546	-	3	20909198	20909925	MACS_peak_5315	89.41	7.68	727
LOC_Os03g37830	3	20977127	20985270	-	3	20983847	20985279	MACS_peak_5316	245.04	10.06	1423
LOC_Os03g37915	3	21052218	21055038	-	3	21053594	21054568	MACS_peak_5320	230.58	10.97	974
LOC_Os03g38150	3	21177964	21179547	-	3	21177614	21178607	MACS_peak_5325	134.35	5.94	643
LOC_Os03g38440	3	21332322	21336358	+	3	21332791	21333536	MACS_peak_5328	86.12	5.3	745
LOC_Os03g38970	3	21645909	21659740	-	3	21658190	21659751	MACS_peak_5336	199.18	5.89	1550
LOC_Os03g39610	3	21997447	22000221	+	3	21998032	21998950	MACS_peak_5338	213.39	8.17	918
LOC_Os03g39710	3	22090505	22094880	-	3	22093612	22094545	MACS_peak_5340	95.27	5.36	933
LOC_Os03g39860	3	22163107	22169427	-	3	22168779	22169595	MACS_peak_5345	100.04	7.2	648
LOC_Os03g40010	3	22217749	22226729	-	3	22225344	22226443	MACS_peak_5347	132.49	5.45	1099
LOC_Os03g40100	3	22279191	22283149	+	3	22279690	22280643	MACS_peak_5348	89.27	5.16	953
LOC_Os03g40180	3	22335024	22337814	-	3	22336417	22337204	MACS_peak_5349	120.82	7.06	787
LOC_Os03g40800	3	22686626	22688814	+	3	22686560	22687476	MACS_peak_5361	115.49	5.53	850
LOC_Os03g40830	3	22700406	22704653	+	3	22703463	22704380	MACS_peak_5362	92.97	5.35	917
LOC_Os03g40930	3	22742816	22746406	-	3	22745327	22746118	MACS_peak_5365	88.33	8.3	791
LOC_Os03g41070	3	22824385	22826031	-	3	22825443	22826218	MACS_peak_5368	88.98	5.97	588
LOC_Os03g41080	3	22824913	22831506	+	3	22825443	22826218	MACS_peak_5368	88.98	5.97	775
LOC_Os03g41110	3	22849327	22851622	-	3	22850808	22852246	MACS_peak_5370	248.14	9.85	814
LOC_Os03g41419	3	23045708	23051987	+	3	23046123	23046892	MACS_peak_5376	156.66	8.61	769
LOC_Os03g42130	3	23448337	23451346	-	3	23449995	23450916	MACS_peak_5382	170.47	6.92	921
LOC_Os03g42520	3	23653107	23656475	+	3	23653581	23654371	MACS_peak_5384	124.03	7.95	790
LOC_Os03g42600	3	23712344	23713933	+	3	23712081	23713148	MACS_peak_5385	377.51	13.37	804
LOC_Os03g42700	3	23778348	23779659	-	3	23778691	23779649	MACS_peak_5387	785.66	16.81	958
LOC_Os03g42710	3	23778283	23780900	+	3	23778691	23779649	MACS_peak_5387	785.66	16.81	958
LOC_Os03g42820	3	23852316	23860115	+	3	23852207	23853833	MACS_peak_5390	177.9	5.7	1517
LOC_Os03g42930	3	23938209	23942235	-	3	23939330	23940508	MACS_peak_5391	493.09	20.48	1178
LOC_Os03g43350	3	24166722	24170702	-	3	24169784	24170979	MACS_peak_5393	179.85	5.06	918
LOC_Os03g43360	3	24172395	24179540	-	3	24178155	24179164	MACS_peak_5394	156.09	6.41	1009
LOC_Os03g43390	3	24186894	24195477	+	3	24187347	24188093	MACS_peak_5395	176.8	9.04	746
LOC_Os03g43430	3	24218099	24221351	-	3	24219927	24220877	MACS_peak_5396	324.25	12.73	950
LOC_Os03g43720	3	24446212	24452023	+	3	24446885	24448003	MACS_peak_5402	272.03	10.31	1118
LOC_Os03g43880	3	24614400	24617003	-	3	24615668	24616495	MACS_peak_5405	108.53	8.11	827
LOC_Os03g44150	3	24808129	24817147	-	3	24815957	24816741	MACS_peak_5410	153.77	7.91	784
LOC_Os03g44190	3	24831993	24834309	-	3	24833011	24834042	MACS_peak_5412	129.69	5.51	1031
LOC_Os03g44200	3	24832617	24839417	+	3	24833011	24834042	MACS_peak_5412	129.69	5.51	1031
LOC_Os03g44310	3	24903663	24910156	-	3	24908934	24909630	MACS_peak_5415	120.46	7.76	696
LOC_Os03g44320	3	24908859	24911453	+	3	24908934	24909630	MACS_peak_5415	120.46	7.76	696
LOC_Os03g44380	3	24956185	24959857	+	3	24956632	24957663	MACS_peak_5417	151.75	8.06	1031
LOC_Os03g44560	3	25091032	25095972	-	3	25094719	25095534	MACS_peak_5423	106.69	7.38	815
LOC_Os03g44580	3	25099860	25103692	-	3	25102003	25103255	MACS_peak_5424	450.94	11.86	1252
LOC_Os03g44840	3	25295740	25300962	-	3	25299643	25301037	MACS_peak_5427	215.2	7.46	1319
LOC_Os03g44890	3	25324601	25329145	-	3	25327849	25328812	MACS_peak_5428	152.3	8.48	963
LOC_Os03g45250	3	25544196	25547144	+	3	25544415	25545726	MACS_peak_5433	245.1	10.47	1311
LOC_Os03g45260	3	25550423	25555505	-	3	25554150	25555239	MACS_peak_5434	258.49	10.63	1089
LOC_Os03g45270	3	25553823	25558858	+	3	25554150	25555239	MACS_peak_5434	258.49	10.63	1089
LOC_Os03g45280	3	25560669	25562595	+	3	25559886	25562336	MACS_peak_5435	275.6	7.05	1667
LOC_Os03g45370	3	25610841	25614232	+	3	25611130	25612516	MACS_peak_5436	627.21	9.89	1386
LOC_Os03g45619	3	25744018	25759813	-	3	25746927	25748334	MACS_peak_5439	169.09	9.44	1407
LOC_Os03g45720	3	25799631	25803519	-	3	25802226	25802943	MACS_peak_5440	169.9	10.45	717
LOC_Os03g45730	3	25803338	25809858	-	3	25808519	25809348	MACS_peak_5441	116.62	6.18	829
LOC_Os03g45800	3	25864225	25865583	-	3	25864337	25865211	MACS_peak_5443	297.03	12.44	874
LOC_Os03g45870	3	25906359	25909176	-	3	25907607	25908867	MACS_peak_5445	179.45	5.04	1260
LOC_Os03g46420	3	26243570	26245679	+	3	26243715	26245225	MACS_peak_5454	305.37	8.58	1510
LOC_Os03g46440	3	26257755	26266293	-	3	26264667	26266065	MACS_peak_5456	407.92	9.08	1398
LOC_Os03g46660	3	26400793	26404786	-	3	26403269	26404340	MACS_peak_5461	262.62	6.72	1071
LOC_Os03g46740	3	26438344	26442853	-	3	26441426	26442299	MACS_peak_5463	184.35	9.82	873
LOC_Os03g46750	3	26440918	26444576	+	3	26441426	26442299	MACS_peak_5463	184.35	9.82	873
LOC_Os03g47034	3	26594227	26595802	+	3	26594762	26595796	MACS_peak_5464	147.97	6.59	1034
LOC_Os03g47050	3	26610139	26612389	-	3	26610721	26612995	MACS_peak_5466	200.92	5.08	1668
LOC_Os03g47246	3	26729835	26731205	-	3	26730483	26731541	MACS_peak_5470	543.75	13.76	722
LOC_Os03g47280	3	26745065	26746754	-	3	26745431	26747190	MACS_peak_5471	138.86	6.16	1323
LOC_Os03g47440	3	26808740	26810570	-	3	26809054	26809859	MACS_peak_5473	226.46	10.24	805
LOC_Os03g47530	3	26870193	26872772	+	3	26870712	26871506	MACS_peak_5474	142.03	9.65	794
LOC_Os03g47584	3	26918698	26920443	-	3	26919533	26920725	MACS_peak_5476	234.07	7.15	910
LOC_Os03g47620	3	26954756	26963272	+	3	26955132	26955831	MACS_peak_5477	96.41	7.54	699
LOC_Os03g47640	3	26970655	26979129	+	3	26970972	26971796	MACS_peak_5478	138.89	8.41	824
LOC_Os03g47650	3	26980373	26988601	+	3	26980796	26981895	MACS_peak_5479	304.34	12.66	1099
LOC_Os03g47800	3	27127217	27132781	-	3	27131451	27132246	MACS_peak_5481	85.63	7.15	795
LOC_Os03g48000	3	27279904	27287559	+	3	27280192	27281375	MACS_peak_5485	300.52	7.87	1183
LOC_Os03g48060	3	27326254	27330963	+	3	27328103	27329022	MACS_peak_5487	92.92	5.2	919
LOC_Os03g48180	3	27406522	27412831	-	3	27408463	27410101	MACS_peak_5491	225.37	9.12	1638
LOC_Os03g48320	3	27510668	27515546	-	3	27514234	27515082	MACS_peak_5495	113.46	5.91	848
LOC_Os03g48380	3	27539163	27544131	-	3	27542973	27543798	MACS_peak_5496	172.17	7.62	825
LOC_Os03g48440	3	27576937	27581178	-	3	27576852	27578163	MACS_peak_5497	116.78	6.65	1226
LOC_Os03g48590	3	27696175	27698689	-	3	27697464	27698422	MACS_peak_5502	229.87	8.33	958
LOC_Os03g48660	3	27729343	27735567	-	3	27734096	27735151	MACS_peak_5504	220.14	9.56	1055
LOC_Os03g48940	3	27854800	27865994	-	3	27864758	27865429	MACS_peak_5508	99.62	6.52	671
LOC_Os03g48950	3	27869995	27875415	+	3	27870494	27871310	MACS_peak_5509	121.4	8.1	816
LOC_Os03g49180	3	28008017	28012929	-	3	28010995	28012913	MACS_peak_5512	258.1	6.33	1918
LOC_Os03g49450	3	28139958	28142292	+	3	28139634	28141968	MACS_peak_5514	247.03	6.77	2010
LOC_Os03g49464	3	28143982	28152235	+	3	28150728	28151734	MACS_peak_5515	104.07	5.83	1006
LOC_Os03g49500	3	28162860	28168305	-	3	28166602	28167816	MACS_peak_5516	237.62	5.42	1214
LOC_Os03g49590	3	28232449	28234104	-	3	28232759	28233593	MACS_peak_5517	89.29	7.59	834
LOC_Os03g49630	3	28253634	28260534	-	3	28258774	28261165	MACS_peak_5520	339.24	7.71	1760
LOC_Os03g49640	3	28262571	28269764	-	3	28268413	28269582	MACS_peak_5521	278.28	8.42	1169
LOC_Os03g49750	3	28306323	28313013	+	3	28306576	28307619	MACS_peak_5523	130.91	6.99	1043
LOC_Os03g49800	3	28351147	28356665	-	3	28355265	28356317	MACS_peak_5525	277.57	10.49	1052
LOC_Os03g49840	3	28391537	28393281	+	3	28391931	28393616	MACS_peak_5527	119.07	5.16	1350
LOC_Os03g49900	3	28441866	28450466	-	3	28449052	28450045	MACS_peak_5528	158.96	6.89	993
LOC_Os03g49970	3	28485549	28487768	-	3	28486404	28487689	MACS_peak_5530	567.84	11.23	1285
LOC_Os03g50110	3	28578298	28580769	-	3	28579492	28580314	MACS_peak_5534	146.48	7.22	822
LOC_Os03g50180	3	28609923	28617103	+	3	28614641	28615487	MACS_peak_5535	246.81	10.27	846
LOC_Os03g50290	3	28655818	28661023	+	3	28656469	28657845	MACS_peak_5538	592.51	15.04	1376
LOC_Os03g50310	3	28679010	28682770	+	3	28678901	28680286	MACS_peak_5540	266.82	8.52	1276
LOC_Os03g50390	3	28743096	28756352	-	3	28755081	28755915	MACS_peak_5543	102.96	5.01	834
LOC_Os03g50400	3	28755288	28757928	+	3	28755081	28755915	MACS_peak_5543	102.96	5.01	627
LOC_Os03g50470	3	28797897	28804351	-	3	28803132	28804041	MACS_peak_5546	357.84	12.4	909
LOC_Os03g50500	3	28822878	28829889	+	3	28823240	28823849	MACS_peak_5547	197.22	11.12	609
LOC_Os03g50540	3	28848672	28854190	-	3	28853009	28853819	MACS_peak_5549	680.94	19.09	810
LOC_Os03g50780	3	28981431	28985915	-	3	28984634	28985764	MACS_peak_5553	434.29	11.56	1130
LOC_Os03g50810	3	29009029	29014132	-	3	29012803	29013845	MACS_peak_5554	181.96	6.8	1042
LOC_Os03g51010	3	29143171	29147740	-	3	29146560	29147570	MACS_peak_5561	404.53	12.06	1010
LOC_Os03g51200	3	29283546	29285275	+	3	29283954	29284832	MACS_peak_5565	159.29	8.21	878
LOC_Os03g51230	3	29297458	29304766	+	3	29297428	29298540	MACS_peak_5566	146.78	5.75	1082
LOC_Os03g51350	3	29378238	29381103	+	3	29378618	29379577	MACS_peak_5569	395.75	14.1	959
LOC_Os03g51390	3	29394989	29397156	-	3	29395799	29396774	MACS_peak_5571	121.78	6.17	975
LOC_Os03g51479	3	29447015	29450899	+	3	29447394	29448373	MACS_peak_5572	424.43	13.39	979
LOC_Os03g51600	3	29518149	29522158	+	3	29518192	29519699	MACS_peak_5575	189.2	8.1	1507
LOC_Os03g51610	3	29528009	29536314	+	3	29528616	29530032	MACS_peak_5576	266.51	10.1	1416
LOC_Os03g51610	3	29528009	29536314	+	3	29535183	29536330	MACS_peak_5577	139.41	5.95	1131
LOC_Os03g51920	3	29777652	29781056	-	3	29779768	29780731	MACS_peak_5583	306.4	11.66	963
LOC_Os03g51930	3	29781500	29785251	-	3	29783990	29784758	MACS_peak_5584	157.76	8.03	768
LOC_Os03g51960	3	29791671	29794569	-	3	29793350	29794098	MACS_peak_5585	217.56	10.65	748
LOC_Os03g52090	3	29882992	29904957	-	3	29903351	29904586	MACS_peak_5588	259.64	12.41	1235
LOC_Os03g52120	3	29919602	29923927	+	3	29920149	29920911	MACS_peak_5589	147.73	7.63	762
LOC_Os03g52150	3	29929156	29939747	+	3	29928362	29931113	MACS_peak_5590	180.61	5.32	1957
LOC_Os03g52310	3	30032087	30036898	-	3	30035540	30036658	MACS_peak_5596	212.26	8.44	1118
LOC_Os03g52350	3	30059734	30064794	-	3	30060954	30061860	MACS_peak_5597	85.4	5.74	906
LOC_Os03g52410	3	30075370	30076993	-	3	30075711	30076633	MACS_peak_5599	136.77	5.2	922
LOC_Os03g52420	3	30075996	30077963	+	3	30075711	30076633	MACS_peak_5599	136.77	5.2	637
LOC_Os03g52450	3	30087330	30093132	-	3	30091366	30092616	MACS_peak_5600	106.19	6.09	1250
LOC_Os03g52460	3	30092407	30098636	-	3	30097292	30098666	MACS_peak_5601	195.48	5.99	1344
LOC_Os03g52680	3	30195771	30197956	+	3	30195912	30196953	MACS_peak_5604	330.75	6.87	1041
LOC_Os03g52690	3	30199388	30204476	-	3	30202874	30203908	MACS_peak_5605	86.29	5.39	1034
LOC_Os03g52760	3	30237210	30241420	-	3	30239932	30240746	MACS_peak_5607	86.47	5.27	814
LOC_Os03g53050	3	30414078	30418432	+	3	30414233	30415597	MACS_peak_5616	106.01	5.22	1364
LOC_Os03g53190	3	30505743	30509561	+	3	30506024	30507484	MACS_peak_5619	134.01	5.93	1460
LOC_Os03g53270	3	30553594	30557582	-	3	30556216	30557666	MACS_peak_5622	125.38	5.3	1366
LOC_Os03g53310	3	30589270	30593441	-	3	30591566	30592991	MACS_peak_5625	304.15	12.25	1425
LOC_Os03g53340	3	30596852	30601054	-	3	30599849	30601435	MACS_peak_5626	396.35	7.21	1205
LOC_Os03g53360	3	30606835	30610045	-	3	30608771	30609619	MACS_peak_5627	109.55	8.38	848
LOC_Os03g53490	3	30668672	30672129	+	3	30669168	30670351	MACS_peak_5630	93.93	6.28	1183
LOC_Os03g53760	3	30808486	30816478	-	3	30814798	30816005	MACS_peak_5635	289.14	12.66	1207
LOC_Os03g53800	3	30843591	30850220	+	3	30844048	30845019	MACS_peak_5637	142.89	6.59	971
LOC_Os03g53860	3	30874935	30880928	+	3	30875499	30876695	MACS_peak_5640	156.8	5.26	1196
LOC_Os03g53930	3	30912570	30914793	+	3	30912314	30915239	MACS_peak_5642	302.6	6.92	2223
LOC_Os03g54030	3	30966335	30971904	-	3	30970811	30971672	MACS_peak_5645	148.38	8.74	861
LOC_Os03g54220	3	31075522	31081126	-	3	31078823	31079736	MACS_peak_5651	140.31	7.69	913
LOC_Os03g54790	3	31141678	31148168	+	3	31142460	31143410	MACS_peak_5653	111.64	6.08	950
LOC_Os03g54900	3	31199968	31206357	-	3	31204823	31207017	MACS_peak_5654	345.58	8.73	1534
LOC_Os03g54920	3	31213553	31217612	-	3	31215939	31217049	MACS_peak_5655	138.45	8.7	1110
LOC_Os03g54930	3	31218399	31225802	-	3	31224581	31225311	MACS_peak_5656	182.38	11.92	730
LOC_Os03g55090	3	31325280	31333049	-	3	31331768	31332619	MACS_peak_5660	349.55	12.4	851
LOC_Os03g55100	3	31336817	31343721	+	3	31337113	31338226	MACS_peak_5661	254.83	8.77	1113
LOC_Os03g55120	3	31352239	31354360	-	3	31352965	31354363	MACS_peak_5662	118.88	5.13	1395
LOC_Os03g55150	3	31380266	31383766	+	3	31380724	31381738	MACS_peak_5664	130.47	5.91	1014
LOC_Os03g55490	3	31557925	31563354	+	3	31558418	31559145	MACS_peak_5673	89.41	6.36	727
LOC_Os03g55720	3	31716977	31718777	+	3	31716926	31718295	MACS_peak_5684	372.01	10.25	1318
LOC_Os03g55770	3	31747883	31749139	+	3	31747964	31749107	MACS_peak_5686	136.06	5.33	1143
LOC_Os03g55800	3	31757863	31760863	-	3	31759539	31760390	MACS_peak_5688	93.01	5.69	851
LOC_Os03g55820	3	31771147	31775296	-	3	31773824	31774746	MACS_peak_5689	324.96	13.79	922
LOC_Os03g55840	3	31780453	31783082	-	3	31782137	31783996	MACS_peak_5690	646.98	11.32	945
LOC_Os03g55850	3	31782352	31786233	+	3	31782137	31783996	MACS_peak_5690	646.98	11.32	1644
LOC_Os03g55870	3	31794185	31797060	+	3	31795228	31796034	MACS_peak_5691	190.44	8.56	806
LOC_Os03g56010	3	31876950	31878491	+	3	31877067	31878333	MACS_peak_5694	444.58	7.7	1266
LOC_Os03g56160	3	32000275	32003535	+	3	31999851	32001561	MACS_peak_5699	234.2	10.16	1286
LOC_Os03g56310	3	32089723	32097952	-	3	32097302	32098247	MACS_peak_5709	245.16	9.74	650
LOC_Os03g56400	3	32143680	32147260	-	3	32146548	32147280	MACS_peak_5712	84.74	6.01	712
LOC_Os03g56410	3	32145756	32150308	+	3	32146548	32147280	MACS_peak_5712	84.74	6.01	732
LOC_Os03g56660	3	32257559	32266123	+	3	32258019	32258903	MACS_peak_5716	93.45	5.46	884
LOC_Os03g56790	3	32353443	32357712	-	3	32356237	32357351	MACS_peak_5719	126.27	5.02	1114
LOC_Os03g56810	3	32363628	32367782	+	3	32364147	32364916	MACS_peak_5720	83.14	5.42	769
LOC_Os03g57070	3	32524151	32533072	+	3	32524788	32525778	MACS_peak_5724	154.65	7.42	990
LOC_Os03g57110	3	32553141	32558978	-	3	32557251	32558485	MACS_peak_5726	266.31	7.88	1234
LOC_Os03g57190	3	32605929	32611170	+	3	32606444	32607339	MACS_peak_5729	105.45	6.96	895
LOC_Os03g57240	3	32638326	32640923	-	3	32640262	32641200	MACS_peak_5731	172.2	7.15	661
LOC_Os03g57290	3	32663918	32671888	+	3	32664434	32665204	MACS_peak_5735	81.98	5.38	770
LOC_Os03g57310	3	32686403	32688981	+	3	32687075	32687908	MACS_peak_5736	96.02	5.43	833
LOC_Os03g57640	3	32843293	32845652	+	3	32844970	32845958	MACS_peak_5745	121.16	5.91	682
LOC_Os03g57790	3	32922680	32929384	-	3	32927771	32929108	MACS_peak_5750	276.8	8.01	1337
LOC_Os03g57880	3	32962750	32966187	+	3	32962704	32964185	MACS_peak_5752	268.36	8.47	1435
LOC_Os03g57940	3	32991370	32999768	+	3	32991918	32992683	MACS_peak_5755	95.53	5.38	765
LOC_Os03g57960	3	33011903	33015819	+	3	33012345	33013248	MACS_peak_5757	177.9	7.24	903
LOC_Os03g58020	3	33028183	33030004	+	3	33028310	33029231	MACS_peak_5758	97.66	5.71	921
LOC_Os03g58070	3	33053225	33058062	+	3	33053392	33054657	MACS_peak_5759	499.06	15.61	1265
LOC_Os03g58150	3	33095891	33099314	-	3	33097814	33099088	MACS_peak_5760	90.5	5.29	1274
LOC_Os03g58160	3	33097696	33101961	+	3	33097814	33099088	MACS_peak_5760	90.5	5.29	1274
LOC_Os03g58230	3	33161708	33164975	+	3	33161982	33163319	MACS_peak_5764	493.88	10.41	1337
LOC_Os03g58240	3	33172866	33180099	+	3	33173283	33174135	MACS_peak_5765	83.67	6.01	852
LOC_Os03g58300	3	33207402	33211289	-	3	33209943	33210674	MACS_peak_5767	117.84	7.16	731
LOC_Os03g58350	3	33238880	33241189	-	3	33239934	33240962	MACS_peak_5769	331.13	11.57	1028
LOC_Os03g58430	3	33283564	33287180	-	3	33285483	33286617	MACS_peak_5771	191.97	7.83	1134
LOC_Os03g58630	3	33384222	33387486	-	3	33386079	33387235	MACS_peak_5775	197.06	6.66	1156
LOC_Os03g58740	3	33445273	33450223	+	3	33445729	33446633	MACS_peak_5776	165.41	7.5	904
LOC_Os03g58790	3	33473902	33477025	+	3	33474374	33475589	MACS_peak_5777	191.71	6.07	1215
LOC_Os03g58840	3	33498949	33503242	+	3	33499571	33500786	MACS_peak_5778	101.08	5.53	1215
LOC_Os03g58920	3	33539332	33544935	-	3	33543696	33544762	MACS_peak_5780	339.64	10.75	1066
LOC_Os03g59040	3	33597140	33605325	+	3	33597407	33598468	MACS_peak_5781	487.32	13.48	1061
LOC_Os03g59050	3	33605331	33611652	-	3	33610070	33611241	MACS_peak_5782	322.55	10.88	1171
LOC_Os03g59090	3	33630457	33633998	+	3	33631033	33631622	MACS_peak_5783	80.73	7.01	589
LOC_Os03g59160	3	33681143	33686119	-	3	33684810	33686329	MACS_peak_5784	292.12	9.87	1309
LOC_Os03g59170	3	33684976	33689100	+	3	33684810	33686329	MACS_peak_5784	292.12	9.87	1353
LOC_Os03g59320	3	33763624	33766494	+	3	33763735	33765330	MACS_peak_5786	395.31	9.37	1595
LOC_Os03g59360	3	33783763	33786814	-	3	33782968	33784657	MACS_peak_5787	89.49	5.05	894
LOC_Os03g59430	3	33821368	33827068	+	3	33821918	33822666	MACS_peak_5790	85.59	6.89	748
LOC_Os03g59450	3	33830811	33835625	-	3	33834096	33836017	MACS_peak_5791	526.53	11.93	1529
LOC_Os03g59460	3	33834703	33838079	+	3	33834096	33836017	MACS_peak_5791	526.53	11.93	1314
LOC_Os03g59600	3	33929024	33931843	-	3	33931169	33932128	MACS_peak_5794	136.1	6.42	674
LOC_Os03g59610	3	33930791	33934243	+	3	33931169	33932128	MACS_peak_5794	136.1	6.42	959
LOC_Os03g59670	3	33965533	33968447	+	3	33965699	33966822	MACS_peak_5795	154.99	7.03	1123
LOC_Os03g60080	3	34157967	34160416	+	3	34156185	34160655	MACS_peak_5801	731.83	11	2449
LOC_Os03g60130	3	34187751	34191863	-	3	34190175	34191494	MACS_peak_5803	323.92	12.89	1319
LOC_Os03g60260	3	34263184	34265937	+	3	34263262	34264652	MACS_peak_5806	187.16	8.08	1390
LOC_Os03g60370	3	34326607	34333006	+	3	34327126	34328201	MACS_peak_5808	477.28	15.32	1075
LOC_Os03g60430	3	34350061	34355204	+	3	34350831	34351807	MACS_peak_5809	90.12	5.45	976
LOC_Os03g60530	3	34398961	34403616	+	3	34399504	34400707	MACS_peak_5811	228.42	8.21	1203
LOC_Os03g60560	3	34416048	34417974	+	3	34415094	34417438	MACS_peak_5812	381.26	11.77	1390
LOC_Os03g60580	3	34422259	34424253	+	3	34422521	34425176	MACS_peak_5813	237.79	5.52	1732
LOC_Os03g60590	3	34423529	34427186	+	3	34422521	34425176	MACS_peak_5813	237.79	5.52	1647
LOC_Os03g60710	3	34494813	34501028	+	3	34495345	34496662	MACS_peak_5817	106.21	5.41	1317
LOC_Os03g61090	3	34698886	34700836	+	3	34699312	34700265	MACS_peak_5823	167.27	6.26	953
LOC_Os03g61160	3	34731875	34734526	-	3	34733588	34735117	MACS_peak_5825	1185.17	14.1	938
LOC_Os03g61280	3	34789368	34793724	+	3	34789489	34790708	MACS_peak_5827	300.65	10.92	1219
LOC_Os03g61360	3	34818350	34822815	-	3	34821548	34822548	MACS_peak_5829	345.05	14.16	1000
LOC_Os03g61560	3	34899492	34905898	-	3	34904706	34906250	MACS_peak_5831	534.7	13.64	1192
LOC_Os03g61570	3	34905272	34907731	+	3	34904706	34906250	MACS_peak_5831	534.7	13.64	978
LOC_Os03g61600	3	34916731	34920577	-	3	34919247	34920324	MACS_peak_5832	106.64	5.66	1077
LOC_Os03g61610	3	34919209	34921492	+	3	34919247	34920324	MACS_peak_5832	106.64	5.66	1077
LOC_Os03g61670	3	34944821	34949781	-	3	34948547	34949463	MACS_peak_5833	216.19	10.84	916
LOC_Os03g61710	3	34966573	34973282	+	3	34966492	34968228	MACS_peak_5834	281.96	8.7	1655
LOC_Os03g61810	3	35034823	35038525	-	3	35036883	35038054	MACS_peak_5835	139.95	6.37	1171
LOC_Os03g61920	3	35091906	35096470	+	3	35092875	35093713	MACS_peak_5840	128.43	7.95	838
LOC_Os03g61930	3	35098012	35106404	-	3	35104787	35105893	MACS_peak_5841	206.86	9.26	1106
LOC_Os03g62030	3	35140109	35143675	-	3	35142123	35143530	MACS_peak_5842	173.68	6.19	1407
LOC_Os03g62040	3	35142205	35146019	+	3	35142123	35143530	MACS_peak_5842	173.68	6.19	1325
LOC_Os03g62080	3	35160987	35167949	-	3	35166066	35167473	MACS_peak_5843	152.42	8.62	1407
LOC_Os03g62100	3	35182291	35184417	-	3	35183169	35184419	MACS_peak_5844	423.06	15	1248
LOC_Os03g62110	3	35182662	35190433	+	3	35183169	35184419	MACS_peak_5844	423.06	15	1250
LOC_Os03g62170	3	35204730	35211139	+	3	35205090	35205928	MACS_peak_5845	213.64	9.77	838
LOC_Os03g62340	3	35305319	35311229	-	3	35309299	35310777	MACS_peak_5848	167.48	5.86	1478
LOC_Os03g62510	3	35385798	35391987	-	3	35390631	35391557	MACS_peak_5850	352.06	14.67	926
LOC_Os03g62580	3	35416336	35421022	+	3	35416963	35417874	MACS_peak_5851	159.18	8.25	911
LOC_Os03g62610	3	35428593	35434499	+	3	35428705	35430135	MACS_peak_5852	143.94	5.39	1430
LOC_Os03g62780	3	35513408	35517767	-	3	35516085	35517302	MACS_peak_5855	129.26	5.4	1217
LOC_Os03g63020	3	35625413	35631587	+	3	35625906	35626875	MACS_peak_5859	99.76	5.44	969
LOC_Os03g63040	3	35639536	35646451	+	3	35640024	35640867	MACS_peak_5861	92.85	5.46	843
LOC_Os03g63140	3	35681309	35685257	+	3	35681835	35682835	MACS_peak_5862	177.73	7.42	1000
LOC_Os03g63170	3	35696559	35699877	+	3	35699189	35700049	MACS_peak_5863	136.22	5.49	688
LOC_Os03g63270	3	35745159	35750924	+	3	35747053	35748114	MACS_peak_5865	276.85	8.84	1061
LOC_Os03g63320	3	35778307	35780316	-	3	35778994	35779848	MACS_peak_5866	149.68	9.23	854
LOC_Os03g63360	3	35798907	35802785	-	3	35801473	35802305	MACS_peak_5867	203.81	11.66	832
LOC_Os03g63520	3	35876386	35882088	-	3	35880511	35881635	MACS_peak_5872	192.87	9.45	1124
LOC_Os03g63770	3	35994787	36001410	-	3	36000068	36001092	MACS_peak_5875	239.36	9.38	1024
LOC_Os03g63870	3	36074283	36089498	+	3	36074648	36075804	MACS_peak_5876	564.59	15.86	1156
LOC_Os03g64010	3	36166651	36168318	+	3	36167130	36167960	MACS_peak_5878	174.52	9.16	830
LOC_Os03g64219	3	36279221	36283086	-	3	36281691	36282675	MACS_peak_5883	214.04	9.83	984
LOC_Os04g01750	4	488132	491094	-	4	488519	489471	MACS_peak_5892	303.59	12.66	952
LOC_Os04g02670	4	1003912	1006624	-	4	1005176	1006145	MACS_peak_5896	139.61	7.42	969
LOC_Os04g02780	4	1067950	1072006	+	4	1068433	1069295	MACS_peak_5898	104.07	5.86	862
LOC_Os04g02820	4	1087885	1094214	+	4	1089007	1090111	MACS_peak_5899	206.75	7.03	1104
LOC_Os04g02910	4	1144347	1148770	-	4	1147278	1148414	MACS_peak_5901	155.3	6.65	1136
LOC_Os04g03180	4	1325205	1333249	-	4	1331993	1332791	MACS_peak_5905	88.28	6.35	798
LOC_Os04g03769	4	1674951	1676313	+	4	1675634	1676391	MACS_peak_5908	121.37	7.98	679
LOC_Os04g05010	4	2422331	2426101	-	4	2424882	2425628	MACS_peak_5914	98.89	8.66	746
LOC_Os04g08310	4	4431458	4437261	+	4	4431906	4432960	MACS_peak_5926	123.04	5.56	1054
LOC_Os04g08350	4	4453003	4458450	-	4	4457100	4457918	MACS_peak_5927	104.03	5.3	818
LOC_Os04g08560	4	4639907	4647109	-	4	4643084	4644161	MACS_peak_5931	476.34	10.96	1077
LOC_Os04g08560	4	4639907	4647109	-	4	4644189	4645723	MACS_peak_5932	480.53	9.05	1534
LOC_Os04g08560	4	4639907	4647109	-	4	4645749	4646721	MACS_peak_5933	110.72	7.12	972
LOC_Os04g09570	4	5129668	5131820	+	4	5130484	5131225	MACS_peak_5940	81.87	5.8	741
LOC_Os04g09580	4	5130668	5138586	-	4	5130484	5131225	MACS_peak_5940	81.87	5.8	557
LOC_Os04g09810	4	5259109	5263194	-	4	5261897	5262652	MACS_peak_5943	131.78	7.91	755
LOC_Os04g10360	4	5592082	5595509	-	4	5594366	5595801	MACS_peak_5948	199.26	9.01	1143
LOC_Os04g10380	4	5603179	5625718	+	4	5603561	5604599	MACS_peak_5949	382.11	16.07	1038
LOC_Os04g10434	4	5663594	5671176	+	4	5663313	5664171	MACS_peak_5950	90.33	7.37	577
LOC_Os04g10630	4	5770070	5774539	+	4	5770837	5772087	MACS_peak_5951	397.52	10.19	1250
LOC_Os04g10650	4	5781016	5784954	-	4	5783657	5784528	MACS_peak_5952	194.47	10.44	871
LOC_Os04g10750	4	5840715	5844831	+	4	5841200	5842033	MACS_peak_5953	110.66	7.58	833
LOC_Os04g11540	4	6316557	6319494	+	4	6316219	6317161	MACS_peak_5957	162.92	6.42	604
LOC_Os04g12530	4	6920262	6923226	-	4	6921033	6922666	MACS_peak_5964	189.16	6.73	1633
LOC_Os04g12744	4	7039314	7044269	-	4	7042316	7043319	MACS_peak_5966	500.85	15.74	1003
LOC_Os04g13210	4	7296842	7308566	-	4	7307906	7308899	MACS_peak_5968	342.61	11.97	660
LOC_Os04g15530	4	8439476	8444131	+	4	8439798	8440694	MACS_peak_5976	145.5	7.68	896
LOC_Os04g16130	4	8752186	8755990	+	4	8752093	8752851	MACS_peak_5981	126.12	8.21	665
LOC_Os04g16680	4	9070413	9074164	-	4	9072791	9073637	MACS_peak_5984	138.41	7.27	846
LOC_Os04g17100	4	9358633	9360858	-	4	9358193	9360544	MACS_peak_5988	937.52	18.63	1911
LOC_Os04g18090	4	9983196	9985211	+	4	9983416	9984477	MACS_peak_5997	187.43	6.61	1061
LOC_Os04g19684	4	10975108	10987564	-	4	10986208	10987096	MACS_peak_6007	147.3	7.68	888
LOC_Os04g19740	4	11016352	11023384	+	4	11016860	11017574	MACS_peak_6008	82.87	6.62	714
LOC_Os04g20210	4	11254597	11263274	-	4	11261915	11262763	MACS_peak_6010	85.22	6.05	848
LOC_Os04g20220	4	11262195	11277079	+	4	11261915	11262763	MACS_peak_6010	85.22	6.05	568
LOC_Os04g21120	4	11878514	11880564	-	4	11879182	11880049	MACS_peak_6017	163.35	7.34	867
LOC_Os04g21850	4	12372745	12374043	-	4	12372298	12373334	MACS_peak_6026	355.54	12.22	589
LOC_Os04g22120	4	12524853	12531358	-	4	12528330	12529225	MACS_peak_6030	98.25	6.38	895
LOC_Os04g23040	4	13076997	13080716	-	4	13079133	13080106	MACS_peak_6032	189.51	7.47	973
LOC_Os04g23210	4	13191873	13206807	+	4	13192084	13192797	MACS_peak_6035	87.51	5.03	713
LOC_Os04g23580	4	13483924	13489780	-	4	13488499	13490039	MACS_peak_6039	481.31	10.67	1281
LOC_Os04g23820	4	13597669	13601147	+	4	13598289	13599154	MACS_peak_6042	85.43	5.71	865
LOC_Os04g24170	4	13812304	13821932	-	4	13820226	13821259	MACS_peak_6049	99.41	5.82	1033
LOC_Os04g24190	4	13833506	13837112	+	4	13835157	13835909	MACS_peak_6050	111.4	7.36	752
LOC_Os04g24804	4	14239551	14244763	-	4	14243460	14244214	MACS_peak_6058	153.29	9.54	754
LOC_Os04g25440	4	14732884	14736049	-	4	14734479	14736054	MACS_peak_6060	389.79	5.94	1570
LOC_Os04g25550	4	14797097	14803955	+	4	14797504	14798264	MACS_peak_6062	115.74	6.89	760
LOC_Os04g25784	4	14946079	14949419	+	4	14946790	14947786	MACS_peak_6064	741.74	23.41	996
LOC_Os04g26910	4	15742650	15746953	+	4	15743348	15744685	MACS_peak_6071	223.49	8.01	1337
LOC_Os04g27790	4	16246997	16252939	+	4	16247355	16248120	MACS_peak_6077	119.17	8.9	765
LOC_Os04g27820	4	16263446	16266224	+	4	16264374	16265314	MACS_peak_6080	173.08	8.15	940
LOC_Os04g27840	4	16275486	16278335	-	4	16276808	16277888	MACS_peak_6081	188.17	7.53	1080
LOC_Os04g27850	4	16276536	16284558	+	4	16276808	16277888	MACS_peak_6081	188.17	7.53	1080
LOC_Os04g30420	4	17995765	18000081	+	4	17996081	17997243	MACS_peak_6092	271.7	6.87	1162
LOC_Os04g30810	4	18247613	18250258	-	4	18249203	18250661	MACS_peak_6096	195.15	5.34	1055
LOC_Os04g31040	4	18379282	18382847	-	4	18381643	18382682	MACS_peak_6099	147.67	5.27	1039
LOC_Os04g31050	4	18381503	18387376	+	4	18381643	18382682	MACS_peak_6099	147.67	5.27	1039
LOC_Os04g31340	4	18574945	18581106	-	4	18579723	18580898	MACS_peak_6102	405.72	10.91	1175
LOC_Os04g31390	4	18597756	18604205	+	4	18598398	18599165	MACS_peak_6103	83.19	6.72	767
LOC_Os04g31730	4	18825907	18827838	-	4	18826912	18827661	MACS_peak_6112	104.82	7.3	749
LOC_Os04g31820	4	18889881	18891092	-	4	18889980	18890773	MACS_peak_6114	143.67	9.01	793
LOC_Os04g31960	4	18970118	18973109	-	4	18971905	18972675	MACS_peak_6116	85.7	6.95	770
LOC_Os04g32010	4	18996163	18999349	+	4	18996525	18997476	MACS_peak_6117	234.7	8.21	951
LOC_Os04g32020	4	19002736	19010584	+	4	19002510	19004295	MACS_peak_6118	184.2	6.51	1559
LOC_Os04g32050	4	19047840	19053417	+	4	19047748	19050046	MACS_peak_6121	290.13	7.07	2206
LOC_Os04g32150	4	19110335	19114922	+	4	19110602	19111795	MACS_peak_6127	461.38	16.18	1193
LOC_Os04g32320	4	19200725	19204966	+	4	19201137	19202822	MACS_peak_6130	211.68	8.89	1685
LOC_Os04g32950	4	19741263	19745786	-	4	19744405	19745421	MACS_peak_6150	182.06	9.51	1016
LOC_Os04g32980	4	19768137	19771193	-	4	19769726	19770803	MACS_peak_6152	110.59	6.45	1077
LOC_Os04g33060	4	19842784	19847670	+	4	19843352	19844272	MACS_peak_6159	474.32	15.04	920
LOC_Os04g33110	4	19873917	19875956	-	4	19874710	19876262	MACS_peak_6164	262.25	6.12	1246
LOC_Os04g33115	4	19874541	19876127	+	4	19874710	19876262	MACS_peak_6164	262.25	6.12	1417
LOC_Os04g33230	4	19933118	19937507	-	4	19932690	19933707	MACS_peak_6168	198.35	6.72	589
LOC_Os04g33260	4	19945306	19951266	-	4	19946725	19948372	MACS_peak_6170	301.29	9.62	1647
LOC_Os04g33360	4	20027112	20029927	+	4	20028205	20029020	MACS_peak_6176	93.42	8.18	815
LOC_Os04g33420	4	20057267	20059860	-	4	20058881	20059636	MACS_peak_6177	123.2	8.04	755
LOC_Os04g33460	4	20067835	20072507	-	4	20071299	20072696	MACS_peak_6178	152.79	7.14	1208
LOC_Os04g33490	4	20083180	20087562	+	4	20083628	20084584	MACS_peak_6179	262.31	10.83	956
LOC_Os04g33500	4	20086861	20091664	-	4	20090141	20091198	MACS_peak_6180	216.58	8.14	1057
LOC_Os04g33610	4	20185419	20187672	+	4	20185883	20187259	MACS_peak_6184	140.11	6.2	1376
LOC_Os04g33620	4	20192214	20193799	-	4	20192709	20194006	MACS_peak_6185	295.69	6.43	1090
LOC_Os04g33630	4	20192653	20197273	+	4	20192709	20194006	MACS_peak_6185	295.69	6.43	1297
LOC_Os04g33650	4	20207952	20212030	+	4	20209388	20210504	MACS_peak_6187	406.29	10.42	1116
LOC_Os04g33760	4	20270332	20272698	+	4	20270826	20271730	MACS_peak_6189	165.85	7.43	904
LOC_Os04g33780	4	20284963	20291159	+	4	20285592	20286358	MACS_peak_6190	88.33	6.44	766
LOC_Os04g33830	4	20323017	20325095	+	4	20323665	20325306	MACS_peak_6191	297.25	7.93	1430
LOC_Os04g33940	4	20375897	20379003	+	4	20376391	20377165	MACS_peak_6192	150.12	10.17	774
LOC_Os04g34000	4	20414060	20421284	+	4	20414307	20415344	MACS_peak_6193	397.93	12.35	1037
LOC_Os04g34050	4	20451639	20453962	+	4	20452083	20452845	MACS_peak_6195	90.22	7.22	762
LOC_Os04g34910	4	21041994	21044037	+	4	21041903	21043432	MACS_peak_6206	261.49	9.62	1438
LOC_Os04g34970	4	21076916	21078652	-	4	21077913	21078813	MACS_peak_6208	171.03	9.11	739
LOC_Os04g34976	4	21085100	21090883	+	4	21085498	21086567	MACS_peak_6209	436.19	13.86	1069
LOC_Os04g35070	4	21146669	21148692	+	4	21147043	21147976	MACS_peak_6212	152.83	8.93	933
LOC_Os04g35170	4	21200561	21205804	+	4	21200798	21201522	MACS_peak_6216	136.53	8.59	724
LOC_Os04g35240	4	21241547	21248009	+	4	21244042	21244992	MACS_peak_6218	83.84	5.31	950
LOC_Os04g35520	4	21451002	21456366	-	4	21454647	21456016	MACS_peak_6227	207.96	8.31	1369
LOC_Os04g35700	4	21580609	21587713	-	4	21586334	21587561	MACS_peak_6233	419.55	9.04	1227
LOC_Os04g35880	4	21691910	21696866	-	4	21695454	21696320	MACS_peak_6238	113.85	7.38	866
LOC_Os04g35920	4	21725134	21733812	-	4	21732511	21733315	MACS_peak_6239	105.77	7.76	804
LOC_Os04g36054	4	21833265	21840074	+	4	21832513	21835341	MACS_peak_6242	292.26	6.42	2076
LOC_Os04g36062	4	21844910	21852775	+	4	21845433	21846553	MACS_peak_6243	551.49	16.02	1120
LOC_Os04g36560	4	21886258	21896283	-	4	21893402	21895481	MACS_peak_6247	479.45	15.08	2079
LOC_Os04g36859	4	22061553	22065599	-	4	22064124	22065092	MACS_peak_6251	210.03	10.59	968
LOC_Os04g37590	4	22173607	22177460	-	4	22176176	22177306	MACS_peak_6256	256.22	10.52	1130
LOC_Os04g37600	4	22176120	22182087	+	4	22176176	22177306	MACS_peak_6256	256.22	10.52	1130
LOC_Os04g37619	4	22183513	22191695	+	4	22185914	22187258	MACS_peak_6257	281.41	11.01	1344
LOC_Os04g37690	4	22228379	22234043	+	4	22228947	22229598	MACS_peak_6261	82.52	5.75	651
LOC_Os04g37710	4	22242708	22246462	+	4	22242630	22244073	MACS_peak_6262	422.04	7.86	1365
LOC_Os04g37740	4	22256836	22259591	-	4	22257405	22259220	MACS_peak_6263	405	13.42	1815
LOC_Os04g37780	4	22275161	22278929	+	4	22275715	22277556	MACS_peak_6264	206.38	7.11	1841
LOC_Os04g37820	4	22295372	22298156	+	4	22295971	22297040	MACS_peak_6265	164.46	5.72	1069
LOC_Os04g37850	4	22330744	22335540	+	4	22330668	22331323	MACS_peak_6266	84.81	6.62	579
LOC_Os04g37880	4	22344807	22346400	+	4	22344784	22346353	MACS_peak_6267	193.25	5.3	1546
LOC_Os04g37904	4	22349243	22356921	-	4	22355232	22356826	MACS_peak_6268	305.05	6.12	1594
LOC_Os04g37990	4	22425723	22434898	+	4	22432403	22433249	MACS_peak_6269	108.7	5.64	846
LOC_Os04g38042	4	22459934	22464013	-	4	22463011	22464209	MACS_peak_6270	129.74	5.23	1002
LOC_Os04g38310	4	22610027	22614662	-	4	22613390	22614379	MACS_peak_6271	118.53	7.01	989
LOC_Os04g38410	4	22650778	22653478	-	4	22651746	22652586	MACS_peak_6273	103.2	6.82	840
LOC_Os04g38510	4	22697342	22698869	+	4	22697249	22699166	MACS_peak_6277	511.84	9.92	1527
LOC_Os04g38560	4	22725278	22728314	-	4	22727232	22728459	MACS_peak_6279	193.65	6.56	1082
LOC_Os04g38870	4	22917893	22922448	+	4	22917505	22919458	MACS_peak_6284	472.38	8.67	1565
LOC_Os04g39140	4	23090367	23093317	-	4	23092034	23092725	MACS_peak_6292	107.74	7	691
LOC_Os04g39150	4	23092323	23094352	+	4	23092034	23092725	MACS_peak_6292	107.74	7	402
LOC_Os04g39210	4	23128969	23133877	+	4	23129469	23130393	MACS_peak_6293	218.81	9.8	924
LOC_Os04g39300	4	23203417	23208064	-	4	23206867	23207762	MACS_peak_6297	101.44	5.74	895
LOC_Os04g39440	4	23306789	23310222	+	4	23307173	23308180	MACS_peak_6300	113.2	6.17	1007
LOC_Os04g39560	4	23368558	23376552	-	4	23375011	23375980	MACS_peak_6303	122.42	5.57	969
LOC_Os04g39660	4	23444906	23447848	-	4	23446546	23447426	MACS_peak_6307	89.4	5.63	880
LOC_Os04g39670	4	23446272	23450128	+	4	23446546	23447426	MACS_peak_6307	89.4	5.63	880
LOC_Os04g39980	4	23610265	23613389	-	4	23610251	23611174	MACS_peak_6309	93.13	5.41	909
LOC_Os04g40060	4	23663184	23668801	+	4	23663721	23664600	MACS_peak_6312	129.96	7.27	879
LOC_Os04g40090	4	23682314	23688168	-	4	23686418	23688309	MACS_peak_6314	347.96	5.1	1750
LOC_Os04g40420	4	23835257	23841065	+	4	23835833	23836697	MACS_peak_6320	181.2	8.47	864
LOC_Os04g40460	4	23858740	23862916	-	4	23861773	23863423	MACS_peak_6321	183.42	7.21	1143
LOC_Os04g40520	4	23882897	23887986	-	4	23887456	23888404	MACS_peak_6322	146.95	7.85	530
LOC_Os04g40530	4	23887194	23889590	+	4	23887456	23888404	MACS_peak_6322	146.95	7.85	948
LOC_Os04g40630	4	23929777	23933077	+	4	23929493	23931003	MACS_peak_6324	86.3	5.61	1226
LOC_Os04g40660	4	23948714	23954419	-	4	23952774	23954203	MACS_peak_6326	265.63	7.3	1429
LOC_Os04g40700	4	23970367	23975973	+	4	23970963	23972367	MACS_peak_6329	295.53	11.09	1404
LOC_Os04g40840	4	24051942	24056623	-	4	24055234	24056158	MACS_peak_6333	169.65	7.84	924
LOC_Os04g40850	4	24054780	24058631	+	4	24055234	24056158	MACS_peak_6333	169.65	7.84	924
LOC_Os04g41030	4	24161881	24165733	+	4	24162245	24163166	MACS_peak_6341	176.26	8.45	921
LOC_Os04g41130	4	24205862	24211617	-	4	24210286	24211016	MACS_peak_6342	197.74	10.18	730
LOC_Os04g41310	4	24326273	24330629	+	4	24326023	24327812	MACS_peak_6346	154.06	5.64	1539
LOC_Os04g41340	4	24342757	24346367	-	4	24344934	24345801	MACS_peak_6347	98.02	5.66	867
LOC_Os04g41570	4	24469966	24475934	-	4	24474868	24475891	MACS_peak_6350	157.45	5.88	1023
LOC_Os04g41630	4	24505389	24507050	+	4	24505513	24506361	MACS_peak_6352	108.11	7.3	848
LOC_Os04g41820	4	24584763	24589209	-	4	24587778	24588860	MACS_peak_6354	120.48	5.26	1082
LOC_Os04g41920	4	24656163	24659573	-	4	24658319	24659389	MACS_peak_6358	125.69	5.92	1070
LOC_Os04g41930	4	24658042	24659915	+	4	24658319	24659389	MACS_peak_6358	125.69	5.92	1070
LOC_Os04g42020	4	24703842	24706348	+	4	24704162	24705160	MACS_peak_6361	618.29	12.25	998
LOC_Os04g42090	4	24728908	24733647	+	4	24728482	24730238	MACS_peak_6364	218.81	7.43	1330
LOC_Os04g42140	4	24760951	24768144	-	4	24766908	24767594	MACS_peak_6365	104.64	6.99	686
LOC_Os04g42280	4	24825840	24830175	+	4	24826032	24827073	MACS_peak_6371	187.64	10.72	1041
LOC_Os04g42430	4	24924894	24930049	+	4	24925690	24926193	MACS_peak_6375	176.39	7.35	503
LOC_Os04g42470	4	24941575	24950224	-	4	24948626	24949826	MACS_peak_6376	790.54	18.95	1200
LOC_Os04g42600	4	25008885	25017134	-	4	25015817	25016742	MACS_peak_6381	235.59	7.46	925
LOC_Os04g42670	4	25058869	25062491	-	4	25061239	25062987	MACS_peak_6383	108.09	6.12	1252
LOC_Os04g42720	4	25095768	25100961	-	4	25099639	25100441	MACS_peak_6387	99.91	7.29	802
LOC_Os04g43070	4	25314016	25317493	+	4	25316470	25318482	MACS_peak_6393	175.93	6.19	1023
LOC_Os04g43150	4	25357182	25364453	+	4	25357262	25358500	MACS_peak_6394	329.26	9.62	1238
LOC_Os04g43200	4	25378252	25381065	-	4	25379753	25380635	MACS_peak_6395	83.62	5.13	882
LOC_Os04g43300	4	25426533	25431686	-	4	25430471	25431414	MACS_peak_6398	146.09	7.55	943
LOC_Os04g43390	4	25472086	25481591	+	4	25472647	25473594	MACS_peak_6403	108.12	5.22	947
LOC_Os04g43400	4	25486431	25489844	+	4	25485832	25487513	MACS_peak_6404	194.16	5.32	1082
LOC_Os04g43690	4	25670519	25675902	-	4	25674726	25675217	MACS_peak_6411	136.91	8.22	491
LOC_Os04g43700	4	25674230	25680434	+	4	25674726	25675217	MACS_peak_6411	136.91	8.22	491
LOC_Os04g43750	4	25712971	25718241	-	4	25716872	25717769	MACS_peak_6413	213	10.68	897
LOC_Os04g43800	4	25741862	25745608	-	4	25744380	25745461	MACS_peak_6414	231.13	6.9	1081
LOC_Os04g43990	4	25889556	25891745	-	4	25890398	25891823	MACS_peak_6417	360.69	7.52	1347
LOC_Os04g44050	4	25911582	25913875	+	4	25911307	25912163	MACS_peak_6418	227.31	10.71	581
LOC_Os04g44430	4	26113303	26122622	+	4	26113615	26115072	MACS_peak_6423	141.51	5.5	1457
LOC_Os04g44500	4	26157315	26159655	-	4	26159084	26160090	MACS_peak_6424	123.59	6.89	571
LOC_Os04g44570	4	26194136	26196480	+	4	26194676	26195432	MACS_peak_6427	86.26	6.39	756
LOC_Os04g44670	4	26253379	26256319	-	4	26255247	26256283	MACS_peak_6428	213.53	10.6	1036
LOC_Os04g44700	4	26289129	26296095	+	4	26288180	26290644	MACS_peak_6430	154.63	5.4	1515
LOC_Os04g44830	4	26355330	26358840	-	4	26357441	26358261	MACS_peak_6434	143.75	7.76	820
LOC_Os04g44920	4	26394119	26397818	+	4	26394621	26395464	MACS_peak_6435	131.08	9.49	843
LOC_Os04g45080	4	26484039	26487859	-	4	26483962	26485355	MACS_peak_6439	645.84	10.46	1316
LOC_Os04g45090	4	26489217	26492605	-	4	26491760	26493153	MACS_peak_6440	126.14	5.57	845
LOC_Os04g45100	4	26491861	26493593	+	4	26491760	26493153	MACS_peak_6440	126.14	5.57	1292
LOC_Os04g45500	4	26737137	26738879	+	4	26736564	26738052	MACS_peak_6450	266.72	7.59	915
LOC_Os04g45590	4	26789469	26791514	+	4	26789811	26790613	MACS_peak_6452	120.03	8.29	802
LOC_Os04g45800	4	26925038	26933351	+	4	26925685	26926720	MACS_peak_6463	165.18	6.61	1035
LOC_Os04g45810	4	26938034	26940382	+	4	26937927	26941713	MACS_peak_6465	287.92	9.56	2348
LOC_Os04g45910	4	27004879	27010124	+	4	27005326	27006370	MACS_peak_6468	222.73	7.23	1044
LOC_Os04g45940	4	27024025	27026138	+	4	27023665	27025582	MACS_peak_6469	363.95	8.48	1557
LOC_Os04g46220	4	27185725	27189494	-	4	27185192	27186975	MACS_peak_6475	129.59	5.46	1250
LOC_Os04g46270	4	27235077	27238254	-	4	27236695	27238527	MACS_peak_6478	206.98	5.38	1559
LOC_Os04g46280	4	27237304	27241093	+	4	27236695	27238527	MACS_peak_6478	206.98	5.38	1223
LOC_Os04g46310	4	27258324	27274951	+	4	27274370	27275136	MACS_peak_6479	92.85	7.86	581
LOC_Os04g46580	4	27428635	27432863	+	4	27428644	27429799	MACS_peak_6484	301.21	8.14	1155
LOC_Os04g46894	4	27614513	27631301	-	4	27630609	27631530	MACS_peak_6494	103.23	5.57	692
LOC_Os04g46950	4	27651471	27653871	-	4	27652563	27654011	MACS_peak_6495	393.63	8.68	1308
LOC_Os04g46960	4	27652553	27655648	+	4	27652563	27654011	MACS_peak_6495	393.63	8.68	1448
LOC_Os04g47120	4	27797971	27805426	+	4	27798313	27799473	MACS_peak_6500	144.79	6.4	1160
LOC_Os04g47140	4	27807562	27811697	-	4	27810333	27811277	MACS_peak_6501	161.21	8.12	944
LOC_Os04g47220	4	27860400	27863408	+	4	27860887	27861804	MACS_peak_6503	105.57	6.66	917
LOC_Os04g47260	4	27878856	27881842	+	4	27879372	27880359	MACS_peak_6505	122.16	6.35	987
LOC_Os04g47580	4	28033576	28037541	-	4	28036461	28037392	MACS_peak_6507	134.19	7.67	931
LOC_Os04g47700	4	28111259	28120887	-	4	28118186	28118971	MACS_peak_6513	97.34	6.9	785
LOC_Os04g47780	4	28156451	28159130	-	4	28157770	28158857	MACS_peak_6514	112.99	5.2	1087
LOC_Os04g47960	4	28332138	28334638	+	4	28332294	28333447	MACS_peak_6517	165	7.39	1153
LOC_Os04g48300	4	28601620	28603433	-	4	28602872	28603621	MACS_peak_6528	83.67	6.84	561
LOC_Os04g48310	4	28602332	28606058	+	4	28602872	28603621	MACS_peak_6528	83.67	6.84	749
LOC_Os04g48350	4	28634709	28636763	+	4	28634766	28635818	MACS_peak_6533	187.7	6.97	1052
LOC_Os04g48360	4	28641267	28644994	+	4	28643793	28644763	MACS_peak_6534	211.79	9.21	970
LOC_Os04g48380	4	28667909	28669810	+	4	28667572	28668515	MACS_peak_6535	80.89	5.35	606
LOC_Os04g48840	4	28939377	28942845	-	4	28941192	28942358	MACS_peak_6543	203.91	10.05	1166
LOC_Os04g48880	4	28971073	28974143	+	4	28972537	28973957	MACS_peak_6545	478.72	10.89	1420
LOC_Os04g49000	4	29028047	29030288	-	4	29028896	29029940	MACS_peak_6548	245.51	9.47	1044
LOC_Os04g49350	4	29269725	29272993	+	4	29270021	29271097	MACS_peak_6557	280.3	8.26	1076
LOC_Os04g49370	4	29280353	29282914	-	4	29281532	29283097	MACS_peak_6558	260.3	6.68	1382
LOC_Os04g49420	4	29302843	29305426	-	4	29304196	29305050	MACS_peak_6560	91.45	6.75	854
LOC_Os04g49450	4	29315817	29319643	-	4	29318107	29320685	MACS_peak_6561	492.45	8.04	1536
LOC_Os04g49630	4	29406486	29409589	-	4	29408479	29409346	MACS_peak_6568	113.82	7.65	867
LOC_Os04g49680	4	29439020	29441001	-	4	29439628	29440991	MACS_peak_6572	184.13	5.49	1363
LOC_Os04g49910	4	29578651	29584460	+	4	29578221	29579112	MACS_peak_6575	117.55	6.36	461
LOC_Os04g49950	4	29605801	29613233	-	4	29612429	29613419	MACS_peak_6577	104.66	5.14	804
LOC_Os04g49954	4	29612089	29616627	+	4	29612429	29613419	MACS_peak_6577	104.66	5.14	990
LOC_Os04g49980	4	29625823	29627599	+	4	29626315	29627253	MACS_peak_6578	204.67	7.12	938
LOC_Os04g50172	4	29748130	29753772	-	4	29753355	29754079	MACS_peak_6584	387.46	15.88	417
LOC_Os04g50176	4	29752777	29754819	+	4	29753355	29754079	MACS_peak_6584	387.46	15.88	724
LOC_Os04g50196	4	29768622	29769941	-	4	29769169	29770088	MACS_peak_6585	111.49	6.51	772
LOC_Os04g50204	4	29778842	29783038	+	4	29779318	29780194	MACS_peak_6586	119.68	6.14	876
LOC_Os04g50770	4	29843604	29846557	-	4	29843747	29844567	MACS_peak_6589	83.68	6.4	820
LOC_Os04g50790	4	29861623	29866479	-	4	29864997	29866001	MACS_peak_6590	239.79	12.82	1004
LOC_Os04g50970	4	29986988	29990080	-	4	29987008	29989474	MACS_peak_6593	263.73	7.96	2466
LOC_Os04g51130	4	30096206	30099482	+	4	30096163	30097428	MACS_peak_6597	381.36	11.29	1222
LOC_Os04g51172	4	30112736	30121481	-	4	30119360	30120913	MACS_peak_6598	132.14	5.37	1553
LOC_Os04g51370	4	30231322	30240026	-	4	30238687	30239748	MACS_peak_6603	281.39	9.75	1061
LOC_Os04g51570	4	30364834	30367011	+	4	30364429	30365354	MACS_peak_6610	89.23	5.63	520
LOC_Os04g51600	4	30383889	30386591	+	4	30383927	30385184	MACS_peak_6612	166.8	7.16	1257
LOC_Os04g51809	4	30530040	30537102	+	4	30536358	30537299	MACS_peak_6623	123.77	6.71	744
LOC_Os04g51880	4	30579357	30586596	-	4	30584318	30586001	MACS_peak_6624	220.85	6.27	1683
LOC_Os04g52110	4	30764817	30766994	+	4	30765212	30766247	MACS_peak_6634	254.42	10.11	1035
LOC_Os04g52120	4	30767377	30773500	-	4	30772015	30772963	MACS_peak_6635	209.03	10.08	948
LOC_Os04g52320	4	30903038	30907746	+	4	30905964	30906807	MACS_peak_6636	117.98	7.03	843
LOC_Os04g52330	4	30910486	30913615	-	4	30912152	30912972	MACS_peak_6637	142.5	9.54	820
LOC_Os04g52479	4	31017413	31029631	+	4	31017913	31019220	MACS_peak_6643	249.04	8.59	1307
LOC_Os04g52550	4	31058336	31064566	+	4	31058632	31059537	MACS_peak_6646	91.21	5.56	905
LOC_Os04g52660	4	31154076	31159625	+	4	31154811	31155562	MACS_peak_6651	89.46	6.09	751
LOC_Os04g52670	4	31164550	31166618	-	4	31164953	31166094	MACS_peak_6652	274.13	9.62	1141
LOC_Os04g52820	4	31262442	31267412	+	4	31262604	31263368	MACS_peak_6656	106.03	9.49	764
LOC_Os04g52890	4	31311151	31317668	+	4	31313446	31314307	MACS_peak_6658	116.24	6.98	861
LOC_Os04g52940	4	31345802	31356812	+	4	31345874	31347742	MACS_peak_6659	167.43	5.25	1868
LOC_Os04g53120	4	31451990	31459688	+	4	31452003	31453239	MACS_peak_6664	137.04	6.35	1236
LOC_Os04g53170	4	31478154	31481305	-	4	31479621	31480903	MACS_peak_6665	188.72	7.42	1282
LOC_Os04g53410	4	31625909	31628011	+	4	31625939	31626904	MACS_peak_6672	380.3	13.59	965
LOC_Os04g53490	4	31663386	31666763	-	4	31665372	31666313	MACS_peak_6675	240.22	10.37	941
LOC_Os04g53612	4	31774420	31777772	-	4	31776852	31777809	MACS_peak_6679	654.4	16.07	920
LOC_Os04g53620	4	31776431	31780201	+	4	31776852	31777809	MACS_peak_6679	654.4	16.07	957
LOC_Os04g53750	4	31837749	31847378	+	4	31838206	31839229	MACS_peak_6681	625.7	14.41	1023
LOC_Os04g54230	4	32112447	32114025	-	4	32111458	32113743	MACS_peak_6689	229.9	8.78	1296
LOC_Os04g54280	4	32134535	32139641	-	4	32138506	32139230	MACS_peak_6691	356.25	14.31	724
LOC_Os04g54310	4	32151235	32153762	-	4	32152458	32153955	MACS_peak_6694	231.69	8.74	1304
LOC_Os04g54320	4	32152304	32154425	+	4	32152458	32153955	MACS_peak_6694	231.69	8.74	1497
LOC_Os04g54430	4	32198787	32203051	-	4	32199886	32202516	MACS_peak_6695	232.1	7.54	2630
LOC_Os04g54630	4	32295007	32296669	+	4	32294907	32296041	MACS_peak_6699	388.8	8.34	1034
LOC_Os04g54640	4	32297904	32301447	-	4	32300026	32300956	MACS_peak_6700	558.86	17.45	930
LOC_Os04g54759	4	32371764	32381297	-	4	32379110	32379962	MACS_peak_6702	337.82	15.37	852
LOC_Os04g54790	4	32388294	32396575	+	4	32388564	32389578	MACS_peak_6704	329.09	14.18	1014
LOC_Os04g54830	4	32418981	32423541	+	4	32418556	32420341	MACS_peak_6706	291.08	5.36	1360
LOC_Os04g54870	4	32448051	32453727	-	4	32452590	32453412	MACS_peak_6707	212.39	10.97	822
LOC_Os04g55050	4	32551444	32555753	-	4	32554386	32555363	MACS_peak_6710	217.38	10.06	977
LOC_Os04g55220	4	32640642	32646008	+	4	32640642	32641444	MACS_peak_6711	94.85	6.31	802
LOC_Os04g55240	4	32667028	32669316	-	4	32668369	32669988	MACS_peak_6712	445.18	11.38	947
LOC_Os04g55360	4	32748039	32753098	-	4	32751825	32752636	MACS_peak_6715	101.32	7.33	811
LOC_Os04g55860	4	33073567	33077086	-	4	33075762	33076683	MACS_peak_6734	364.11	15.12	921
LOC_Os04g56140	4	33242964	33251128	+	4	33243287	33244103	MACS_peak_6740	108.02	5.48	816
LOC_Os04g56170	4	33302394	33307760	+	4	33306892	33307636	MACS_peak_6743	102.06	6.19	744
LOC_Os04g56300	4	33379694	33383245	+	4	33380243	33381081	MACS_peak_6745	122.94	6.78	838
LOC_Os04g56480	4	33478904	33487850	+	4	33479410	33480180	MACS_peak_6749	89.67	5.35	770
LOC_Os04g56580	4	33550022	33555292	-	4	33554055	33554544	MACS_peak_6752	142.71	8.34	489
LOC_Os04g56590	4	33555251	33562854	-	4	33561164	33562313	MACS_peak_6753	116.08	5.49	1149
LOC_Os04g56710	4	33629045	33634633	-	4	33633362	33634361	MACS_peak_6755	135.12	6.51	999
LOC_Os04g56730	4	33643819	33648433	-	4	33647023	33647933	MACS_peak_6756	308.96	13.55	910
LOC_Os04g56790	4	33683961	33688793	-	4	33687290	33688205	MACS_peak_6757	136.99	7.03	915
LOC_Os04g56980	4	33782499	33787432	+	4	33782698	33783849	MACS_peak_6758	209.21	6.09	1151
LOC_Os04g57170	4	33879649	33881600	-	4	33879802	33881392	MACS_peak_6760	288.18	7.17	1590
LOC_Os04g57350	4	33952120	33957047	+	4	33952151	33953352	MACS_peak_6766	190.98	5.69	1201
LOC_Os04g57480	4	34015914	34021579	-	4	34020258	34021234	MACS_peak_6769	176.75	7.98	976
LOC_Os04g57490	4	34019888	34022802	+	4	34020258	34021234	MACS_peak_6769	176.75	7.98	976
LOC_Os04g57510	4	34024547	34030697	-	4	34030187	34031093	MACS_peak_6770	114.85	6.12	510
LOC_Os04g57520	4	34029711	34037308	+	4	34030187	34031093	MACS_peak_6770	114.85	6.12	906
LOC_Os04g57540	4	34051298	34054775	-	4	34053663	34055046	MACS_peak_6771	354.52	7.58	1112
LOC_Os04g57560	4	34059142	34064220	-	4	34062369	34063605	MACS_peak_6772	166.21	6.62	1236
LOC_Os04g57690	4	34156438	34160556	+	4	34157158	34157838	MACS_peak_6778	81.28	6.1	680
LOC_Os04g57840	4	34255163	34259971	-	4	34258278	34259576	MACS_peak_6783	266.15	10.14	1298
LOC_Os04g57890	4	34306274	34312433	-	4	34311073	34311923	MACS_peak_6785	109.07	7.14	850
LOC_Os04g57920	4	34320609	34329230	-	4	34327780	34328623	MACS_peak_6786	743.43	20.1	843
LOC_Os04g57930	4	34327473	34330243	+	4	34327780	34328623	MACS_peak_6786	743.43	20.1	843
LOC_Os04g58020	4	34370019	34375452	-	4	34373955	34374920	MACS_peak_6787	133.77	6.52	965
LOC_Os04g58030	4	34379275	34381953	-	4	34380578	34381578	MACS_peak_6788	255.39	9.83	1000
LOC_Os04g58040	4	34380682	34384895	+	4	34380578	34381578	MACS_peak_6788	255.39	9.83	896
LOC_Os04g58110	4	34420084	34425018	-	4	34423332	34424997	MACS_peak_6789	257.23	5.92	1665
LOC_Os04g58160	4	34453296	34459501	+	4	34457316	34458479	MACS_peak_6791	96.39	6.28	1163
LOC_Os04g58200	4	34476943	34479613	+	4	34477176	34478277	MACS_peak_6792	373.6	9.08	1101
LOC_Os04g58250	4	34495490	34501094	-	4	34499955	34500867	MACS_peak_6793	85.09	5.17	912
LOC_Os04g58280	4	34509193	34513092	-	4	34510337	34513735	MACS_peak_6794	389.54	7.9	2755
LOC_Os04g58320	4	34528607	34532171	+	4	34529029	34530545	MACS_peak_6795	246.96	9.17	1516
LOC_Os04g58330	4	34532650	34537141	-	4	34535630	34536556	MACS_peak_6796	92.4	5.55	926
LOC_Os04g58390	4	34551873	34557611	+	4	34552135	34553450	MACS_peak_6797	243.66	7.24	1315
LOC_Os04g58560	4	34631534	34635978	-	4	34634514	34635440	MACS_peak_6801	186.35	7.98	926
LOC_Os04g58850	4	34815856	34818035	-	4	34814937	34817872	MACS_peak_6810	220.22	5.26	2016
LOC_Os04g58890	4	34846074	34848535	-	4	34847264	34848396	MACS_peak_6811	490.33	9.2	1132
LOC_Os04g59000	4	34906893	34914600	-	4	34912885	34913814	MACS_peak_6812	519.14	16.41	929
LOC_Os04g59270	4	35062067	35064307	-	4	35062347	35063012	MACS_peak_6816	132.6	9.01	665
LOC_Os04g59540	4	35227121	35233722	+	4	35227243	35227832	MACS_peak_6822	80.07	5.75	589
LOC_Os04g59580	4	35245219	35248717	-	4	35247336	35249109	MACS_peak_6823	159.44	7.22	1381
LOC_Os04g59610	4	35257799	35261220	+	4	35258303	35259672	MACS_peak_6824	167.1	9.93	1369
LOC_Os05g01050	5	71039	74338	-	5	72942	73782	MACS_peak_6825	164.33	8.86	840
LOC_Os05g01230	5	154311	160214	+	5	154456	155556	MACS_peak_6828	192.47	7.48	1100
LOC_Os05g01760	5	453835	459283	-	5	457799	458809	MACS_peak_6835	301.17	11.93	1010
LOC_Os05g01940	5	536844	539668	+	5	536118	538388	MACS_peak_6837	288.36	7.72	1544
LOC_Os05g02150	5	658105	661256	-	5	659859	660718	MACS_peak_6843	96.12	5.72	859
LOC_Os05g02240	5	710547	715994	+	5	710357	711530	MACS_peak_6846	483.82	13.86	983
LOC_Os05g02260	5	719131	722869	-	5	720937	722351	MACS_peak_6847	252.01	10.61	1414
LOC_Os05g02310	5	739645	743967	-	5	742581	743478	MACS_peak_6848	94.83	5.15	897
LOC_Os05g02380	5	776511	779852	+	5	776027	777014	MACS_peak_6850	103.14	5.23	503
LOC_Os05g02435	5	820525	826122	+	5	823990	824933	MACS_peak_6852	477.28	15.02	943
LOC_Os05g02450	5	834574	838434	+	5	835052	836755	MACS_peak_6853	182.61	5.22	1703
LOC_Os05g02490	5	850733	858051	+	5	851336	852150	MACS_peak_6854	86.13	6.05	814
LOC_Os05g02530	5	876931	881611	-	5	879772	881023	MACS_peak_6856	96.42	6.39	1251
LOC_Os05g02780	5	1000218	1003820	-	5	1002219	1004171	MACS_peak_6861	294.87	10.62	1601
LOC_Os05g02840	5	1024740	1027655	+	5	1027088	1028057	MACS_peak_6863	94.18	5.62	567
LOC_Os05g03070	5	1198611	1202032	-	5	1200582	1201795	MACS_peak_6871	576.81	15.38	1213
LOC_Os05g03120	5	1239281	1245337	+	5	1239655	1240821	MACS_peak_6872	183.7	6.11	1166
LOC_Os05g03130	5	1246269	1247995	-	5	1246380	1247504	MACS_peak_6873	194.65	8.49	1124
LOC_Os05g03430	5	1425911	1438451	+	5	1426148	1427210	MACS_peak_6876	343.37	12.44	1062
LOC_Os05g03450	5	1453702	1457304	+	5	1454005	1455176	MACS_peak_6877	215.52	6.49	1171
LOC_Os05g03574	5	1514554	1520704	+	5	1515090	1516435	MACS_peak_6879	354.51	11.15	1345
LOC_Os05g03620	5	1546415	1550147	+	5	1546605	1547873	MACS_peak_6880	316.8	9.78	1268
LOC_Os05g03780	5	1675471	1680041	-	5	1678231	1679564	MACS_peak_6886	276.02	9.65	1333
LOC_Os05g03820	5	1697488	1703144	+	5	1698007	1698814	MACS_peak_6888	177.96	10.07	807
LOC_Os05g03860	5	1716689	1719142	+	5	1717175	1718088	MACS_peak_6889	112.78	6.34	913
LOC_Os05g03960	5	1780641	1782358	+	5	1781899	1782647	MACS_peak_6892	81.77	7.97	459
LOC_Os05g04340	5	1974007	1978857	-	5	1977175	1978347	MACS_peak_6899	120.32	5.65	1172
LOC_Os05g04360	5	1993223	1996885	+	5	1993116	1994590	MACS_peak_6901	175.59	9.29	1367
LOC_Os05g04530	5	2100624	2105830	-	5	2104234	2105320	MACS_peak_6904	176.99	7.14	1086
LOC_Os05g04550	5	2113567	2118280	-	5	2116034	2117339	MACS_peak_6905	138.31	7.47	1305
LOC_Os05g04560	5	2121838	2127976	+	5	2123494	2124301	MACS_peak_6907	121.31	8.46	807
LOC_Os05g04620	5	2171178	2174187	+	5	2171496	2172666	MACS_peak_6909	878.51	14.49	1170
LOC_Os05g04630	5	2173845	2179093	+	5	2173948	2175206	MACS_peak_6910	112.94	5.41	1258
LOC_Os05g04640	5	2179494	2185916	-	5	2184722	2185659	MACS_peak_6911	186.01	10.08	937
LOC_Os05g04950	5	2382154	2388165	-	5	2386888	2387711	MACS_peak_6917	383.37	12.86	823
LOC_Os05g05200	5	2528879	2537230	-	5	2535813	2536946	MACS_peak_6920	771.8	18.49	1133
LOC_Os05g05210	5	2535528	2540719	+	5	2535813	2536946	MACS_peak_6920	771.8	18.49	1133
LOC_Os05g05240	5	2563195	2573134	+	5	2563335	2564890	MACS_peak_6921	159.36	5.15	1555
LOC_Os05g05500	5	2736898	2739700	-	5	2738202	2739034	MACS_peak_6928	134.81	8.57	832
LOC_Os05g05560	5	2762229	2764946	+	5	2762716	2763540	MACS_peak_6929	143.04	7.94	824
LOC_Os05g05600	5	2785024	2791975	+	5	2785399	2786616	MACS_peak_6931	615.81	14.1	1217
LOC_Os05g05830	5	2924744	2928065	+	5	2925373	2926179	MACS_peak_6934	124.31	7.01	806
LOC_Os05g05860	5	2934466	2945361	-	5	2936559	2937551	MACS_peak_6935	144.47	5.89	992
LOC_Os05g05940	5	2970733	2973752	-	5	2972169	2973264	MACS_peak_6936	261.26	7.99	1095
LOC_Os05g06310	5	3229274	3232897	+	5	3229756	3230612	MACS_peak_6942	104.71	5.01	856
LOC_Os05g06440	5	3302171	3307689	+	5	3302575	3303526	MACS_peak_6945	207.77	8.5	951
LOC_Os05g06560	5	3381705	3384250	+	5	3382064	3382914	MACS_peak_6947	178.5	11	850
LOC_Os05g06830	5	3577823	3580407	-	5	3579935	3580809	MACS_peak_6950	413.72	18.08	472
LOC_Os05g06840	5	3579544	3585712	+	5	3579935	3580809	MACS_peak_6950	413.72	18.08	874
LOC_Os05g06890	5	3606477	3611348	+	5	3606239	3607849	MACS_peak_6951	305.35	11.04	1372
LOC_Os05g07030	5	3688929	3697604	+	5	3689524	3690780	MACS_peak_6954	122.27	6.59	1256
LOC_Os05g07070	5	3718254	3726398	-	5	3725127	3726179	MACS_peak_6955	307.26	10.64	1052
LOC_Os05g07090	5	3730288	3736219	-	5	3734560	3736206	MACS_peak_6956	278.52	6	1646
LOC_Os05g07890	5	4261616	4263491	+	5	4262056	4263063	MACS_peak_6965	109.31	5.58	1007
LOC_Os05g08110	5	4415758	4417699	-	5	4416320	4417039	MACS_peak_6967	107.87	6.35	719
LOC_Os05g08420	5	4593173	4595019	-	5	4593274	4594564	MACS_peak_6969	366.66	16.53	1290
LOC_Os05g08440	5	4609845	4612733	+	5	4610202	4611118	MACS_peak_6970	491.2	17.67	916
LOC_Os05g08610	5	4709556	4715362	+	5	4709894	4710879	MACS_peak_6977	245.57	8.86	985
LOC_Os05g08640	5	4735026	4738027	-	5	4734478	4736095	MACS_peak_6978	295.53	10.07	1069
LOC_Os05g08970	5	4964401	4971007	+	5	4965147	4965936	MACS_peak_6981	86.03	5.44	789
LOC_Os05g09020	5	4998187	5000608	-	5	4999039	5000083	MACS_peak_6983	177.86	6.63	1044
LOC_Os05g09050	5	5025068	5030131	-	5	5024990	5025901	MACS_peak_6985	128.83	8.4	833
LOC_Os05g09380	5	5265912	5270759	+	5	5266369	5267378	MACS_peak_6988	199.7	8.1	1009
LOC_Os05g09550	5	5394313	5399120	-	5	5397319	5398655	MACS_peak_6992	174.02	8.52	1336
LOC_Os05g09580	5	5413913	5415184	+	5	5414280	5415285	MACS_peak_6994	347.6	12.93	904
LOC_Os05g09670	5	5461310	5463052	+	5	5462359	5463463	MACS_peak_6995	214.24	6.57	693
LOC_Os05g10310	5	5625650	5633845	-	5	5627659	5628572	MACS_peak_6996	243.55	9.98	913
LOC_Os05g10480	5	5698803	5700411	-	5	5699357	5700341	MACS_peak_6997	151.47	5.79	984
LOC_Os05g10520	5	5716405	5722214	+	5	5719038	5719984	MACS_peak_6998	417.57	16.43	946
LOC_Os05g10670	5	5845982	5849230	-	5	5847607	5848887	MACS_peak_7001	620.53	16.43	1280
LOC_Os05g10680	5	5855243	5856721	+	5	5854760	5856458	MACS_peak_7002	398.62	10.6	1215
LOC_Os05g10690	5	5870106	5874925	-	5	5871859	5872845	MACS_peak_7003	110.33	6.23	986
LOC_Os05g10930	5	6085030	6086968	+	5	6084392	6086300	MACS_peak_7012	726.11	12.47	1270
LOC_Os05g11120	5	6255190	6258862	-	5	6257614	6258443	MACS_peak_7015	509.97	16.01	829
LOC_Os05g11130	5	6266843	6273013	+	5	6272320	6273194	MACS_peak_7016	199.55	9.94	693
LOC_Os05g11140	5	6272624	6283506	-	5	6272320	6273194	MACS_peak_7016	199.55	9.94	570
LOC_Os05g11780	5	6695352	6700452	+	5	6695553	6696633	MACS_peak_7021	263.61	8.35	1080
LOC_Os05g11900	5	6772805	6774627	+	5	6772932	6774460	MACS_peak_7026	406	9.18	1528
LOC_Os05g12300	5	7060931	7066094	+	5	7061113	7062069	MACS_peak_7031	117.54	7.23	956
LOC_Os05g13360	5	7414324	7416737	+	5	7416062	7417009	MACS_peak_7037	603.07	15.13	675
LOC_Os05g13580	5	7533574	7535606	-	5	7533894	7535352	MACS_peak_7038	510.76	12.49	1458
LOC_Os05g13904	5	7730727	7732377	+	5	7731378	7732269	MACS_peak_7042	156.83	8.21	891
LOC_Os05g13910	5	7731647	7736220	+	5	7731378	7732269	MACS_peak_7042	156.83	8.21	622
LOC_Os05g14170	5	7925973	7936354	+	5	7926270	7927609	MACS_peak_7050	139.19	8.07	1339
LOC_Os05g14850	5	8438387	8440404	-	5	8439960	8440794	MACS_peak_7058	134.53	8.42	444
LOC_Os05g14860	5	8439360	8445652	+	5	8439960	8440794	MACS_peak_7058	134.53	8.42	834
LOC_Os05g15370	5	8697445	8704938	-	5	8703597	8704613	MACS_peak_7063	284.3	10.84	1016
LOC_Os05g15770	5	8902406	8904722	-	5	8903389	8904261	MACS_peak_7066	244.23	11.58	872
LOC_Os05g16100	5	9102341	9105433	-	5	9104292	9104967	MACS_peak_7068	102.66	7.32	675
LOC_Os05g16824	5	9584907	9595399	+	5	9585706	9586403	MACS_peak_7070	82.45	6.48	697
LOC_Os05g18470	5	10672259	10676577	-	5	10675325	10676068	MACS_peak_7074	202.19	11.39	743
LOC_Os05g18604	5	10757488	10791688	-	5	10787554	10788451	MACS_peak_7075	133.35	6.11	897
LOC_Os05g21120	5	12417082	12430058	+	5	12424414	12425220	MACS_peak_7090	92.79	7.68	806
LOC_Os05g21180	5	12452171	12457726	+	5	12452689	12453694	MACS_peak_7091	168.73	8.2	1005
LOC_Os05g22614	5	12776380	12783343	-	5	12781863	12782847	MACS_peak_7098	293.79	11.74	984
LOC_Os05g22670	5	12807824	12815325	+	5	12808399	12809189	MACS_peak_7099	82.61	5.03	790
LOC_Os05g22940	5	13007092	13022024	-	5	13020318	13021558	MACS_peak_7102	150.13	7.46	1240
LOC_Os05g22960	5	13033602	13036633	-	5	13035444	13036200	MACS_peak_7103	191.83	10.13	756
LOC_Os05g23140	5	13135408	13143483	-	5	13135234	13136038	MACS_peak_7105	116.71	7.58	630
LOC_Os05g23470	5	13364121	13367567	-	5	13366158	13367109	MACS_peak_7112	181.67	8.36	951
LOC_Os05g23530	5	13417298	13434680	+	5	13417066	13418680	MACS_peak_7114	197.09	7.81	1382
LOC_Os05g23700	5	13547943	13550337	+	5	13548474	13549320	MACS_peak_7116	104.61	6.46	846
LOC_Os05g23724	5	13561452	13562830	+	5	13561513	13562403	MACS_peak_7117	91.52	5.98	890
LOC_Os05g24020	5	13783085	13792454	-	5	13791165	13792107	MACS_peak_7123	296.85	10.82	942
LOC_Os05g24970	5	14392045	14395855	-	5	14394537	14395363	MACS_peak_7131	99.64	6.73	826
LOC_Os05g25040	5	14431928	14437966	-	5	14436539	14437354	MACS_peak_7132	81.34	5.44	815
LOC_Os05g25260	5	14604320	14607214	+	5	14606130	14608295	MACS_peak_7135	522.81	6.47	1084
LOC_Os05g25520	5	14775398	14776753	-	5	14776251	14777130	MACS_peak_7137	237.01	11.36	502
LOC_Os05g25640	5	14842529	14848090	-	5	14847206	14848578	MACS_peak_7139	119.22	5.88	884
LOC_Os05g25700	5	14888551	14895691	+	5	14891258	14892741	MACS_peak_7140	225.87	10.4	1483
LOC_Os05g25770	5	14933120	14936343	+	5	14932984	14934526	MACS_peak_7142	143.71	5.03	1406
LOC_Os05g25850	5	14988270	14994057	+	5	14988785	14989612	MACS_peak_7144	105.32	5.95	827
LOC_Os05g26660	5	15424840	15431763	-	5	15430324	15431502	MACS_peak_7150	296.55	11.02	1178
LOC_Os05g26830	5	15504431	15505645	-	5	15504203	15505359	MACS_peak_7151	184.43	7.12	928
LOC_Os05g26850	5	15528149	15530723	-	5	15528169	15529045	MACS_peak_7152	145.96	6.57	876
LOC_Os05g27050	5	15670146	15672729	-	5	15671435	15672598	MACS_peak_7153	151.08	6.65	1163
LOC_Os05g27730	5	16091748	16095231	+	5	16091943	16096085	MACS_peak_7155	299.99	6.05	3288
LOC_Os05g27780	5	16121025	16123194	-	5	16121683	16122948	MACS_peak_7157	285.25	9.54	1265
LOC_Os05g27870	5	16195507	16208594	-	5	16207236	16208198	MACS_peak_7159	310.33	12.26	962
LOC_Os05g27920	5	16230724	16239175	+	5	16231620	16232393	MACS_peak_7160	87.92	6.35	773
LOC_Os05g27940	5	16245170	16249618	-	5	16248218	16249223	MACS_peak_7161	408.17	14.61	1005
LOC_Os05g27950	5	16247987	16253030	+	5	16248218	16249223	MACS_peak_7161	408.17	14.61	1005
LOC_Os05g28110	5	16371393	16382529	-	5	16380043	16380801	MACS_peak_7166	97.19	5.83	758
LOC_Os05g28280	5	16493698	16498454	+	5	16494003	16495021	MACS_peak_7170	219.37	9.38	1018
LOC_Os05g28300	5	16508021	16520477	+	5	16508477	16509386	MACS_peak_7172	292.83	11.73	909
LOC_Os05g28500	5	16625688	16630724	+	5	16625957	16626763	MACS_peak_7175	155	7.88	806
[truncated: 1,913 more rows]
