# Supplementary material for: The OsABF1 transcription factor improves drought tolerance by activating the transcription of COR413-TM1 in rice
Source: J Exp Bot. 2017 Aug 12;68(16):4695–707. doi: 10.1093/jxb/erx260 (PMC5853872; doi:10.1093/jxb/erx260)
Supplement: Supplementary Table S3 [file erx260_suppl_supplementary_table_s3-with-caption.xlsx]

## Sheet: Sheet1
Table S3. Differentially expressed genes between the WT and the ABF1V transgenic line.
LOC NO.	ABF1V R1	ABF1V R2	ABF1V R3	ABF1V-average	WT R1	WT R2	WT R3	WT-average	fold change	log2(fold change)	p	q	significant
LOC_Os01g10590	3.49197	2.544	1.27083	2.4356	0	0	0	0	#DIV/0!	inf	5e-05	0.00022699	yes
LOC_Os01g68640	3.75322	3.11063	2.48622	3.11669	0	0	0	0	#DIV/0!	inf	0.0001	0.00043099	yes
LOC_Os10g29460	2.28759	1.54482	0.474894	1.43577	0	0	0	0	#DIV/0!	inf	5e-05	0.00022699	yes
LOC_Os11g22650	1.98554	2.04062	2.4465	2.15756	0	0	0	0	#DIV/0!	inf	0.0001	0.00043099	yes
LOC_Os02g07654	14.0988	16.3746	19.1802	16.5512	0	0	0	0	#DIV/0!	inf	5e-05	0.00022699	yes
LOC_Os02g12470	3.96078	3.52631	4.69742	4.0615	0	0	0	0	#DIV/0!	inf	5e-05	0.00022699	yes
LOC_Os02g26794	1.90255	4.55455	3.5924	3.34983	0	0	0	0	#DIV/0!	inf	5e-05	0.00022699	yes
LOC_Os03g14820	2.52871	2.07135	0.931252	1.84377	0	0	0	0	#DIV/0!	inf	5e-05	0.00022699	yes
LOC_Os04g31710	7.3959	4.28755	4.05207	5.24517	0	0	0	0	#DIV/0!	inf	5e-05	0.00022699	yes
LOC_Os04g42050	25.4889	76.504	33.6309	45.2079	0	0	0	0	#DIV/0!	inf	5e-05	0.00022699	yes
LOC_Os04g52110	3.93413	1.91798	1.27748	2.37653	0	0	0	0	#DIV/0!	inf	5e-05	0.00022699	yes
LOC_Os05g20550	3.24938	2.80761	2.10377	2.72025	0	0	0	0	#DIV/0!	inf	0.0001	0.00043099	yes
LOC_Os05g50390	2.32693	2.30374	1.64402	2.09156	0	0	0	0	#DIV/0!	inf	5e-05	0.00022699	yes
LOC_Os06g15430	1.11666	1.77062	1.64699	1.51142	0	0	0	0	#DIV/0!	inf	5e-05	0.00022699	yes
LOC_Os07g26100	1.99981	0.687924	1.22731	1.30501	0	0	0	0	#DIV/0!	inf	5e-05	0.00022699	yes
LOC_Os08g08960	0.789002	2.27445	1.79035	1.61794	0	0	0	0	#DIV/0!	inf	5e-05	0.00022699	yes
LOC_Os09g08450	1.28585	3.28206	3.10871	2.55887	0	0	0	0	#DIV/0!	inf	5e-05	0.00022699	yes
LOC_Os03g53340	528.295	282.631	335.769	382.232	0.294577	0.132813	0.312354	0.246581	1550.13	10.5982	5e-05	0.00022699	yes
LOC_Os03g02470	48.6533	52.9143	59.2565	53.608	0.140653	0.0658957	0.0577374	0.0880953	608.523	9.24917	0.0058	0.0156689	yes
LOC_Os02g53240	186.06	120.296	70.2872	125.548	0.592691	0.351309	0.307845	0.417282	300.871	8.233	0.00265	0.00795011	yes
LOC_Os02g37480	40.0155	24.0929	13.0428	25.7171	0	0.277722	0.243362	0.173694	148.06	7.21004	0.01025	0.0255699	yes
LOC_Os10g26910	2.5029	2.83567	3.30307	2.88054	0.0107708	0.05129	0	0.0206869	139.245	7.12148	0.0104	0.0258861	yes
LOC_Os08g30540	39.5274	24.7823	23.4008	29.2368	0	0.197703	0.519729	0.239144	122.256	6.93376	0.0054	0.0147457	yes
LOC_Os07g33450	2.03728	3.34986	2.41126	2.59947	0.054174	0.0172547	0.0453599	0.0389296	66.7736	6.06121	0.00265	0.00795011	yes
LOC_Os10g26110	17.1512	13.6165	9.92386	13.5638	0.298887	0.270741	0.047449	0.205692	65.9423	6.04313	0.00265	0.00795011	yes
LOC_Os03g20680	6.71301	4.01918	3.76762	4.83327	0.181069	0	0.0568868	0.0793185	60.935	5.9292	0.00265	0.00795011	yes
LOC_Os07g23660	19.9418	51.6447	53.2229	41.6031	0.17974	1.34032	0.552705	0.690923	60.2138	5.91202	5e-05	0.00022699	yes
LOC_Os05g12040	10.8648	13.1445	10.7113	11.5735	0.232411	0.144111	0.252563	0.209695	55.1921	5.78639	5e-05	0.00022699	yes
LOC_Os05g01140	29.5332	44.689	29.7977	34.6733	0.738079	0.467063	0.855762	0.686968	50.4729	5.65744	5e-05	0.00022699	yes
LOC_Os07g23640	37.5272	90.2124	72.2932	66.6776	1.11555	1.38684	1.4711	1.3245	50.3417	5.65368	5e-05	0.00022699	yes
LOC_Os12g27254	68.2588	122.116	64.4433	84.9394	2.3942	0.62777	2.98627	2.00275	42.4114	5.40638	5e-05	0.00022699	yes
LOC_Os04g24804	36.6388	22.9067	19.2958	26.2804	0.509966	0.979393	0.514934	0.668098	39.3361	5.29778	5e-05	0.00022699	yes
LOC_Os08g14950	0.746804	0.750461	1.29336	0.930207	0.029998	0.0245462	0.0215093	0.0253512	36.6928	5.19743	0.00265	0.00795011	yes
LOC_Os11g10590	104.642	133.786	70.3086	102.912	0	2.02354	7.09275	3.03876	33.8664	5.08178	0.00265	0.00795011	yes
LOC_Os09g26920	1.87909	0.842842	0.884172	1.20204	0.0902925	0	0.0241571	0.0381499	31.5083	4.97766	0.00265	0.00795011	yes
LOC_Os08g07090	5.96904	11.7962	4.62995	7.46506	0	0.551187	0.160998	0.237395	31.4457	4.97479	0.01685	0.0390701	yes
LOC_Os08g33740	5.0819	20.0045	25.6361	16.9075	0.781952	0.311165	0.545335	0.54615	30.9576	4.95222	5e-05	0.00022699	yes
LOC_Os06g12455	20.9058	30.5604	14.6879	22.0514	1.46225	0.302902	0.530853	0.765337	28.8127	4.84863	5e-05	0.00022699	yes
LOC_Os12g27220	183.464	346.76	198.149	242.791	14.8332	3.03224	7.91473	8.59339	28.2532	4.82034	5e-05	0.00022699	yes
LOC_Os01g72210	11.5378	10.6661	10.7264	10.9767	0.249883	0.559053	0.424653	0.411196	26.6946	4.73847	0.0002	0.000810104	yes
LOC_Os06g16040	1.39489	2.31167	2.13414	1.9469	0.151589	0.0382838	0.0335473	0.0744735	26.1422	4.70831	0.00265	0.00795011	yes
LOC_Os03g07270	18.4595	10.595	9.65413	12.9029	0.0773343	0.962616	0.506112	0.515354	25.037	4.64599	5e-05	0.00022699	yes
LOC_Os12g14440	1591.89	3828.75	1602.7	2341.11	85.3996	28.2283	177.769	97.1323	24.1023	4.5911	5e-05	0.00022699	yes
LOC_Os08g41880	34.5313	62.7007	45.6171	47.6163	2.1658	1.50744	2.33469	2.00264	23.7768	4.57148	5e-05	0.00022699	yes
LOC_Os06g37150	3.60927	10.8355	7.97338	7.4727	0.655841	0.103175	0.216985	0.325334	22.9693	4.52164	0.0018	0.00570358	yes
LOC_Os01g58100	55.3125	81.7591	39.9668	59.0128	3.625	1.19383	2.97102	2.59662	22.7268	4.50632	5e-05	0.00022699	yes
LOC_Os03g61160	145.291	63.48	53.0311	87.2675	3.90112	3.89677	3.87357	3.89049	22.431	4.48742	5e-05	0.00022699	yes
LOC_Os12g43490	3.25986	2.30459	1.12012	2.22819	0	0.244472	0.0714087	0.105294	21.1616	4.40338	0.01685	0.0390701	yes
LOC_Os11g44800	4.01731	4.32077	2.347	3.56169	0.251444	0.164649	0.096186	0.17076	20.8579	4.38252	0.00265	0.00795011	yes
LOC_Os09g09540	1.91011	2.00543	2.38264	2.09939	0.0752887	0.165462	0.0621389	0.100963	20.7937	4.37807	5e-05	0.00022699	yes
LOC_Os06g13720	13.926	10.7734	7.77366	10.8244	0.546732	0.34259	0.686182	0.525168	20.6113	4.36536	5e-05	0.00022699	yes
LOC_Os01g03680	4.06109	5.68847	7.08651	5.61202	0.0822487	0.183762	0.563595	0.276535	20.2941	4.34299	0.00265	0.00795011	yes
LOC_Os09g31430	2.58606	17.5416	16.1212	12.083	1.13845	0.226554	0.46663	0.610543	19.7906	4.30674	5e-05	0.00022699	yes
LOC_Os12g13910	54.3995	28.301	25.4679	36.0562	2.96327	1.22535	1.30718	1.83193	19.6821	4.29881	5e-05	0.00022699	yes
LOC_Os05g06399	4.73103	4.53372	4.20602	4.49026	0.0869519	0.423684	0.185633	0.23209	19.3471	4.27404	0.00085	0.00294731	yes
LOC_Os01g50910	12.1965	9.7029	4.23259	8.71066	0.663053	0.178789	0.548364	0.463402	18.7972	4.23245	5e-05	0.00022699	yes
LOC_Os07g10840	440.745	193.215	223.041	285.667	18.0138	15.0672	12.673	15.2513	18.7307	4.22733	5e-05	0.00022699	yes
LOC_Os04g43390	160.389	167.019	101.287	142.898	5.53807	6.79358	11.4112	7.91428	18.0557	4.17438	5e-05	0.00022699	yes
LOC_Os05g31670	1.88248	2.614	1.45089	1.98246	0.0799213	0	0.249737	0.109886	18.0411	4.17321	0.00265	0.00795011	yes
LOC_Os06g13470	2.22331	4.73266	4.00516	3.65371	0	0.364227	0.255332	0.206519	17.6919	4.14502	0.00265	0.00795011	yes
LOC_Os09g37200	17.5129	11.3337	3.25922	10.7019	0.673096	0.528005	0.616906	0.606002	17.6598	4.1424	5e-05	0.00022699	yes
LOC_Os07g48460	18.7909	12.758	9.45188	13.6669	0.721082	0.46223	1.17012	0.784479	17.4216	4.12281	5e-05	0.00022699	yes
LOC_Os01g53240	12.719	10.1267	6.62618	9.82395	0.701763	0.419863	0.572316	0.564647	17.3984	4.12088	5e-05	0.00022699	yes
LOC_Os08g07080	214.145	529.21	241.894	328.417	12.8588	13.183	33.4171	19.8196	16.5703	4.05053	5e-05	0.00022699	yes
LOC_Os11g26790	11.4468	17.1915	3.43513	10.6911	1.15884	0.507884	0.317892	0.661538	16.161	4.01444	5e-05	0.00022699	yes
LOC_Os10g30150	7.18221	4.20491	4.00413	5.13042	0.144999	0.607391	0.212888	0.321759	15.9449	3.99502	5e-05	0.00022699	yes
LOC_Os01g38140	1.21779	0.794281	0.908977	0.973683	0.0963894	0.0377883	0.0496697	0.0612825	15.8884	3.98991	0.00265	0.00795011	yes
LOC_Os07g41060	13.9511	27.4256	20.5872	20.6546	1.03488	1.01279	1.85949	1.30239	15.859	3.98723	5e-05	0.00022699	yes
LOC_Os07g48910	38.0142	28.0729	20.3669	28.818	2.83451	1.57805	1.08075	1.8311	15.7381	3.97619	5e-05	0.00022699	yes
LOC_Os03g14010	1.71858	3.78252	3.20089	2.90066	0.299811	0.0800521	0.175438	0.1851	15.6708	3.97	5e-05	0.00022699	yes
LOC_Os05g10370	4.82503	14.9405	17.4446	12.4034	0.865085	0.628019	0.894271	0.795791	15.5863	3.9622	5e-05	0.00022699	yes
LOC_Os09g36700	14.6391	106.67	36.4603	52.5898	7.03639	1.73096	1.39041	3.38592	15.5319	3.95716	5e-05	0.00022699	yes
LOC_Os04g18770	1.14564	0.725702	0.925046	0.932131	0.0229299	0.130959	0.0286892	0.0608594	15.3161	3.93698	0.00015	0.000624142	yes
LOC_Os10g35070	255.285	192.273	169.808	205.788	16.0082	9.37109	15.4638	13.6143	15.1156	3.91796	5e-05	0.00022699	yes
LOC_Os09g21919	1.78346	1.35213	0.921062	1.35222	0.128471	0	0.140924	0.0897984	15.0584	3.9125	0.00265	0.00795011	yes
LOC_Os03g54930	0.733323	0.861612	0.826388	0.807108	0.0313676	0.0901815	0.0395121	0.0536871	15.0336	3.91011	0.0059	0.0159047	yes
LOC_Os06g11760	9.16692	12.6917	8.2521	10.0369	1.07887	0.26357	0.692882	0.67844	14.7941	3.88695	0.0027	0.00808091	yes
LOC_Os01g49750	5.93838	4.74069	4.56719	5.08209	0.21773	0.664539	0.194108	0.358792	14.1644	3.8242	0.00275	0.00821331	yes
LOC_Os08g35710	1.10868	3.91628	3.51574	2.8469	0.197119	0.148515	0.260281	0.201972	14.0955	3.81716	0.00285	0.00847207	yes
LOC_Os11g07240	0.588716	1.14037	0.934247	0.887778	0.0192779	0.119358	0.0522956	0.0636439	13.9491	3.8021	0.001	0.00340328	yes
LOC_Os11g26780	1.71318	1.87411	0.601841	1.39638	0.230712	0	0.0767355	0.102483	13.6255	3.76824	0.00265	0.00795011	yes
LOC_Os02g49986	2.13455	0.921909	0.614041	1.2235	0.134796	0.0804104	0.070462	0.0952229	12.8488	3.68356	0.00275	0.00821331	yes
LOC_Os04g46280	7.10249	16.8573	18.2943	14.0847	0.892638	1.22275	1.23021	1.1152	12.6298	3.65875	5e-05	0.00022699	yes
LOC_Os06g44260	15.301	7.35701	2.97812	8.54537	1.29908	0.0829772	0.654402	0.678819	12.5886	3.65404	5e-05	0.00022699	yes
LOC_Os07g02850	5.40518	5.58762	1.46004	4.15094	0.256318	0.449872	0.29566	0.33395	12.4298	3.63573	0.00335	0.00975058	yes
LOC_Os03g58300	34.8947	62.8956	61.5169	53.1024	2.49524	4.01555	6.38787	4.29955	12.3507	3.62652	5e-05	0.00022699	yes
LOC_Os04g37880	3.77766	9.1728	10.3099	7.75346	0.603055	1.12509	0.164316	0.630822	12.291	3.61954	0.0029	0.00860106	yes
LOC_Os05g01330	10.2591	10.5247	12.3983	11.0607	0.393444	1.23311	1.08055	0.902368	12.2574	3.61558	5e-05	0.00022699	yes
LOC_Os08g39860	13.2325	26.4947	29.0893	22.9388	1.7346	1.67742	2.23824	1.88342	12.1793	3.60636	5e-05	0.00022699	yes
LOC_Os12g02470	31.7385	55.0796	38.6015	41.8065	1.10122	1.50498	7.75756	3.45459	12.1017	3.59714	5e-05	0.00022699	yes
LOC_Os02g37770	0.685687	1.96501	2.04856	1.56642	0.29358	0	0.0979481	0.130509	12.0024	3.58525	0.00275	0.00821331	yes
LOC_Os05g46480	63.1458	72.8695	20.5815	52.1989	4.94511	3.73414	4.44124	4.3735	11.9353	3.57716	5e-05	0.00022699	yes
LOC_Os04g46400	2.07035	3.52114	3.10053	2.89734	0.203444	0.390406	0.136842	0.243564	11.8956	3.57236	0.00385	0.0109987	yes
LOC_Os11g45400	5.64345	5.21892	1.43071	4.09769	0.685325	0.166538	0.182417	0.34476	11.8856	3.57115	5e-05	0.00022699	yes
LOC_Os05g47700	11.2818	12.3834	7.95346	10.5396	0.943942	0.578626	1.14084	0.887801	11.8716	3.56944	5e-05	0.00022699	yes
LOC_Os05g38290	4.16087	2.92285	2.98271	3.35548	0.337196	0.0494338	0.476551	0.287727	11.662	3.54375	5e-05	0.00022699	yes
LOC_Os04g58030	6.40149	6.11737	3.97264	5.49717	0.42562	0.743183	0.250475	0.473093	11.6196	3.53849	5e-05	0.00022699	yes
LOC_Os11g10600	6.20768	9.26735	7.03672	7.50391	0.4228	0.484988	1.06246	0.65675	11.4258	3.51423	0.0051	0.0140331	yes
LOC_Os03g60340	2.55931	3.67372	4.41183	3.54829	0.49733	0.145649	0.297802	0.313594	11.3149	3.50015	5e-05	0.00022699	yes
LOC_Os03g03810	29.2087	31.7344	17.4824	26.1418	1.97832	0.582041	4.42027	2.32688	11.2347	3.48989	5e-05	0.00022699	yes
LOC_Os08g39870	6.17685	6.23008	6.29276	6.23323	0.79591	0.447855	0.431691	0.558486	11.1609	3.48039	5e-05	0.00022699	yes
LOC_Os03g51350	9.40461	9.06128	4.71049	7.72546	1.2176	0.289149	0.591209	0.699318	11.0471	3.4656	5e-05	0.00022699	yes
LOC_Os09g26780	37.2221	70.7592	52.0905	53.3573	3.22076	5.49709	5.91176	4.87654	10.9416	3.45176	5e-05	0.00022699	yes
LOC_Os01g58194	34.7808	18.1843	13.2092	22.0581	2.06804	2.02587	2.00282	2.03224	10.8541	3.44017	5e-05	0.00022699	yes
LOC_Os12g27240	2.58019	2.50774	1.28015	2.1227	0.0507524	0.263434	0.272813	0.195666	10.8486	3.43944	5e-05	0.00022699	yes
LOC_Os11g28210	4.12072	1.19788	1.76915	2.36258	0.0914889	0.204419	0.358257	0.218055	10.8348	3.4376	0.00035	0.00134087	yes
LOC_Os09g25330	11.678	12.0587	11.263	11.6666	0.924959	0.695144	1.61555	1.07855	10.8169	3.43522	5e-05	0.00022699	yes
LOC_Os12g17160	1.80009	1.40341	1.65705	1.62019	0.188153	0.16692	0.109701	0.154925	10.4579	3.38652	0.00045	0.00167761	yes
LOC_Os07g03040	12.0826	12.9256	12.019	12.3424	1.80088	0.882931	0.861908	1.18191	10.4428	3.38443	5e-05	0.00022699	yes
LOC_Os12g16080	3.18407	2.44307	2.9325	2.85321	0.354409	0.183961	0.282103	0.273491	10.4326	3.38302	5e-05	0.00022699	yes
LOC_Os04g17660	18.7099	28.5572	27.8773	25.0481	2.69771	2.30794	2.19781	2.40115	10.4317	3.3829	5e-05	0.00022699	yes
LOC_Os06g18990	4.69017	6.06851	4.46453	5.0744	0.40762	0.36089	0.69573	0.48808	10.3967	3.37805	5e-05	0.00022699	yes
LOC_Os01g28030	15.1669	23.3443	17.1065	18.5392	3.57761	0.979299	0.804506	1.78714	10.3737	3.37485	5e-05	0.00022699	yes
LOC_Os09g15670	56.5637	27.3376	22.4369	35.4461	5.2767	0.945891	4.04072	3.4211	10.361	3.37309	5e-05	0.00022699	yes
LOC_Os11g08569	2.50285	2.03407	2.20892	2.24861	0.298959	0.231411	0.126738	0.219036	10.2659	3.35979	0.0031	0.00911699	yes
LOC_Os04g08560	9.5285	6.1587	5.59368	7.09363	0.634263	0.64633	0.792912	0.691169	10.2632	3.35941	5e-05	0.00022699	yes
LOC_Os06g35960	23.8344	14.0373	10.6603	16.1773	2.67151	0.743767	1.35363	1.58964	10.1767	3.3472	5e-05	0.00022699	yes
LOC_Os01g16030	1.48843	2.90607	3.95159	2.78203	0.0707321	0.105408	0.645908	0.274016	10.1528	3.34381	0.00175	0.005564	yes
LOC_Os03g18130	479.315	194.419	234.034	302.59	26.514	32.6457	33.2435	30.8011	9.824	3.29631	5e-05	0.00022699	yes
LOC_Os04g53750	6.24116	7.07494	6.39922	6.57177	0.681021	0.55712	0.776684	0.671608	9.78513	3.29059	5e-05	0.00022699	yes
LOC_Os07g14600	3.96296	2.46055	3.36398	3.26249	0.535105	0.169431	0.296939	0.333825	9.77305	3.28881	0.0006	0.00216684	yes
LOC_Os10g21860	4.27488	3.87263	1.93454	3.36068	0.388866	0.281481	0.369984	0.346777	9.69118	3.27667	0.00475	0.0131954	yes
LOC_Os07g44780	1.15693	1.97433	1.67235	1.6012	0.24218	0.112307	0.147618	0.167368	9.56694	3.25806	0.00725	0.0189981	yes
LOC_Os11g37260	15.2475	15.7815	14.6526	15.2272	1.51705	1.64854	1.61036	1.59198	9.56494	3.25776	5e-05	0.00022699	yes
LOC_Os02g54900	3.03624	3.00637	2.90415	2.98225	0.110904	0.442823	0.388037	0.313921	9.5	3.24793	0.0016	0.00514618	yes
LOC_Os03g08310	12.0597	7.69934	3.71351	7.82419	1.01522	0.781545	0.684852	0.827206	9.45858	3.24162	5e-05	0.00022699	yes
LOC_Os06g14670	4.70439	4.38062	2.47623	3.85375	0.619941	0.150823	0.462571	0.411112	9.37397	3.22866	5e-05	0.00022699	yes
LOC_Os11g22449	29.64	20.7761	24.6145	25.0102	2.26353	3.48794	2.31866	2.69004	9.29733	3.21682	5e-05	0.00022699	yes
LOC_Os06g49210	0.803846	1.7775	1.80428	1.46187	0.178801	0.130231	0.163026	0.157352	9.29044	3.21575	5e-05	0.00022699	yes
LOC_Os05g03610	13.7781	18.8959	26.2477	19.6406	2.66372	1.48461	2.46047	2.20293	8.91567	3.15634	5e-05	0.00022699	yes
LOC_Os01g27449	3.70818	2.24801	2.39085	2.78235	0.41485	0.189751	0.332549	0.312383	8.90685	3.15492	5e-05	0.00022699	yes
LOC_Os01g54300	1.01978	1.15536	0.760151	0.978432	0.200774	0	0.129227	0.11	8.89484	3.15297	0.00705	0.0185502	yes
LOC_Os01g43580	3.64681	5.72401	5.65067	5.00716	0.846344	0.297177	0.546862	0.563461	8.88644	3.1516	5e-05	0.00022699	yes
LOC_Os01g05820	1.48829	1.12148	0.933706	1.18116	0.18064	0.0489086	0.17143	0.13366	8.83705	3.14356	0.0048	0.0133158	yes
LOC_Os01g42370	1.54924	1.36008	1.15703	1.35545	0.105126	0.140945	0.216138	0.154069	8.79768	3.13712	5e-05	0.00022699	yes
LOC_Os08g36440	2.0066	2.07081	1.91326	1.99689	0.286111	0.108919	0.286368	0.227133	8.79172	3.13615	0.0162	0.0377707	yes
LOC_Os11g15340	5.00361	4.76916	3.81182	4.5282	0.265793	0.591121	0.69065	0.515854	8.77807	3.1339	5e-05	0.00022699	yes
LOC_Os06g13460	0.377938	1.09309	0.970746	0.813926	0.134696	0.0397256	0.104432	0.0929514	8.75647	3.13035	0.00945	0.0238632	yes
LOC_Os10g01340	7.73283	6.38197	2.73262	5.6158	0.903109	0.89461	0.130655	0.642791	8.73659	3.12707	0.0008	0.00279307	yes
LOC_Os04g34170	9.04674	59.6603	53.5369	40.748	4.10635	5.82419	4.24507	4.7252	8.62355	3.10828	5e-05	0.00022699	yes
LOC_Os09g29690	6.11203	4.78396	1.67285	4.18961	0.559447	0.625897	0.27423	0.486525	8.61129	3.10623	0.00715	0.0187766	yes
LOC_Os08g37250	1.08101	1.53684	1.13919	1.25234	0.185216	0.194582	0.0568361	0.145545	8.60449	3.10509	0.00575	0.0155567	yes
LOC_Os06g49190	8.49031	11.0976	9.46791	9.68528	1.99067	0.81569	0.571818	1.12606	8.60103	3.10451	5e-05	0.00022699	yes
LOC_Os04g32080	5.36649	2.54665	1.91939	3.27751	0.558906	0.233814	0.358551	0.383757	8.54059	3.09434	5e-05	0.00022699	yes
LOC_Os05g10690	7.29975	10.4567	8.35414	8.70352	1.0498	0.76004	1.25129	1.02038	8.52969	3.09249	5e-05	0.00022699	yes
LOC_Os10g28680	1.54421	2.03554	1.99456	1.8581	0.308589	0.256072	0.0897562	0.218139	8.51796	3.09051	0.0006	0.00216684	yes
LOC_Os07g45060	3.33123	5.40139	7.58069	5.43777	0.730938	0.673026	0.516039	0.640001	8.4965	3.08687	5e-05	0.00022699	yes
LOC_Os03g21040	29.9187	25.69	21.41	25.6729	3.07431	2.00155	3.99864	3.02483	8.48739	3.08532	5e-05	0.00022699	yes
LOC_Os07g37210	12.1912	11.1444	7.48849	10.2747	1.35659	0.580641	1.69601	1.21108	8.48392	3.08473	5e-05	0.00022699	yes
LOC_Os02g12090	27.6279	30.1999	22.1854	26.6711	2.90599	3.48629	3.05497	3.14908	8.46949	3.08228	0.00925	0.0234279	yes
LOC_Os03g01300	650.463	858.744	426.993	645.4	94.6253	47.624	86.5356	76.2616	8.46297	3.08116	5e-05	0.00022699	yes
LOC_Os01g03320	709.104	1380.56	858.854	982.838	145.322	74.6004	129.053	116.325	8.44907	3.07879	5e-05	0.00022699	yes
LOC_Os01g42520	45.9829	53.2016	29.8943	43.0262	9.85937	3.4759	2.39862	5.24463	8.20386	3.0363	5e-05	0.00022699	yes
LOC_Os10g32980	3.7823	3.63044	6.31447	4.57573	0.417167	0.19431	1.07838	0.563284	8.12331	3.02207	5e-05	0.00022699	yes
LOC_Os03g52370	42.5519	54.1738	11.173	35.9662	5.30712	3.12692	4.93211	4.45538	8.07253	3.01302	5e-05	0.00022699	yes
LOC_Os11g02540	24.5374	40.0383	30.7796	31.7851	2.54683	3.29355	6.11572	3.98537	7.97545	2.99557	5e-05	0.00022699	yes
LOC_Os12g37260	433.617	660.024	756.207	616.616	85.2474	43.3441	104	77.5304	7.95322	2.99154	5e-05	0.00022699	yes
LOC_Os05g20470	4.79048	6.27846	5.0779	5.38228	0.552235	0.977889	0.514143	0.681422	7.8986	2.9816	0.0013	0.00428988	yes
LOC_Os03g35640	2.58208	2.70169	2.64628	2.64335	0.216541	0.485153	0.303664	0.335119	7.8878	2.97962	0.00015	0.000624142	yes
LOC_Os01g02010	3.11257	5.03573	5.72346	4.62392	0.042525	0.181331	1.536	0.58662	7.88231	2.97862	0.00845	0.0216746	yes
LOC_Os06g08250	2.21248	1.9605	1.37835	1.85044	0.10434	0.189998	0.416229	0.236856	7.81251	2.96579	0.0083	0.0213459	yes
LOC_Os01g58640	17.5173	13.2111	11.531	14.0865	1.51827	2.02602	1.88632	1.8102	7.78174	2.96009	5e-05	0.00022699	yes
LOC_Os12g36210	43.9035	54.3797	37.2942	45.1925	6.77649	2.21076	8.45344	5.81356	7.77364	2.95859	5e-05	0.00022699	yes
LOC_Os05g46610	4.52368	5.26698	4.70599	4.83222	0.834177	0.616262	0.441833	0.630757	7.66099	2.93753	5e-05	0.00022699	yes
bhlh155	4.55298	4.19025	2.16298	3.6354	0.706726	0.365481	0.360306	0.477505	7.61332	2.92853	5e-05	0.00022699	yes
LOC_Os11g35310	129.634	101.858	96.0039	109.165	17.481	10.8957	14.6888	14.3551	7.60461	2.92688	5e-05	0.00022699	yes
LOC_Os03g52380	26.2155	30.2046	12.1272	22.8491	3.21848	2.40059	3.39811	3.00573	7.60185	2.92635	5e-05	0.00022699	yes
LOC_Os08g02500	1.76976	0.911858	1.31592	1.33251	0.272511	0.198835	0.0580782	0.176475	7.5507	2.91661	0.0068	0.0179804	yes
LOC_Os03g43650	2.76031	3.96879	4.37425	3.70112	0.265008	0.412101	0.794455	0.490521	7.54528	2.91558	5e-05	0.00022699	yes
bhlh66	1.04874	1.30881	0.52304	0.960196	0.178408	0.057075	0.150046	0.12851	7.47176	2.90145	0.0033	0.00962639	yes
LOC_Os04g19740	9.16867	8.54536	6.02095	7.91166	1.00311	0.800779	1.37643	1.0601	7.46313	2.89978	5e-05	0.00022699	yes
LOC_Os04g10350	107.853	136.67	110.2	118.241	16.9815	13.4726	17.1407	15.8649	7.45299	2.89782	5e-05	0.00022699	yes
LOC_Os05g48650	8.77378	6.7944	1.9733	5.84716	1.10615	0.620183	0.63403	0.786789	7.43167	2.89369	5e-05	0.00022699	yes
LOC_Os04g49650	1.84434	7.11711	6.48563	5.14903	1.46615	0.285698	0.333855	0.695236	7.40616	2.88873	5e-05	0.00022699	yes
LOC_Os05g30010	2.18516	4.756	3.77658	3.57258	0.456839	0.503546	0.488524	0.48297	7.39711	2.88696	5e-05	0.00022699	yes
LOC_Os06g06250	5.55585	8.45313	7.72733	7.24543	2.13693	0.311225	0.499989	0.982713	7.37289	2.88223	5e-05	0.00022699	yes
LOC_Os01g54620	4.29721	6.16581	7.43291	5.96531	0.420285	0.333342	1.67471	0.809447	7.36961	2.88159	5e-05	0.00022699	yes
LOC_Os05g48900	10.4276	16.8619	21.8262	16.3719	2.71636	0.971232	2.97875	2.22211	7.36773	2.88122	5e-05	0.00022699	yes
LOC_Os03g18300	0.528229	0.842159	1.68277	1.01772	0.0640327	0.110182	0.241375	0.13853	7.34657	2.87707	0.0109	0.0269428	yes
LOC_Os08g01510	0.33188	1.54822	1.14168	1.00726	0.182261	0.144684	0.0845224	0.137156	7.3439	2.87655	0.0098	0.0246143	yes
LOC_Os01g04050	343.071	727.104	575.296	548.49	70.7063	44.387	109.885	74.9927	7.31391	2.87064	5e-05	0.00022699	yes
LOC_Os11g10800	22.5641	29.5321	23.9319	25.3427	4.79721	3.00515	2.63335	3.47857	7.28538	2.865	5e-05	0.00022699	yes
LOC_Os03g01320	95.006	104.136	54.4994	84.5471	12.3185	8.32548	14.1868	11.6103	7.28208	2.86435	5e-05	0.00022699	yes
LOC_Os04g38042	6.36885	10.3552	10.7905	9.17152	1.62913	1.06358	1.10952	1.26741	7.23643	2.85528	5e-05	0.00022699	yes
LOC_Os11g35080	0.987617	1.74948	2.46759	1.7349	0.292148	0.134641	0.294957	0.240582	7.21126	2.85025	0.0005	0.00184238	yes
LOC_Os09g14700	1.02144	2.75245	3.32282	2.36557	0.226723	0.300091	0.459855	0.32889	7.19259	2.84651	0.00035	0.00134087	yes
LOC_Os09g37976	2.92467	4.28249	0.632059	2.61307	0.794802	0.191007	0.111584	0.365798	7.14348	2.83663	0.00085	0.00294731	yes
LOC_Os11g39990	3.78161	8.90916	7.49356	6.72811	1.02837	0.896622	0.91664	0.947211	7.10307	2.82844	5e-05	0.00022699	yes
LOC_Os01g46970	14.4885	16.0627	16.7629	15.7714	2.21869	2.15708	2.29532	2.2237	7.09241	2.82628	5e-05	0.00022699	yes
LOC_Os05g13940	110.296	570.166	456.363	378.941	58.3576	49.7337	52.9811	53.6908	7.05784	2.81923	5e-05	0.00022699	yes
bhlh166	5.77788	5.46786	1.79249	4.34608	0.701172	0.558886	0.587688	0.615916	7.05629	2.81891	0.0002	0.000810104	yes
LOC_Os03g54750	3.43258	9.35794	14.024	8.93818	1.4304	1.38603	1.01212	1.27618	7.00386	2.80815	5e-05	0.00022699	yes
LOC_Os04g05050	1.97163	2.78446	2.0296	2.2619	0.373284	0.390847	0.205491	0.323207	6.9983	2.807	5e-05	0.00022699	yes
LOC_Os01g62770	2.29869	2.15079	1.35805	1.93585	0.368104	0.225115	0.236717	0.276645	6.9976	2.80686	5e-05	0.00022699	yes
LOC_Os02g57840	5.80445	5.16895	4.78911	5.25417	1.59366	0.0903975	0.57817	0.754076	6.96769	2.80068	5e-05	0.00022699	yes
LOC_Os04g38680	13.2444	11.9246	5.11071	10.0933	2.12984	1.0194	1.20399	1.45108	6.95572	2.7982	5e-05	0.00022699	yes
LOC_Os06g17430	13.6576	4.79857	7.99027	8.81549	0.794058	2.09269	0.916893	1.26788	6.95294	2.79762	0.01355	0.0324294	yes
LOC_Os03g58290	2.5175	17.3802	22.4424	14.1134	2.12812	2.41333	1.55082	2.03075	6.94985	2.79698	5e-05	0.00022699	yes
LOC_Os01g67090	2.53079	1.35376	2.58207	2.15554	0.255519	0.257622	0.42328	0.312141	6.90566	2.78778	5e-05	0.00022699	yes
LOC_Os04g53760	0.897292	1.48544	2.60664	1.66313	0.271584	0.149485	0.305666	0.242245	6.86549	2.77936	5e-05	0.00022699	yes
LOC_Os07g40890	5.30115	3.14587	0.336748	2.92792	0.343111	0.293987	0.644038	0.427046	6.85622	2.77741	0.01205	0.0293443	yes
LOC_Os10g25090	2.92026	6.00328	8.78091	5.90148	0.816988	0.706317	1.06456	0.862622	6.84133	2.77428	5e-05	0.00022699	yes
LOC_Os03g52040	4.79506	10.1705	10.4455	8.47036	1.51523	1.11218	1.09213	1.23984	6.83182	2.77227	5e-05	0.00022699	yes
LOC_Os07g36400	1.21499	0.915407	0.792625	0.974342	0.128564	0.159687	0.13993	0.142727	6.82661	2.77117	0.0019	0.00598056	yes
LOC_Os03g57460	1.12763	2.03584	2.96122	2.04156	0.336484	0.156679	0.411884	0.301682	6.76726	2.75857	5e-05	0.00022699	yes
LOC_Os06g21210	132.483	91.8971	53.8444	92.7416	21.4706	9.76879	9.9869	13.7421	6.74872	2.75461	5e-05	0.00022699	yes
LOC_Os03g16940	11.4719	9.18626	4.25518	8.30446	0.717389	0.874081	2.10634	1.2326	6.73735	2.75218	5e-05	0.00022699	yes
LOC_Os04g43200	30.5651	34.3042	13.8927	26.254	4.56336	3.84695	3.371	3.9271	6.68534	2.741	5e-05	0.00022699	yes
LOC_Os11g05410	2.02138	2.50051	0.86198	1.79462	0.481721	0.225984	0.0994156	0.26904	6.67046	2.73779	0.0087	0.0222296	yes
LOC_Os11g03540	1.24243	3.15631	0.915507	1.77142	0.0912785	0.355224	0.350185	0.265563	6.67043	2.73778	5e-05	0.00022699	yes
LOC_Os07g06680	2.65253	4.19992	4.95075	3.9344	0.933599	0.395314	0.450327	0.59308	6.63384	2.72985	5e-05	0.00022699	yes
LOC_Os05g04500	2.38846	2.69222	5.28833	3.45634	0.457447	0.1194	0.993965	0.523604	6.60106	2.7227	5e-05	0.00022699	yes
LOC_Os04g43400	8.36187	6.99128	4.42374	6.5923	0.687176	1.42285	0.890579	1.0002	6.59098	2.72049	5e-05	0.00022699	yes
LOC_Os09g23300	7.71357	11.1137	14.6242	11.1505	2.37281	0.851144	1.8646	1.69619	6.57385	2.71674	5e-05	0.00022699	yes
LOC_Os05g11010	7.8371	7.25299	9.13446	8.07485	1.59316	0.868736	1.22972	1.23054	6.56204	2.71414	5e-05	0.00022699	yes
LOC_Os09g25490	2.47354	3.83699	4.96282	3.75778	0.406894	0.27079	1.04041	0.5727	6.56152	2.71403	5e-05	0.00022699	yes
LOC_Os11g03910	1.76835	2.37375	1.89726	2.01312	0.441328	0.207043	0.272141	0.306837	6.56088	2.71389	5e-05	0.00022699	yes
PAL5	18.8198	29.4357	11.6777	19.9777	2.74881	3.37053	3.03557	3.05164	6.54655	2.71073	5e-05	0.00022699	yes
LOC_Os05g03070	5.17095	4.60381	3.75868	4.51115	1.13311	0.428129	0.511453	0.690897	6.52941	2.70695	5e-05	0.00022699	yes
LOC_Os12g25660	3.98905	2.08076	0.866187	2.312	0.141979	0.408347	0.51686	0.355729	6.49933	2.70029	5e-05	0.00022699	yes
LOC_Os03g37520	15.1994	10.6186	14.8524	13.5568	1.58494	2.02074	2.65611	2.08726	6.49502	2.69933	5e-05	0.00022699	yes
LOC_Os07g10770	8.65254	17.8198	21.2215	15.8979	3.42916	1.75236	2.16981	2.45044	6.48777	2.69772	5e-05	0.00022699	yes
LOC_Os09g07450	3.40567	11.8087	16.7366	10.6503	2.02981	0.538942	2.36132	1.64336	6.48081	2.69617	5e-05	0.00022699	yes
LOC_Os03g08520	11.7866	18.3021	14.4857	14.8581	3.08805	2.90243	0.908336	2.2996	6.46117	2.69179	5e-05	0.00022699	yes
LOC_Os12g25090	103.212	89.7861	19.6319	70.8766	9.31578	7.35941	16.3989	11.0247	6.42889	2.68457	5e-05	0.00022699	yes
LOC_Os04g39930	0.859991	1.31363	1.26194	1.14519	0.19955	0.132204	0.202733	0.178163	6.42777	2.68432	5e-05	0.00022699	yes
LOC_Os04g43800	17.6203	27.8364	14.8355	20.0974	3.71803	2.43586	3.22777	3.12722	6.4266	2.68406	5e-05	0.00022699	yes
LOC_Os07g07920	3.47792	2.80204	1.0498	2.44326	0.409187	0.0916496	0.642486	0.381108	6.41094	2.68054	0.00175	0.005564	yes
LOC_Os08g20130	0.367819	1.65218	1.2505	1.09017	0.208018	0.131005	0.172196	0.170407	6.39745	2.6775	0.015	0.0353772	yes
LOC_Os06g44190	185.593	177.512	147.447	170.184	31.0213	12.1523	36.6791	26.6176	6.39366	2.67664	5e-05	0.00022699	yes
LOC_Os03g60580	80.0212	83.9162	49.5211	71.1529	13.6864	5.70487	14.079	11.1568	6.37754	2.673	5e-05	0.00022699	yes
LOC_Os10g07010	7.52876	3.87935	1.1496	4.1859	0.685268	0.344098	0.94227	0.657212	6.36918	2.67111	5e-05	0.00022699	yes
LOC_Os03g07180	1.04987	1.92148	0.359156	1.11017	0.212204	0.128255	0.183884	0.174781	6.35178	2.66716	0.0007	0.00248289	yes
LOC_Os07g46990	29.8927	37.1919	29.6307	32.2384	4.37747	5.48403	5.39158	5.08436	6.3407	2.66464	5e-05	0.00022699	yes
LOC_Os02g15860	22.6852	23.0621	7.04029	17.5959	2.98797	1.67626	3.67219	2.77881	6.33217	2.6627	0.0008	0.00279307	yes
LOC_Os05g45110	2.10068	1.89675	0.309389	1.43561	0.389019	0.202577	0.088757	0.226784	6.3303	2.66227	0.0023	0.00705698	yes
LOC_Os02g52780	38.8088	30.3908	22.3751	30.5249	6.17417	3.04782	5.26931	4.83043	6.31929	2.65976	5e-05	0.00022699	yes
LOC_Os06g05550	1.55231	1.30212	0.772422	1.20895	0.314746	0.212949	0.0466507	0.191448	6.31477	2.65873	0.0024	0.00732655	yes
LOC_Os03g52390	127.976	170.531	55.5529	118.02	14.6432	12.4085	29.2088	18.7535	6.29323	2.6538	5e-05	0.00022699	yes
LOC_Os01g03310	436.321	862.061	599.619	632.667	113.186	82.2373	107.328	100.917	6.26918	2.64828	5e-05	0.00022699	yes
LOC_Os12g37690	4.05578	5.81517	1.86925	3.9134	0.689433	0.198473	0.985535	0.62448	6.26665	2.6477	5e-05	0.00022699	yes
LOC_Os01g73110	101.175	55.0266	40.9345	65.7122	12.2882	9.42761	9.76326	10.493	6.26248	2.64673	5e-05	0.00022699	yes
LOC_Os09g07440	0.433852	1.31912	2.33742	1.36347	0.323964	0.130252	0.19974	0.217985	6.25488	2.64498	5e-05	0.00022699	yes
LOC_Os12g43450	2.89315	5.05632	2.72013	3.55653	0.696109	0.305322	0.71346	0.57163	6.22173	2.63732	0.00025	0.00099147	yes
LOC_Os07g22930	33.9143	43.5193	34.686	37.3732	6.97447	4.73685	6.32749	6.01294	6.21546	2.63586	5e-05	0.00022699	yes
LOC_Os01g48550	2.82346	1.69613	3.21534	2.57831	0.413818	0.284499	0.548461	0.415593	6.20393	2.63318	5e-05	0.00022699	yes
LOC_Os01g40094	61.8918	53.2249	47.8311	54.3159	10.9407	6.56188	8.78189	8.76148	6.1994	2.63213	5e-05	0.00022699	yes
LOC_Os02g33550	2.40906	1.7228	3.87274	2.6682	0.496261	0.160999	0.63486	0.430706	6.19495	2.63109	0.00035	0.00134087	yes
LOC_Os09g09930	35.2277	34.1404	19.1379	29.502	5.29438	3.29925	5.78213	4.79192	6.15661	2.62214	5e-05	0.00022699	yes
LOC_Os03g12680	0.945742	1.18985	0.631531	0.922374	0.257343	0.145942	0.0471981	0.150161	6.14257	2.61884	0.0022	0.00679081	yes
LOC_Os04g01960	1.02978	1.25072	1.54358	1.27469	0.0926677	0.192511	0.337387	0.207522	6.14243	2.61881	0.00125	0.00414522	yes
LOC_Os04g33450	2.76176	4.14687	6.67847	4.52903	0.532529	0.462899	1.21692	0.737448	6.14149	2.61859	5e-05	0.00022699	yes
LOC_Os03g16920	1.04692	1.65833	0.51166	1.0723	0.193908	0.191438	0.139794	0.175047	6.12578	2.61489	0.0001	0.00043099	yes
LOC_Os09g32470	2.16913	3.69508	4.96195	3.60872	1.11311	0.155947	0.501063	0.590041	6.11605	2.6126	5e-05	0.00022699	yes
LOC_Os10g41480	3.2956	2.55521	2.59214	2.81432	0.439314	0.36002	0.585889	0.461741	6.09502	2.60763	5e-05	0.00022699	yes
LOC_Os03g42830	3.04303	3.88751	2.05249	2.99434	0.803471	0.165402	0.507286	0.492053	6.0854	2.60535	5e-05	0.00022699	yes
LOC_Os11g17504	4.1977	4.62949	3.68678	4.17132	0.403499	0.965588	0.692263	0.687117	6.07076	2.60188	5e-05	0.00022699	yes
LOC_Os10g25040	6.13883	5.73999	2.92578	4.93486	1.18856	0.822228	0.431424	0.81407	6.06196	2.59978	5e-05	0.00022699	yes
LOC_Os03g16170	42.7743	31.6495	29.6519	34.6919	7.17308	3.1224	6.94549	5.74699	6.03653	2.59372	5e-05	0.00022699	yes
LOC_Os10g16974	3.03075	5.27293	7.09165	5.13178	1.14728	0.644384	0.763953	0.851871	6.02413	2.59075	5e-05	0.00022699	yes
LOC_Os05g42070	9.21542	7.30608	6.11323	7.54491	1.6215	1.19484	0.942314	1.25289	6.02201	2.59024	5e-05	0.00022699	yes
LOC_Os06g40170	1.56852	4.14497	3.71643	3.14331	0.294708	0.639632	0.633605	0.522648	6.0142	2.58837	5e-05	0.00022699	yes
LOC_Os01g03360	143.596	164.287	126.038	144.64	9.88904	22.5819	39.7076	24.0595	6.01176	2.58779	5e-05	0.00022699	yes
LOC_Os01g46120	0.417269	0.911989	1.0463	0.791853	0.100492	0.158025	0.13844	0.132319	5.98442	2.58121	0.01705	0.039473	yes
LOC_Os07g23120	31.1822	45.5273	30.8697	35.8597	10.2492	3.63919	4.11042	5.99961	5.97701	2.57942	5e-05	0.00022699	yes
LOC_Os06g48300	30.2001	25.6875	17.3695	24.419	3.97227	3.64188	4.64699	4.08705	5.97473	2.57887	5e-05	0.00022699	yes
LOC_Os09g36350	3.44584	7.97582	8.99536	6.80567	1.30997	0.745287	1.37147	1.14224	5.95818	2.57487	5e-05	0.00022699	yes
LOC_Os07g44280	2.23253	1.67576	1.83367	1.91399	0.288395	0.313205	0.36594	0.322513	5.93461	2.56915	0.01525	0.0358783	yes
LOC_Os06g01440	18.612	43.4723	28.971	30.3518	4.12139	5.97529	5.48536	5.19402	5.8436	2.54686	5e-05	0.00022699	yes
LOC_Os03g02460	8.36991	7.19811	6.55142	7.37315	1.4505	1.08472	1.25292	1.26271	5.83915	2.54576	5e-05	0.00022699	yes
LOC_Os03g03164	1.21334	1.69879	1.04445	1.31886	0.303772	0.172239	0.201747	0.225919	5.83776	2.54541	0.00075	0.00263847	yes
LOC_Os06g03640	3.1776	7.38378	7.96017	6.17385	1.54438	0.4582	1.17108	1.05789	5.836	2.54498	5e-05	0.00022699	yes
LOC_Os07g46920	96.0721	74.7867	61.1184	77.3258	4.36743	9.77755	25.7036	13.2829	5.82145	2.54138	5e-05	0.00022699	yes
BC1	1.17068	1.48434	2.5187	1.72457	0.230923	0.308253	0.351151	0.296776	5.81102	2.53879	5e-05	0.00022699	yes
LOC_Os05g41380	2.2253	3.62319	2.20339	2.68396	0.407377	0.618301	0.361203	0.462294	5.80574	2.53748	0.00155	0.00500327	yes
LOC_Os06g49660	3.56435	1.07414	0.919846	1.85278	0.380457	0.0501902	0.527768	0.319472	5.79951	2.53593	0.0001	0.00043099	yes
LOC_Os03g05880	23.4673	19.0173	7.60679	16.6971	2.95068	1.74805	3.9398	2.87951	5.79859	2.5357	5e-05	0.00022699	yes
LOC_Os02g56860	4.09922	2.44243	1.58612	2.70925	0.801033	0.359492	0.245012	0.468513	5.78266	2.53173	5e-05	0.00022699	yes
LOC_Os03g57970	7.2513	5.32151	1.54352	4.70544	0.883821	0.673754	0.885611	0.814395	5.77784	2.53053	5e-05	0.00022699	yes
LOC_Os03g22200	27.0486	20.4696	18.001	21.8397	6.19762	1.45244	3.72931	3.79312	5.75771	2.5255	5e-05	0.00022699	yes
LOC_Os03g53360	5.549	2.01099	2.15266	3.23755	0.98283	0.375862	0.32936	0.562684	5.75376	2.52451	5e-05	0.00022699	yes
LOC_Os11g26010	1.55733	1.43679	1.13553	1.37655	0.182117	0.364736	0.172098	0.239651	5.74398	2.52205	5e-05	0.00022699	yes
LOC_Os08g14000	2.54248	3.69601	3.38994	3.20948	0.666686	0.317087	0.694644	0.559472	5.73662	2.5202	5e-05	0.00022699	yes
APL3	7.15757	13.1345	7.96104	9.4177	1.42134	1.20817	2.29661	1.64204	5.73537	2.51989	5e-05	0.00022699	yes
LOC_Os07g34870	1.74224	0.772551	1.01304	1.17594	0.551938	0.0631718	0	0.205036	5.73529	2.51987	0.0186	0.042501	yes
LOC_Os08g30080	0.60462	0.956179	1.41218	0.990994	0.473381	0	0.0476617	0.173681	5.70583	2.51244	0.00155	0.00500327	yes
LOC_Os06g45710	11.0791	8.87494	8.62243	9.52548	1.86191	1.18856	1.96285	1.6711	5.70013	2.51099	5e-05	0.00022699	yes
LOC_Os03g64320	1.65469	3.06078	3.07133	2.5956	0.573382	0.367225	0.429055	0.456554	5.6852	2.50721	5e-05	0.00022699	yes
LOC_Os04g52820	3.05989	3.41741	4.9507	3.80933	0.75547	0.670663	0.587688	0.671274	5.67478	2.50456	5e-05	0.00022699	yes
LOC_Os09g26670	8.29576	4.37069	3.16936	5.2786	1.04804	0.368921	1.37393	0.930297	5.6741	2.50439	5e-05	0.00022699	yes
LOC_Os12g02500	1.07309	1.06844	0.690707	0.944079	0.111703	0.246682	0.144108	0.167498	5.63636	2.49476	0.00155	0.00500327	yes
LOC_Os12g02420	24.4397	28.2552	22.1394	24.9448	3.76912	4.48589	5.02281	4.42594	5.63605	2.49468	5e-05	0.00022699	yes
LOC_Os01g10890	67.0956	104.543	92.5057	88.048	14.3173	16.3818	16.2438	15.6476	5.62693	2.49235	5e-05	0.00022699	yes
LOC_Os03g12990	35.5293	58.4253	48.643	47.5325	6.99045	8.7228	9.65509	8.45611	5.62108	2.49085	5e-05	0.00022699	yes
LOC_Os02g13800	60.5043	33.2448	25.1702	39.6398	8.07144	5.21034	8.03963	7.10714	5.57746	2.47961	5e-05	0.00022699	yes
LOC_Os11g17380	1.04612	1.80682	1.71638	1.52311	0.252749	0.232516	0.339581	0.274949	5.53961	2.46978	5e-05	0.00022699	yes
LOC_Os01g67630	11.7512	7.74091	5.60551	8.36586	2.67373	0.728163	1.13513	1.51234	5.53173	2.46773	5e-05	0.00022699	yes
LOC_Os01g19970	15.1031	18.7277	13.4228	15.7512	3.86138	1.53137	3.15057	2.84778	5.53105	2.46755	5e-05	0.00022699	yes
LOC_Os06g01340	2.78663	1.18832	2.0183	1.99775	0.327339	0.621886	0.136237	0.361821	5.52138	2.46503	0.0135	0.032328	yes
LOC_Os01g18860	1.56692	0.770479	0.723653	1.02035	0.205815	0.213095	0.140045	0.186319	5.47636	2.45322	0.0006	0.00216684	yes
LOC_Os09g25430	1.10196	2.30423	1.12429	1.51016	0.416447	0.350544	0.0614349	0.276142	5.46878	2.45122	0.0007	0.00248289	yes
LOC_Os08g08440	25.7589	15.7663	12.8349	18.12	4.06524	2.86493	3.01258	3.31425	5.4673	2.45083	5e-05	0.00022699	yes
LOC_Os07g27810	3.04677	5.03176	7.10356	5.0607	1.23662	0.357781	1.19136	0.928586	5.4499	2.44623	5e-05	0.00022699	yes
LOC_Os03g19290	5.45571	6.16371	1.80766	4.47569	1.24154	0.383999	0.841235	0.822259	5.44316	2.44445	5e-05	0.00022699	yes
LOC_Os07g25810	3.65968	1.35305	1.01385	2.00886	0.692101	0.245864	0.172357	0.370108	5.42777	2.44036	0.00075	0.00263847	yes
LOC_Os02g06360	4.99727	6.96938	5.78798	5.91821	1.4692	0.911822	0.898887	1.0933	5.41316	2.43647	5e-05	0.00022699	yes
LOC_Os11g10710	0.673999	1.17274	0.57	0.805581	0.0989607	0.165873	0.18169	0.148841	5.41236	2.43626	0.00415	0.0117339	yes
LOC_Os03g51920	24.2639	13.9215	13.8192	17.3349	3.27192	2.30605	4.04149	3.20648	5.40621	2.43462	5e-05	0.00022699	yes
LOC_Os02g41860	218.765	208.404	144.625	190.598	45.5324	29.0123	31.3173	35.2873	5.40132	2.43331	5e-05	0.00022699	yes
LOC_Os02g30100	6.22195	3.16755	3.13235	4.17395	0.938306	0.718888	0.667003	0.774733	5.3876	2.42964	5e-05	0.00022699	yes
LOC_Os01g12000	26.6819	23.9314	19.7348	23.4493	5.97411	3.54989	3.5462	4.35673	5.38232	2.42823	5e-05	0.00022699	yes
LOC_Os03g59430	1.47572	1.17789	0.599505	1.08437	0.262796	0.290766	0.0509585	0.201507	5.3813	2.42796	0.0001	0.00043099	yes
LOC_Os08g33710	94.5304	83.985	50.5001	76.3385	19.5839	9.45588	13.5303	14.19	5.37974	2.42754	5e-05	0.00022699	yes
LOC_Os07g33580	4.71227	5.51488	3.48823	4.57179	0.429348	0.986259	1.13716	0.850921	5.37275	2.42566	5e-05	0.00022699	yes
LOC_Os05g42080	30.2051	34.6473	16.7494	27.2006	7.26987	2.92451	5.12538	5.10658	5.32658	2.41321	0.00415	0.0117339	yes
LOC_Os12g40260	5.85669	3.04098	1.98326	3.62698	1.18446	0.331549	0.532638	0.682882	5.31128	2.40906	5e-05	0.00022699	yes
LOC_Os05g31750	8.2485	27.1297	20.7448	18.7077	4.21624	2.83432	3.55354	3.5347	5.29258	2.40397	5e-05	0.00022699	yes
LOC_Os07g47210	1.54708	0.934854	0.348694	0.943543	0.107101	0.228313	0.200062	0.178492	5.28619	2.40223	0.00745	0.0194473	yes
LOC_Os09g15480	2.44186	1.91151	1.09526	1.81621	0.244767	0.588061	0.198422	0.34375	5.28352	2.4015	0.0004	0.00151063	yes
LOC_Os05g49140	12.6231	26.771	25.5595	21.6512	4.40529	3.85606	4.08843	4.11659	5.2595	2.39493	5e-05	0.00022699	yes
LOC_Os11g33270	21.6801	20.7068	12.9826	18.4565	7.14801	2.21153	1.2112	3.52358	5.238	2.38902	5e-05	0.00022699	yes
LOC_Os05g49480	2.15155	1.45734	1.274	1.62763	0.19788	0.31778	0.417696	0.311118	5.23155	2.38724	0.0045	0.0125847	yes
LOC_Os07g46930	0.741443	2.46962	1.57013	1.59373	0.307827	0.2203	0.386089	0.304739	5.22982	2.38676	0.00465	0.012955	yes
LOC_Os06g30920	39.152	55.2067	12.7283	35.6957	10.0794	5.55603	4.86863	6.83469	5.22272	2.3848	0.01245	0.0301799	yes
LOC_Os02g30470	3.28054	1.90845	1.8159	2.33496	0.999944	0.237797	0.104188	0.44731	5.22	2.38405	0.0024	0.00732655	yes
LOC_Os05g48270	1.42171	2.3486	2.96393	2.24475	0.41485	0.21563	0.661334	0.430605	5.21301	2.38212	5e-05	0.00022699	yes
LOC_Os04g47140	3.00768	5.59302	4.65657	4.41909	0.8543	1.04117	0.647666	0.847713	5.21296	2.3821	5e-05	0.00022699	yes
LOC_Os08g43270	2.12168	3.66109	2.98911	2.92396	0.780914	0.36053	0.541586	0.56101	5.21196	2.38183	5e-05	0.00022699	yes
LOC_Os03g19990	12.6382	16.5667	16.6	15.2683	4.05335	2.32001	2.42286	2.93207	5.20734	2.38055	5e-05	0.00022699	yes
LOC_Os05g39250	10.2278	13.9543	5.01491	9.73233	2.44703	1.44477	1.7264	1.87273	5.19687	2.37764	5e-05	0.00022699	yes
LOC_Os01g21960	0.835421	0.891458	1.65404	1.12697	0.126446	0.233263	0.292006	0.217238	5.18772	2.3751	5e-05	0.00022699	yes
LOC_Os12g37320	18.7049	20.5859	18.4616	19.2508	4.50557	3.15211	3.48901	3.71556	5.18113	2.37327	5e-05	0.00022699	yes
LOC_Os01g02940	2.84341	4.52643	3.83668	3.73551	1.36424	0.451267	0.356271	0.723928	5.16006	2.36739	5e-05	0.00022699	yes
LOC_Os01g09880	3.86687	5.27625	7.19234	5.44516	1.52376	0.468004	1.17904	1.05694	5.15182	2.36508	5e-05	0.00022699	yes
LOC_Os01g03290	2.95513	3.46073	3.70452	3.37346	0.559225	0.754626	0.661264	0.658371	5.12395	2.35726	0.00015	0.000624142	yes
LOC_Os10g02410	166.748	97.0649	110.002	124.605	23.0698	30.3266	19.9309	24.4424	5.0979	2.3499	5e-05	0.00022699	yes
LOC_Os07g40130	8.82563	10.8348	11.0564	10.2389	3.20444	1.44028	1.39494	2.01322	5.08583	2.34648	5e-05	0.00022699	yes
LOC_Os10g31330	612.025	458.906	242.593	437.841	87.2832	65.8722	105.229	86.1282	5.0836	2.34585	5e-05	0.00022699	yes
LOC_Os07g04430	1.69786	0.587352	1.29099	1.19207	0.27128	0.230534	0.202012	0.234609	5.08109	2.34514	0.00135	0.00443293	yes
LOC_Os03g15270	46.417	40.9304	28.1764	38.5079	9.66147	6.31146	6.76436	7.5791	5.0808	2.34506	5e-05	0.00022699	yes
LOC_Os09g28660	2.15307	1.40888	1.01346	1.52514	0.708623	0	0.193827	0.300816	5.07001	2.34199	0.0189	0.0430812	yes
LOC_Os03g17810	2.26361	1.27138	0.476331	1.33711	0.419439	0.0693076	0.303664	0.264137	5.06218	2.33976	0.004	0.0113682	yes
LOC_Os04g45270	0.33048	1.0665	1.45809	0.95169	0.316684	0.183597	0.0643528	0.188211	5.05651	2.33814	0.00065	0.0023263	yes
LOC_Os01g55820	1.0022	2.5041	1.22429	1.57686	0.212089	0.418235	0.305409	0.311911	5.05548	2.33785	0.00145	0.00471679	yes
LOC_Os05g16430	9.80405	11.0071	12.5085	11.1066	1.72581	2.58183	2.31268	2.20677	5.03297	2.33141	5e-05	0.00022699	yes
LOC_Os03g14420	2.33278	1.29447	0.77597	1.46774	0.564348	0.145165	0.169607	0.29304	5.00867	2.32443	0.001	0.00340328	yes
LOC_Os07g28000	0.814963	0.674271	0.943113	0.810783	0.265027	0.117622	0.10307	0.161906	5.00774	2.32416	0.0001	0.00043099	yes
LOC_Os01g50530	1.50511	0.970167	0.80773	1.09434	0.267991	0.141033	0.247168	0.218731	5.00313	2.32283	0.0004	0.00151063	yes
LOC_Os03g13540	15.3165	23.2349	15.4757	18.009	3.74236	3.69251	3.38617	3.60701	4.99278	2.31984	5e-05	0.00022699	yes
LOC_Os02g32860	1.571	1.61923	1.00341	1.39788	0.166605	0.321794	0.352477	0.280292	4.98723	2.31824	5e-05	0.00022699	yes
LOC_Os09g22090	2.2685	1.45729	1.25513	1.66031	0.344946	0.328725	0.326463	0.333378	4.98026	2.31622	5e-05	0.00022699	yes
LOC_Os02g02930	48.5642	61.748	32.4027	47.5716	0.875229	8.41297	19.4444	9.57752	4.96701	2.31238	5e-05	0.00022699	yes
LOC_Os01g06580	2.75163	1.99058	3.57975	2.77399	0.363684	0.0744093	1.23886	0.558986	4.96254	2.31108	5e-05	0.00022699	yes
LOC_Os11g04150	0.313238	1.61667	1.00949	0.979797	0.221588	0.198293	0.17376	0.19788	4.95147	2.30786	0.0015	0.00486079	yes
LOC_Os01g16200	2.32332	1.45829	1.14474	1.64212	0.238221	0.340698	0.417966	0.332295	4.94175	2.30502	0.0019	0.00598056	yes
LOC_Os04g43380	4.5383	6.70749	4.10931	5.11837	0.456377	0.910673	1.7411	1.03605	4.94027	2.30459	5e-05	0.00022699	yes
LOC_Os01g69200	1.66954	2.46129	1.62674	1.91919	0.668378	0.198164	0.303883	0.390142	4.91921	2.29843	5e-05	0.00022699	yes
LOC_Os09g26530	31.8483	20.6483	29.789	27.4285	6.43623	5.38184	4.99341	5.60382	4.89461	2.29119	5e-05	0.00022699	yes
LOC_Os09g23620	1.38672	1.80778	1.25039	1.48163	0.281536	0.363871	0.265711	0.303706	4.8785	2.28644	0.0018	0.00570358	yes
LOC_Os02g04540	1.77751	0.960746	1.07985	1.2727	0.537781	0.219969	0.0275364	0.261762	4.86205	2.28156	5e-05	0.00022699	yes
LOC_Os05g18294	1.29092	1.40051	2.51283	1.73475	0.481205	0.370824	0.221019	0.357683	4.84996	2.27797	0.0001	0.00043099	yes
LOC_Os01g03390	294.09	346.083	255.044	298.406	56.2297	54.1179	74.5555	61.6344	4.84155	2.27547	5e-05	0.00022699	yes
LOC_Os03g15460	4.67799	3.84936	4.23826	4.2552	0.784328	1.23336	0.630448	0.882712	4.8206	2.26921	5e-05	0.00022699	yes
LOC_Os10g21590	5.4624	3.11475	1.15005	3.2424	0.522808	0.685074	0.815106	0.674329	4.80834	2.26554	5e-05	0.00022699	yes
LOC_Os01g68650	2.12854	1.08944	1.51172	1.57657	0.116187	0.316743	0.55511	0.329347	4.78696	2.25911	0.00545	0.0148637	yes
LOC_Os06g48200	11.4863	22.4534	19.8327	17.9241	6.30329	2.13647	2.80821	3.74932	4.78063	2.2572	5e-05	0.00022699	yes
LOC_Os04g50700	1.24366	3.61909	1.92841	2.26372	0.829157	0.315663	0.276609	0.47381	4.7777	2.25631	0.021	0.0470722	yes
LOC_Os04g55570	0.818046	1.32043	0.810378	0.982952	0.19444	0.271473	0.151382	0.205765	4.77706	2.25612	5e-05	0.00022699	yes
LOC_Os04g11524	15.6241	12.7965	13.119	13.8465	3.04084	3.28273	2.39716	2.90691	4.76331	2.25196	5e-05	0.00022699	yes
LOC_Os12g26880	2.3338	2.46409	3.60482	2.8009	0.988783	0.575684	0.201784	0.58875	4.75737	2.25016	0.00225	0.0069238	yes
LOC_Os09g27820	1.89752	2.12239	1.63451	1.88481	0.667331	0.115699	0.405539	0.39619	4.75734	2.25015	5e-05	0.00022699	yes
LOC_Os07g16970	16.2836	14.6145	13.6109	14.8364	2.34705	3.26182	3.74916	3.11935	4.75625	2.24982	5e-05	0.00022699	yes
LOC_Os05g04820	0.547677	1.32524	1.85993	1.24428	0.372468	0.268332	0.144698	0.261833	4.75219	2.24859	5e-05	0.00022699	yes
LOC_Os11g02570	1.59122	3.3731	2.00766	2.324	0.659882	0.563377	0.246838	0.490032	4.74255	2.24566	0.00035	0.00134087	yes
LOC_Os12g12880	10.4546	9.00929	8.10651	9.19012	1.76688	2.26956	1.79631	1.94425	4.72682	2.24087	5e-05	0.00022699	yes
LOC_Os03g58940	15.7984	12.0966	9.76553	12.5535	2.91827	2.33156	2.72413	2.65799	4.72293	2.23968	5e-05	0.00022699	yes
LOC_Os11g03780	3.0777	2.76584	3.06492	2.96949	0.562187	0.493521	0.835864	0.630524	4.70956	2.23559	5e-05	0.00022699	yes
LOC_Os06g46500	0.817534	1.07533	0.754943	0.882602	0.201202	0.228143	0.133278	0.187541	4.70618	2.23456	0.0001	0.00043099	yes
LOC_Os10g38080	2.66926	1.84152	1.39109	1.96729	0.696248	0.176291	0.3862	0.41958	4.68871	2.22919	5e-05	0.00022699	yes
LOC_Os09g26200	2.41907	2.94776	1.39502	2.25395	0.870891	0.30447	0.266801	0.480721	4.68869	2.22918	0.00035	0.00134087	yes
LOC_Os07g47750	2.04378	1.97884	2.28918	2.10393	0.599143	0.272522	0.477611	0.449759	4.67791	2.22586	0.00075	0.00263847	yes
LOC_Os01g67540	57.9244	37.0133	31.5189	42.1522	10.9553	7.11088	9.0856	9.05058	4.6574	2.21953	5e-05	0.00022699	yes
LOC_Os10g41130	3.74425	3.20004	2.20752	3.0506	0.956898	0.398732	0.611452	0.655694	4.65248	2.218	0.0004	0.00151063	yes
LOC_Os01g18744	4.91311	3.05843	2.59728	3.52294	0.752508	0.600213	0.92042	0.757713	4.64944	2.21706	5e-05	0.00022699	yes
LOC_Os05g49700	17.0033	12.0488	8.02519	12.3591	3.48	2.23141	2.27071	2.66071	4.64504	2.21569	5e-05	0.00022699	yes
LOC_Os11g02520	34.1213	70.4126	34.5828	46.3722	1.85373	7.16079	20.9444	9.98632	4.64357	2.21524	5e-05	0.00022699	yes
LOC_Os11g18570	14.0499	27.8301	18.8919	20.2573	6.83664	3.01921	3.35645	4.4041	4.59965	2.20152	5e-05	0.00022699	yes
LOC_Os07g27350	12.6575	12.2819	10.9577	11.9657	2.49947	2.8136	2.4929	2.60199	4.59867	2.20122	5e-05	0.00022699	yes
LOC_Os07g04990	51.0115	97.1472	73.6911	73.9499	18.5033	16.9673	12.8694	16.1133	4.58937	2.1983	5e-05	0.00022699	yes
LOC_Os05g32110	7.5153	18.5491	21.6623	15.9089	4.66312	2.43716	3.3006	3.46696	4.58872	2.19809	5e-05	0.00022699	yes
LOC_Os12g40940	6.76613	7.22678	8.92673	7.63988	1.65437	1.43257	1.90811	1.66502	4.58846	2.19801	5e-05	0.00022699	yes
LOC_Os03g42810	4.99331	12.5792	5.23675	7.6031	1.30992	1.47214	2.19522	1.65909	4.58269	2.1962	5e-05	0.00022699	yes
LOC_Os04g35100	6.80603	6.69633	6.04397	6.51544	1.90121	1.1449	1.22135	1.42249	4.58031	2.19544	5e-05	0.00022699	yes
LOC_Os03g14030	0.553375	1.73724	1.74112	1.34391	0.392733	0.2942	0.193354	0.293429	4.58002	2.19535	0.0001	0.00043099	yes
LOC_Os12g07210	44.5372	57.6735	23.4447	41.8852	13.2113	6.71725	7.54732	9.15861	4.57331	2.19324	5e-05	0.00022699	yes
LOC_Os05g38530	15.806	14.2762	9.53374	13.2053	2.81039	2.58869	3.27341	2.89083	4.568	2.19156	5e-05	0.00022699	yes
LOC_Os06g34940	73.3537	50.0741	52.355	58.5942	14.2919	12.1885	12.0156	12.832	4.56626	2.19101	5e-05	0.00022699	yes
LOC_Os11g02480	21.2011	18.8602	15.8408	18.634	2.23134	5.18598	4.83755	4.08496	4.56161	2.18954	5e-05	0.00022699	yes
LOC_Os12g15530	1.14461	1.65989	0.467744	1.09075	0.380209	0.167052	0.170782	0.239347	4.55719	2.18814	5e-05	0.00022699	yes
LOC_Os05g49300	20.0947	18.4921	14.3776	17.6548	3.66723	3.67142	4.28959	3.87608	4.55481	2.18739	5e-05	0.00022699	yes
LOC_Os05g08370	7.32013	15.3572	18.104	13.5938	4.2651	2.48564	2.21112	2.98728	4.55056	2.18604	5e-05	0.00022699	yes
LOC_Os02g07830	3.50502	5.85722	4.36162	4.57462	1.17234	0.761555	1.08442	1.00611	4.54684	2.18486	5e-05	0.00022699	yes
LOC_Os01g32364	5.13214	7.37571	7.22215	6.57667	1.8965	0.999584	1.44863	1.44824	4.54115	2.18306	5e-05	0.00022699	yes
LOC_Os05g04380	13.3636	23.852	34.0926	23.7694	6.4582	3.96414	5.28837	5.23691	4.53882	2.18232	5e-05	0.00022699	yes
LOC_Os01g12580	2.42617	1.79941	1.42763	1.8844	0.596757	0.346208	0.303376	0.415447	4.53584	2.18137	0.00045	0.00167761	yes
LOC_Os02g43820	8.532	7.75676	2.0721	6.12028	2.18456	0.651232	1.23643	1.35741	4.50879	2.17274	5e-05	0.00022699	yes
LOC_Os03g48310	6.36021	7.03589	6.05065	6.48225	1.46346	1.35165	1.51117	1.44209	4.49504	2.16833	5e-05	0.00022699	yes
LOC_Os01g65690	0.36773	2.30085	1.2045	1.29103	0.479694	0.0716924	0.314129	0.288505	4.4749	2.16185	0.0028	0.00834325	yes
LOC_Os05g31020	5.00655	6.66479	2.73842	4.80325	0.875009	1.32117	1.0254	1.07386	4.47288	2.1612	5e-05	0.00022699	yes
LOC_Os01g11620	1.5029	1.95889	3.23399	2.23193	0.8321	0.37987	0.285316	0.499095	4.47195	2.16091	5e-05	0.00022699	yes
LOC_Os07g46280	14.6191	19.7703	14.5213	16.3035	2.97549	3.72616	4.25563	3.65243	4.46374	2.15825	5e-05	0.00022699	yes
LOC_Os04g01140	1.03073	3.41333	2.74133	2.39513	0.783387	0.422367	0.406904	0.537553	4.45562	2.15563	5e-05	0.00022699	yes
LOC_Os03g22634	2.69824	14.2931	9.88984	8.96039	2.3257	1.23193	2.51886	2.0255	4.42379	2.14528	5e-05	0.00022699	yes
LOC_Os07g47100	21.5019	24.4302	28.0252	24.6525	6.44154	5.29135	5.03802	5.5903	4.40987	2.14074	5e-05	0.00022699	yes
LOC_Os01g19020	2.6715	12.7976	10.0917	8.52029	4.13123	0.358789	1.31	1.93334	4.40703	2.13981	5e-05	0.00022699	yes
LOC_Os02g36490	56.2516	49.9397	44.4811	50.2241	9.73551	12.5931	11.8916	11.4067	4.40304	2.1385	5e-05	0.00022699	yes
LOC_Os08g04560	10.1614	5.0174	3.18733	6.12203	1.97328	1.13833	1.064	1.39187	4.39842	2.13699	5e-05	0.00022699	yes
LOC_Os01g08780	2.18201	3.38553	1.61316	2.39357	0.572108	0.374793	0.686705	0.544535	4.39562	2.13607	5e-05	0.00022699	yes
LOC_Os03g47270	52.3263	40.8302	18.7904	37.3156	10.981	7.04544	7.46383	8.49675	4.39175	2.1348	5e-05	0.00022699	yes
LOC_Os03g10300	2.88728	1.76666	0.962747	1.87223	0.817147	0.280165	0.184127	0.427147	4.3831	2.13195	0.00215	0.00665611	yes
LOC_Os02g47990	0.989372	2.07588	1.27629	1.44718	0.277937	0.348196	0.366141	0.330758	4.37534	2.1294	0.0022	0.00679081	yes
LOC_Os03g45920	4.71005	4.51111	5.89634	5.03917	1.65114	0.44376	1.361	1.15197	4.37439	2.12908	5e-05	0.00022699	yes
LOC_Os06g06780	13.9858	14.0884	14.2372	14.1038	4.1227	2.4894	3.06326	3.22512	4.37311	2.12866	5e-05	0.00022699	yes
LOC_Os08g06380	3.69828	9.11252	10.7118	7.84086	3.03252	1.34577	1.00232	1.79354	4.37172	2.1282	5e-05	0.00022699	yes
LOC_Os06g39780	9.17644	7.41431	2.34872	6.31316	1.0557	1.08833	2.19761	1.44722	4.36227	2.12508	5e-05	0.00022699	yes
LOC_Os07g26440	4.18635	8.08353	9.01292	7.09426	1.77833	1.50472	1.60108	1.62804	4.35755	2.12352	5e-05	0.00022699	yes
LOC_Os10g02880	1.33164	0.997164	1.60266	1.31049	0.640391	0.113445	0.149114	0.300983	4.35403	2.12235	0.0019	0.00598056	yes
LOC_Os08g36410	3.44211	1.23981	0.900855	1.86093	0.785932	0.368654	0.129218	0.427935	4.34863	2.12056	0.00305	0.00898911	yes
LOC_Os11g24120	11.5652	6.23695	5.92405	7.90873	2.54064	1.6952	1.2337	1.82318	4.33788	2.11699	5e-05	0.00022699	yes
LOC_Os08g29600	30.4179	39.2249	23.1356	30.9262	7.5734	6.59521	7.22406	7.13089	4.33693	2.11668	5e-05	0.00022699	yes
LOC_Os12g12580	20.244	48.0101	33.4866	33.9136	10.5458	4.42739	8.49164	7.8216	4.33589	2.11633	5e-05	0.00022699	yes
LOC_Os03g08320	49.7305	67.4224	42.1003	53.0844	11.7668	10.8317	14.2659	12.2881	4.31998	2.11103	5e-05	0.00022699	yes
LOC_Os04g51820	3.4179	5.03598	2.58748	3.68045	0.735333	0.807541	1.01333	0.852068	4.31943	2.11084	5e-05	0.00022699	yes
LOC_Os12g07810	2.16995	2.02878	2.35859	2.18577	0.765015	0.28956	0.465182	0.506586	4.31471	2.10926	5e-05	0.00022699	yes
LOC_Os02g33330	98.5152	101.737	64.2345	88.1623	16.1271	18.8785	26.3848	20.4635	4.30827	2.10711	5e-05	0.00022699	yes
LOC_Os07g03880	2.05663	2.6404	2.46013	2.38572	0.548782	0.50459	0.612224	0.555199	4.29705	2.10335	5e-05	0.00022699	yes
LOC_Os05g42210	11.4995	11.3445	7.94261	10.2622	1.69439	2.63608	2.83722	2.38923	4.29519	2.10272	5e-05	0.00022699	yes
LOC_Os07g24190	20.8955	37.033	52.5042	36.8109	9.85415	6.95896	8.91531	8.57614	4.29225	2.10173	5e-05	0.00022699	yes
LOC_Os07g43990	2.12943	2.67135	4.1865	2.99576	0.886188	0.548234	0.660559	0.698327	4.28991	2.10095	5e-05	0.00022699	yes
LOC_Os04g48070	2.09307	2.54396	1.65858	2.09854	0.623572	0.377153	0.47814	0.492955	4.25706	2.08986	5e-05	0.00022699	yes
LOC_Os04g17100	122.96	132.689	92.3343	115.995	33.0522	19.1264	29.5737	27.2508	4.25657	2.08969	5e-05	0.00022699	yes
LOC_Os06g16350	1.53926	2.62749	1.04013	1.73563	0.218291	0.324303	0.682033	0.408209	4.25182	2.08808	0.0001	0.00043099	yes
LOC_Os01g43590	5.52389	5.00519	3.4556	4.66156	1.36174	0.905035	1.02632	1.0977	4.24666	2.08633	5e-05	0.00022699	yes
LOC_Os05g06720	2.15128	5.62713	4.59144	4.12328	1.34587	0.795781	0.774808	0.972153	4.24139	2.08454	5e-05	0.00022699	yes
LOC_Os02g41630	256.21	328.709	299.305	294.741	81.4678	55.4144	71.8984	69.5935	4.23518	2.08242	5e-05	0.00022699	yes
LOC_Os07g43950	14.5387	13.4821	11.2144	13.0784	3.93528	2.46126	2.87567	3.09073	4.23149	2.08117	5e-05	0.00022699	yes
LOC_Os09g10600	1.47014	1.69217	1.97838	1.71356	0.520266	0.282626	0.412766	0.405219	4.22873	2.08022	5e-05	0.00022699	yes
LOC_Os01g60600	10.775	8.54936	9.70461	9.67632	1.96551	2.23707	2.66934	2.29064	4.22429	2.07871	5e-05	0.00022699	yes
LOC_Os08g44770	23.5794	27.982	21.5427	24.368	6.19917	6.47343	4.635	5.7692	4.22381	2.07854	5e-05	0.00022699	yes
DXS3	21.5605	20.086	9.8775	17.1747	3.92398	3.54753	4.7586	4.0767	4.21289	2.07481	5e-05	0.00022699	yes
LOC_Os09g25150	58.3077	50.847	43.5296	50.8948	16.0347	6.79671	13.4119	12.0811	4.21276	2.07477	5e-05	0.00022699	yes
LOC_Os04g32800	7.93414	4.89469	6.54144	6.45676	2.13456	1.08117	1.38467	1.53347	4.21056	2.07401	5e-05	0.00022699	yes
LOC_Os01g12820	1.64504	1.33372	1.105	1.36125	0.38008	0.255357	0.335647	0.323695	4.20535	2.07223	5e-05	0.00022699	yes
APS1	4.41901	6.62702	6.28083	5.77562	1.2413	1.55527	1.3279	1.37482	4.201	2.07073	5e-05	0.00022699	yes
LOC_Os01g60910	6.2454	6.43135	6.74573	6.47416	1.49052	1.44946	1.68533	1.54177	4.19917	2.07011	5e-05	0.00022699	yes
LOC_Os11g03300	11.1706	14.6189	8.74288	11.5108	1.5567	4.71574	2.01494	2.76246	4.16687	2.05896	5e-05	0.00022699	yes
LOC_Os03g14250	2.45657	4.50174	4.66522	3.87451	1.36197	0.567024	0.865519	0.931506	4.1594	2.05638	5e-05	0.00022699	yes
LOC_Os03g55120	1.68907	1.35312	1.06727	1.36982	0.732776	0.0931749	0.163295	0.329749	4.15413	2.05455	0.0107	0.0265225	yes
LOC_Os08g43400	2.20501	5.78813	5.21876	4.40397	1.44965	0.690014	1.04382	1.06116	4.15015	2.05316	5e-05	0.00022699	yes
LOC_Os05g33130	2.58435	1.72744	0.295861	1.53588	0.399669	0.258292	0.452672	0.370211	4.14866	2.05265	0.00015	0.000624142	yes
LOC_Os03g09930	5.92254	6.75815	6.02203	6.23424	1.77116	1.20443	1.54073	1.50544	4.14114	2.05003	5e-05	0.00022699	yes
LOC_Os03g19090	1.64607	1.24476	1.20475	1.36519	0.416411	0.305352	0.267574	0.329779	4.13971	2.04953	0.00085	0.00294731	yes
LOC_Os10g33190	8.49261	6.96136	5.12841	6.86079	1.99282	1.28796	1.69292	1.6579	4.13824	2.04902	5e-05	0.00022699	yes
LOC_Os11g30810	2.51355	2.48742	2.27364	2.42487	0.382535	0.346208	1.03148	0.58674	4.13278	2.04711	5e-05	0.00022699	yes
LOC_Os08g32980	96.6407	63.526	51.0691	70.4119	20.8725	13.4236	16.8166	17.0376	4.13274	2.0471	5e-05	0.00022699	yes
LOC_Os08g14940	7.78705	11.8878	11.8152	10.4967	2.60518	2.61466	2.40927	2.54304	4.12762	2.04531	5e-05	0.00022699	yes
LOC_Os02g28170	45.3153	23.8118	27.9174	32.3482	8.19804	8.17143	7.16046	7.84331	4.1243	2.04415	5e-05	0.00022699	yes
LOC_Os06g13390	4.921	7.01078	1.49273	4.47484	0.0268705	0.639059	2.60233	1.08942	4.10754	2.03828	5e-05	0.00022699	yes
LOC_Os05g37450	3.70437	4.2176	5.24228	4.38808	1.34964	0.868976	0.989906	1.06951	4.10289	2.03664	5e-05	0.00022699	yes
LOC_Os06g12460	21.6155	37.3224	28.23	29.056	8.77146	7.58089	4.92362	7.09199	4.09702	2.03457	5e-05	0.00022699	yes
Vin2	17.6486	20.6988	8.16875	15.5054	5.52519	1.99088	3.86547	3.79384	4.08699	2.03104	5e-05	0.00022699	yes
LOC_Os01g15320	3.13166	5.43612	6.26668	4.94482	1.49395	0.820639	1.31837	1.21098	4.08332	2.02974	5e-05	0.00022699	yes
LOC_Os12g13890	19.4224	30.1848	13.4984	21.0352	9.18204	2.74429	3.609	5.17844	4.06207	2.02222	5e-05	0.00022699	yes
LOC_Os01g21420	14.6011	15.4465	14.1498	14.7325	3.19821	3.41482	4.26776	3.62693	4.06198	2.02218	5e-05	0.00022699	yes
LOC_Os01g15340	3.07454	1.45304	0.887152	1.80491	0.659549	0.211227	0.462736	0.444504	4.0605	2.02166	0.01195	0.0291369	yes
bhlh127	2.75392	4.81867	3.99827	3.85696	1.85037	0.53427	0.46817	0.950935	4.05597	2.02005	5e-05	0.00022699	yes
LOC_Os12g40780	2.38193	2.94832	3.10271	2.81099	0.578017	0.874335	0.630957	0.694437	4.04787	2.01716	5e-05	0.00022699	yes
LOC_Os01g64730	432.721	288.76	261.66	327.714	110.553	67.3752	65.3997	81.1093	4.0404	2.0145	5e-05	0.00022699	yes
LOC_Os01g28500	13.5199	23.256	16.3137	17.6965	5.74675	3.88422	3.51712	4.3827	4.03781	2.01357	5e-05	0.00022699	yes
LOC_Os01g51540	69.0891	57.2378	41.6015	55.9761	13.5547	11.7284	16.341	13.8747	4.0344	2.01235	5e-05	0.00022699	yes
LOC_Os02g48770	11.9493	10.0034	5.33784	9.09685	2.52287	1.98299	2.25895	2.25494	4.03419	2.01228	5e-05	0.00022699	yes
LOC_Os10g11140	30.138	38.7978	29.0342	32.6567	8.54795	7.90524	7.88072	8.11131	4.02607	2.00937	5e-05	0.00022699	yes
LOC_Os06g11310	6.3566	5.20462	2.48351	4.68157	1.25575	0.813054	1.42493	1.16458	4.01996	2.00718	5e-05	0.00022699	yes
LOC_Os06g46900	3.62097	5.10315	3.50533	4.07648	1.02232	0.881706	1.14166	1.01523	4.01533	2.00552	5e-05	0.00022699	yes
LOC_Os06g46284	15.6034	10.818	9.60404	12.0085	3.4494	2.57561	2.95303	2.99268	4.01262	2.00455	5e-05	0.00022699	yes
LOC_Os09g22000	2.65596	4.53041	2.414	3.20013	0.720484	0.922017	0.750235	0.797579	4.0123	2.00443	5e-05	0.00022699	yes
LOC_Os12g02440	28.3077	55.7868	37.5831	40.5592	6.57467	10.7698	12.9832	10.1092	4.01211	2.00436	5e-05	0.00022699	yes
LOC_Os04g45810	244.384	179.229	138.659	187.424	57.9339	38.0887	44.5018	46.8415	4.00124	2.00045	5e-05	0.00022699	yes
LOC_Os01g62760	56.2491	32.4884	24.2151	37.6509	14.5258	4.49793	9.22298	9.41556	3.9988	1.99957	5e-05	0.00022699	yes
LOC_Os08g04350	0.780052	1.8311	1.37206	1.32774	0.509444	0.399279	0.0874701	0.332064	3.99845	1.99944	0.01135	0.0278822	yes
LOC_Os01g19270	3.38585	2.79176	2.07402	2.75054	0.553261	0.936545	0.574473	0.688093	3.99734	1.99904	0.0002	0.000810104	yes
LOC_Os09g09944	13.8182	10.0718	5.25391	9.71465	2.2748	2.56548	2.45245	2.43091	3.9963	1.99867	5e-05	0.00022699	yes
LOC_Os09g26210	5.21466	8.93856	6.67521	6.94281	2.77875	1.29939	1.13863	1.73892	3.9926	1.99733	5e-05	0.00022699	yes
LOC_Os02g40010	0.469075	0.864478	1.25993	0.864495	0.213587	0.0868279	0.349227	0.216547	3.99218	1.99718	0.00635	0.0169497	yes
LOC_Os07g47700	78.7664	84.6441	78.5305	80.647	28.3144	16.4389	15.9156	20.223	3.98789	1.99562	5e-05	0.00022699	yes
LOC_Os01g14670	9.23829	12.703	21.5013	14.4809	3.95078	3.54982	3.39342	3.63134	3.98776	1.99558	5e-05	0.00022699	yes
LOC_Os10g04450	1.41474	2.44051	2.13349	1.99625	0.532444	0.332602	0.641196	0.502081	3.97595	1.9913	0.0001	0.00043099	yes
LOC_Os10g32810	26.3465	13.6772	11.2094	17.0777	3.20124	7.20963	2.47584	4.29557	3.97565	1.99119	5e-05	0.00022699	yes
LOC_Os01g53980	0.996514	1.25194	1.36992	1.20613	0.462871	0.31199	0.136695	0.303852	3.96947	1.98894	0.0149	0.0351718	yes
LOC_Os07g07040	12.4191	22.4427	17.8462	17.5693	4.88315	3.66197	4.7842	4.44311	3.95428	1.98341	5e-05	0.00022699	yes
LOC_Os03g48010	6.87133	6.35925	5.84683	6.35914	1.57483	1.82431	1.42906	1.6094	3.95125	1.98231	5e-05	0.00022699	yes
LOC_Os04g35880	6.46524	8.86278	8.01747	7.78183	2.01576	1.89743	1.99521	1.96947	3.95123	1.9823	5e-05	0.00022699	yes
LOC_Os08g45170	2.29024	2.17851	1.76795	2.0789	0.868291	0.264247	0.449057	0.527198	3.9433	1.9794	5e-05	0.00022699	yes
LOC_Os05g31760	12.3324	17.3139	14.0414	14.5626	5.60509	2.04922	3.44578	3.70003	3.93581	1.97666	5e-05	0.00022699	yes
LOC_Os01g18050	3.24934	3.8194	5.76487	4.27787	1.08612	0.483582	1.69501	1.08824	3.931	1.9749	5e-05	0.00022699	yes
LOC_Os09g28690	10.1747	8.71053	5.68718	8.19082	3.94345	1.34955	0.963587	2.08553	3.92745	1.97359	5e-05	0.00022699	yes
LOC_Os10g40730	14.7525	15.4104	9.07489	13.0793	4.57587	3.25027	2.18061	3.33559	3.92114	1.97127	5e-05	0.00022699	yes
LOC_Os01g39020	1.66758	2.20054	1.79139	1.8865	0.646529	0.426522	0.373753	0.482268	3.91173	1.96781	5e-05	0.00022699	yes
LOC_Os01g56180	5.24055	4.40197	2.27893	3.97381	1.4759	0.837703	0.734062	1.01589	3.91165	1.96778	5e-05	0.00022699	yes
LOC_Os02g21700	4.42139	4.68123	5.0896	4.73074	1.83423	0.900672	0.894473	1.20979	3.91038	1.96731	5e-05	0.00022699	yes
LOC_Os05g16420	52.7858	48.1484	59.5103	53.4815	11.4014	16.5602	13.0887	13.6834	3.90849	1.96661	5e-05	0.00022699	yes
LOC_Os01g56330	1.81632	1.80768	1.63845	1.75415	0.669446	0.292581	0.384574	0.448867	3.90795	1.96641	5e-05	0.00022699	yes
LOC_Os09g39430	5.27753	4.90697	3.21724	4.46725	1.44598	1.15358	0.835056	1.14487	3.90197	1.9642	5e-05	0.00022699	yes
LOC_Os06g36880	2.99105	5.04137	4.19023	4.07422	1.44923	0.665118	1.01995	1.04477	3.89963	1.96334	5e-05	0.00022699	yes
LOC_Os09g29404	8.74005	14.3399	10.7337	11.2712	2.97035	2.74132	2.98343	2.89837	3.88881	1.95933	5e-05	0.00022699	yes
LOC_Os02g13870	4.12387	3.73548	2.10621	3.32185	0.755046	0.58066	1.22965	0.855118	3.88467	1.95779	5e-05	0.00022699	yes
LOC_Os01g65460	0.892577	1.6556	1.35165	1.29994	0.449435	0.243754	0.313342	0.33551	3.87452	1.95402	5e-05	0.00022699	yes
LOC_Os10g09240	16.2568	10.6622	6.53673	11.1519	4.38974	0.634076	3.61158	2.87847	3.87425	1.95392	5e-05	0.00022699	yes
LOC_Os06g38960	0.456547	1.77651	1.7565	1.32985	0.362585	0.195718	0.471703	0.343335	3.87333	1.95357	0.0001	0.00043099	yes
LOC_Os07g40860	6.67154	5.37898	2.59844	4.88298	0.98196	1.31476	1.48919	1.26197	3.86933	1.95208	5e-05	0.00022699	yes
LOC_Os03g03980	3.61244	3.25822	2.02049	2.96372	1.05616	0.734968	0.515231	0.768786	3.85506	1.94676	0.00475	0.0131954	yes
LOC_Os01g22640	4.60879	4.87777	5.13148	4.87268	1.71688	0.929786	1.14806	1.26491	3.8522	1.94568	5e-05	0.00022699	yes
LOC_Os03g12910	52.326	65.453	59.4968	59.092	19.6279	13.0409	13.564	15.4109	3.83443	1.93901	5e-05	0.00022699	yes
LOC_Os03g61360	50.194	23.3607	17.6844	30.413	7.14273	8.75164	7.90486	7.93308	3.83369	1.93874	5e-05	0.00022699	yes
LOC_Os05g38500	2.542	1.15036	1.18637	1.62624	0.483433	0.194199	0.595604	0.424412	3.83175	1.938	0.00015	0.000624142	yes
LOC_Os05g38270	5.37289	4.86062	4.26009	4.8312	1.34284	1.48708	0.957139	1.26235	3.82715	1.93627	5e-05	0.00022699	yes
LOC_Os12g05810	0.662277	0.682302	1.05137	0.798651	0.240818	0.0764388	0.309817	0.209025	3.82084	1.93389	0.00465	0.012955	yes
LOC_Os06g13830	0.955718	1.07893	1.03802	1.02422	0.268639	0.261406	0.274878	0.268308	3.81733	1.93256	0.0057	0.0154425	yes
LOC_Os08g36860	8.57229	9.70329	5.26505	7.84688	2.62578	2.04288	1.50244	2.05703	3.81466	1.93156	5e-05	0.00022699	yes
LOC_Os09g32320	0.798712	1.14943	1.53117	1.15977	0.232416	0.364566	0.319462	0.305481	3.79654	1.92468	0.0003	0.00116785	yes
LOC_Os07g37010	15.3424	15.091	14.1012	14.8449	6.40358	2.29195	3.03916	3.91156	3.79514	1.92415	5e-05	0.00022699	yes
LOC_Os02g41954	6.65286	6.00995	2.56689	5.07657	1.53283	1.11607	1.36687	1.33859	3.79248	1.92314	5e-05	0.00022699	yes
LOC_Os12g38170	402.657	465.962	341.765	403.461	140.422	77.6076	101.291	106.44	3.7905	1.92239	5e-05	0.00022699	yes
LOC_Os01g16370	3.01473	3.20912	3.78329	3.33572	0.962014	0.896469	0.785557	0.881347	3.7848	1.92022	5e-05	0.00022699	yes
LOC_Os01g10140	2.65824	3.37045	2.59026	2.87298	0.840926	0.678404	0.759604	0.759645	3.782	1.91915	5e-05	0.00022699	yes
LOC_Os04g29090	4.73616	5.17308	4.54564	4.81829	1.97123	0.81543	1.03609	1.27425	3.78128	1.91887	5e-05	0.00022699	yes
LOC_Os01g49280	1.33363	0.94413	0.471632	0.916463	0.109217	0.257339	0.360802	0.242453	3.77996	1.91837	0.00585	0.015787	yes
LOC_Os04g15920	29.3961	36.5701	25.8448	30.6037	6.38435	8.15894	9.79748	8.11359	3.77191	1.91529	5e-05	0.00022699	yes
LOC_Os01g53260	3.28125	3.39231	2.10364	2.92573	0.900921	0.688694	0.737597	0.775737	3.77155	1.91516	5e-05	0.00022699	yes
LOC_Os12g41600	0.619744	1.30096	1.22602	1.04891	0.589363	0.154732	0.0903924	0.278162	3.77086	1.91489	0.0003	0.00116785	yes
LOC_Os02g04369	14.5544	14.9917	11.2797	13.6086	4.3748	3.39008	3.07675	3.61388	3.76565	1.9129	5e-05	0.00022699	yes
LOC_Os02g10630	2.21419	2.16523	2.16324	2.18089	0.543585	0.582086	0.612084	0.579252	3.76501	1.91265	5e-05	0.00022699	yes
LOC_Os01g50720	1.09394	2.21842	2.38056	1.89764	0.489801	0.268742	0.753577	0.50404	3.76486	1.9126	5e-05	0.00022699	yes
LOC_Os06g21820	30.8505	20.689	8.79405	20.1112	3.13365	6.05031	6.84491	5.34296	3.76406	1.91229	5e-05	0.00022699	yes
LOC_Os03g56430	0.799317	1.4339	1.91011	1.38111	0.312758	0.408874	0.379363	0.366998	3.76326	1.91198	5e-05	0.00022699	yes
LOC_Os01g31360	5.71558	9.08446	8.07322	7.62442	1.43622	1.83873	2.80683	2.02726	3.76095	1.9111	5e-05	0.00022699	yes
LOC_Os03g43684	1.14284	2.51142	2.65344	2.10257	0.640011	0.363468	0.67522	0.559566	3.7575	1.90977	5e-05	0.00022699	yes
LOC_Os06g15910	5.24343	6.12816	2.52259	4.63139	1.76057	0.791439	1.14582	1.23261	3.75738	1.90973	5e-05	0.00022699	yes
LOC_Os12g03040	11.795	11.7578	12.2259	11.9262	2.49214	3.92937	3.11356	3.17835	3.75232	1.90778	5e-05	0.00022699	yes
LOC_Os01g60640	1.52616	1.58577	2.64052	1.91748	0.45247	0.406803	0.6773	0.512191	3.74368	1.90446	0.0023	0.00705698	yes
LOC_Os08g44210	24.4872	40.9795	28.9193	31.462	8.21545	7.23371	9.81886	8.42267	3.7354	1.90126	5e-05	0.00022699	yes
LOC_Os05g49350	10.2045	6.70703	6.22707	7.71287	2.95095	1.15227	2.09709	2.06677	3.73185	1.89989	5e-05	0.00022699	yes
LOC_Os02g51750	57.9239	53.3259	42.992	51.4139	12.677	14.5418	14.1242	13.781	3.73078	1.89948	5e-05	0.00022699	yes
LOC_Os01g44960	2.13242	2.34962	0.814427	1.76549	0.950048	0.250945	0.219898	0.47363	3.72757	1.89824	0.0004	0.00151063	yes
LOC_Os05g28520	1.14955	1.28835	1.07739	1.17176	0.501804	0.167201	0.274742	0.314582	3.72482	1.89717	0.0001	0.00043099	yes
LOC_Os02g53160	3.19194	2.84118	0.860174	2.29777	0.528175	0.337926	0.98706	0.617721	3.71975	1.89521	0.00175	0.005564	yes
GGPR2	56.5652	40.1414	26.2819	40.9962	4.7565	9.35843	18.9909	11.0353	3.71501	1.89336	5e-05	0.00022699	yes
LOC_Os12g32610	2.89321	1.39417	1.09965	1.79568	1.09044	0.192003	0.168248	0.483565	3.71342	1.89275	0.0169	0.0391709	yes
LOC_Os11g02470	1.03993	2.24113	1.15346	1.47818	0.439287	0.444263	0.311439	0.398329	3.71095	1.89179	0.0038	0.0108762	yes
LOC_Os10g41170	1.15516	0.854203	0.989966	0.999776	0.254864	0.357624	0.195862	0.26945	3.71043	1.89159	0.00215	0.00665611	yes
LOC_Os01g16170	73.859	71.159	63.969	69.6623	19.0387	17.9439	19.5191	18.8339	3.69877	1.88705	5e-05	0.00022699	yes
LOC_Os01g61850	5.14011	14.8464	14.2249	11.4038	3.35945	4.77638	1.11612	3.08398	3.69775	1.88665	5e-05	0.00022699	yes
LOC_Os08g43320	4.37775	4.51726	4.64585	4.51362	2.05858	0.695299	0.913915	1.2226	3.69182	1.88433	5e-05	0.00022699	yes
LOC_Os05g05060	21.7755	36.8986	33.766	30.8134	9.37232	5.73707	9.93195	8.34711	3.69151	1.88421	5e-05	0.00022699	yes
LOC_Os03g52630	23.0396	47.7911	60.3466	43.7258	12.8505	10.7706	11.965	11.8621	3.68618	1.88213	5e-05	0.00022699	yes
LOC_Os02g09630	1.99218	1.86906	1.86734	1.90953	0.986106	0.106319	0.465826	0.519417	3.67629	1.87825	5e-05	0.00022699	yes
LOC_Os04g40560	1.06248	1.6637	1.62604	1.45074	0.545281	0.473187	0.165858	0.394775	3.67485	1.87769	0.0005	0.00184238	yes
LOC_Os02g26470	12.1024	8.99528	8.33342	9.81038	1.69836	2.56773	3.75008	2.67206	3.67147	1.87636	5e-05	0.00022699	yes
LOC_Os05g18470	7.03372	9.65713	9.21705	8.63597	2.12217	2.89397	2.04111	2.35242	3.6711	1.87621	5e-05	0.00022699	yes
LOC_Os03g29960	16.2975	20.3355	18.8288	18.4873	4.68924	5.40858	5.01822	5.03868	3.66908	1.87542	5e-05	0.00022699	yes
LOC_Os01g07910	5.78431	7.13012	5.89065	6.26836	1.76845	1.31556	2.0436	1.7092	3.66742	1.87477	5e-05	0.00022699	yes
LOC_Os07g40850	2.00698	2.2028	0.550195	1.58666	0.307279	0.360248	0.631356	0.432961	3.66467	1.87368	0.00575	0.0155567	yes
LOC_Os08g17870	1.31596	1.6976	1.35192	1.45516	0.567975	0.257508	0.36668	0.397388	3.66181	1.87256	5e-05	0.00022699	yes
LOC_Os12g02370	1.39147	5.01613	5.63547	4.01436	1.58383	0.697011	1.01421	1.09835	3.6549	1.86983	5e-05	0.00022699	yes
LOC_Os03g60190	1.01291	1.66191	1.57653	1.41712	0.31967	0.41919	0.426243	0.388368	3.64891	1.86747	5e-05	0.00022699	yes
LOC_Os11g28184	2.25523	2.98169	3.47473	2.90388	1.07881	0.859306	0.450728	0.796283	3.64679	1.86663	5e-05	0.00022699	yes
LOC_Os05g46790	15.8706	8.18204	2.68227	8.91164	1.90021	1.3381	4.10391	2.44741	3.64125	1.86444	5e-05	0.00022699	yes
LOC_Os12g26290	12.0834	29.5366	24.173	21.931	4.52729	5.73815	7.83181	6.03242	3.63552	1.86216	5e-05	0.00022699	yes
LOC_Os11g06720	218.517	363.853	337.898	306.756	122.585	59.1507	71.8783	84.538	3.62862	1.85942	5e-05	0.00022699	yes
LOC_Os05g44030	3.0807	4.35351	1.94978	3.128	0.411811	0.883832	1.29081	0.86215	3.62814	1.85923	5e-05	0.00022699	yes
LOC_Os02g41650	231.344	223.588	184.446	213.126	56.4916	50.5424	69.4231	58.819	3.62342	1.85735	5e-05	0.00022699	yes
LOC_Os02g37800	7.65804	9.09644	10.8192	9.19121	3.54541	1.98352	2.11057	2.5465	3.60935	1.85174	5e-05	0.00022699	yes
LOC_Os02g05744	9.02139	5.24683	4.43355	6.23392	1.61335	1.53684	2.03502	1.7284	3.60676	1.8507	5e-05	0.00022699	yes
LOC_Os02g34860	1.31153	1.89836	1.9324	1.7141	0.577402	0.234308	0.61596	0.47589	3.60188	1.84875	5e-05	0.00022699	yes
LOC_Os07g02940	15.8696	18.2242	7.7296	13.9411	4.68973	2.69923	4.2378	3.87559	3.59716	1.84686	5e-05	0.00022699	yes
LOC_Os04g46440	1.24215	1.24623	2.29358	1.59399	0.399371	0.257443	0.676777	0.44453	3.58579	1.84229	0.0065	0.0172941	yes
LOC_Os02g52810	2.49818	3.16397	3.12415	2.92877	1.19868	0.545505	0.711702	0.818627	3.57766	1.83902	5e-05	0.00022699	yes
LOC_Os03g11320	3.38399	4.47796	4.48735	4.11643	1.15334	1.28451	1.01873	1.15219	3.5727	1.83702	5e-05	0.00022699	yes
LOC_Os01g37950	48.1162	42.9632	27.0261	39.3685	21.426	6.24554	5.47285	11.0481	3.56337	1.83324	0.00645	0.0171805	yes
LOC_Os06g49880	12.0286	8.60659	6.86085	9.16534	4.03848	1.91197	1.78453	2.57833	3.55476	1.82975	5e-05	0.00022699	yes
LOC_Os04g48380	2.08894	2.31747	1.35727	1.92122	0.904161	0.62731	0.0916165	0.541029	3.55105	1.82824	0.00745	0.0194473	yes
LOC_Os10g36880	1.52112	3.1143	3.6988	2.77807	0.94966	0.561285	0.837954	0.782966	3.54814	1.82706	5e-05	0.00022699	yes
LOC_Os01g22352	23.4078	15.5714	7.30319	15.4274	6.52491	2.65973	3.86792	4.35086	3.54583	1.82612	5e-05	0.00022699	yes
LOC_Os05g02820	0.414234	0.745366	1.19541	0.785003	0.330922	0.153976	0.179901	0.2216	3.54243	1.82474	5e-05	0.00022699	yes
LOC_Os07g40690	1.53465	1.66773	1.32316	1.50851	0.803917	0.192523	0.281174	0.425871	3.54218	1.82464	0.0023	0.00705698	yes
LOC_Os06g35050	1.36982	1.93998	1.49092	1.60024	0.463904	0.292861	0.598799	0.451855	3.54149	1.82436	5e-05	0.00022699	yes
LOC_Os01g52610	5.3636	4.88707	4.65008	4.96692	0.541242	1.72533	1.95654	1.40771	3.52837	1.819	5e-05	0.00022699	yes
LOC_Os02g18880	1.00382	3.30119	1.77593	2.02698	0.458742	0.830584	0.436694	0.57534	3.5231	1.81685	0.01985	0.0448884	yes
LOC_Os01g19630	2.51574	2.28828	1.96084	2.25495	0.828186	0.453994	0.639609	0.640596	3.52008	1.81561	5e-05	0.00022699	yes
LOC_Os09g25770	17.4911	16.338	13.6432	15.8241	4.5893	4.85046	4.04664	4.49547	3.52001	1.81558	5e-05	0.00022699	yes
LOC_Os06g47620	5.82023	4.42783	2.90035	4.3828	1.45768	1.03584	1.24387	1.2458	3.51806	1.81478	5e-05	0.00022699	yes
LOC_Os01g25990	71.6492	60.029	63.3057	64.9946	16.9121	19.4909	19.0496	18.4842	3.51622	1.81403	5e-05	0.00022699	yes
LOC_Os05g02310	4.39236	8.6803	8.04473	7.03913	2.5498	1.04601	2.42243	2.00608	3.5089	1.81102	5e-05	0.00022699	yes
LOC_Os08g04500	307.491	644.565	358.492	436.85	143.781	105.298	124.77	124.616	3.50557	1.80965	5e-05	0.00022699	yes
LOC_Os08g38910	25.5284	45.2259	41.4989	37.4177	12.9951	8.48522	10.5615	10.6806	3.50333	1.80873	5e-05	0.00022699	yes
LOC_Os12g02080	1.98258	2.37624	1.6473	2.00204	0.501518	0.380672	0.833951	0.572047	3.49978	1.80727	5e-05	0.00022699	yes
LOC_Os02g44930	13.6344	15.9362	11.585	13.7185	4.12784	3.73186	3.90997	3.92322	3.49675	1.80601	5e-05	0.00022699	yes
LOC_Os03g15020	32.109	39.6761	24.1718	31.9856	9.27884	8.89579	9.28546	9.15336	3.49441	1.80505	5e-05	0.00022699	yes
LOC_Os02g53720	1.55601	2.05787	2.1039	1.90592	0.510935	0.532273	0.593628	0.545612	3.49318	1.80454	5e-05	0.00022699	yes
LOC_Os05g50610	14.8905	15.0505	12.058	13.9997	3.83512	3.61998	4.6234	4.02617	3.47718	1.79792	5e-05	0.00022699	yes
LOC_Os03g63330	8.52308	12.033	9.06864	9.8749	3.65243	2.38294	2.4989	2.84476	3.47126	1.79546	5e-05	0.00022699	yes
LOC_Os03g44420	0.826228	1.05691	1.30603	1.06305	0.483774	0.181944	0.255095	0.306938	3.4634	1.79219	0.0003	0.00116785	yes
LOC_Os06g20040	4.46846	5.81943	6.59363	5.62717	3.06488	1.19097	0.633629	1.62983	3.45261	1.78769	5e-05	0.00022699	yes
LOC_Os03g52070	0.562595	1.59374	1.02765	1.06133	0.60077	0.125912	0.196386	0.307689	3.44936	1.78633	0.00025	0.00099147	yes
LOC_Os11g10640	1.08166	1.67476	1.01664	1.25769	0.289656	0.416038	0.38887	0.364855	3.4471	1.78538	5e-05	0.00022699	yes
LOC_Os07g03890	0.751769	0.891038	0.55255	0.731786	0.186981	0.221094	0.228966	0.212347	3.44618	1.785	5e-05	0.00022699	yes
LOC_Os01g03380	7.13025	5.71407	4.37677	5.74036	2.14483	0.996782	1.8561	1.66591	3.44578	1.78483	5e-05	0.00022699	yes
LOC_Os05g02200	13.992	7.78711	6.78553	9.52155	3.23656	2.98748	2.08087	2.76831	3.43948	1.78219	5e-05	0.00022699	yes
LOC_Os12g02330	54.2317	65.7826	58.0412	59.3519	19.6228	17.2305	15.0221	17.2918	3.43237	1.77921	5e-05	0.00022699	yes
LOC_Os12g02450	6.13089	12.5578	6.97695	8.55521	0.882644	2.80507	3.79238	2.49336	3.4312	1.77871	5e-05	0.00022699	yes
LOC_Os06g10280	19.1881	19.099	20.6095	19.6322	6.04831	5.49079	5.66775	5.73562	3.42286	1.7752	5e-05	0.00022699	yes
LOC_Os12g37650	55.9759	60.7989	46.0084	54.2611	20.6421	12.3649	14.5618	15.8563	3.42205	1.77486	5e-05	0.00022699	yes
LOC_Os04g02510	5.93663	7.09879	5.201	6.07881	2.83215	1.38122	1.12687	1.78008	3.41491	1.77185	5e-05	0.00022699	yes
LOC_Os05g30700	7.56527	10.0046	8.43247	8.66744	2.11227	1.99908	3.50351	2.53829	3.41468	1.77175	5e-05	0.00022699	yes
LOC_Os02g54180	3.92542	3.37033	1.96422	3.08666	0.415901	1.65356	0.643992	0.904484	3.41262	1.77088	0.0072	0.0188876	yes
LOC_Os11g24510	117.303	98.1892	86.2669	100.586	25.7669	30.4645	32.3472	29.5262	3.40667	1.76836	5e-05	0.00022699	yes
LOC_Os11g41710	10.093	20.6034	15.6741	15.4569	6.44817	3.61968	3.54501	4.53762	3.40639	1.76824	5e-05	0.00022699	yes
LOC_Os08g01490	47.9072	51.8963	46.8885	48.8973	14.4648	14.0316	14.5912	14.3626	3.40449	1.76744	5e-05	0.00022699	yes
LOC_Os08g37020	6.00559	5.56011	2.67463	4.74678	1.45463	1.07769	1.65263	1.39499	3.40273	1.76669	0.0047	0.0130752	yes
LOC_Os05g49170	5.69544	5.46056	5.58242	5.57947	1.41833	1.82758	1.67427	1.64006	3.40199	1.76638	5e-05	0.00022699	yes
LOC_Os02g07480	4.11631	4.18309	4.35944	4.21962	1.23507	1.19105	1.29562	1.24058	3.40133	1.7661	5e-05	0.00022699	yes
LOC_Os03g17850	0.438104	1.65842	1.83602	1.31085	0.438232	0.410493	0.30832	0.385682	3.39878	1.76502	0.00295	0.00873075	yes
LOC_Os01g11990	2.55653	1.30551	0.978232	1.61342	0.540891	0.244004	0.641447	0.475447	3.39348	1.76277	0.0004	0.00151063	yes
LOC_Os04g09654	2.61825	2.29089	1.46124	2.12346	0.549958	0.762347	0.565275	0.62586	3.39287	1.76251	5e-05	0.00022699	yes
LOC_Os11g17480	0.969961	2.70485	1.18229	1.61903	0.629971	0.221177	0.581438	0.477528	3.39044	1.76147	0.00765	0.019898	yes
LOC_Os02g43280	4.18826	6.22413	6.27762	5.56334	2.14745	1.29819	1.48229	1.64264	3.38683	1.75993	5e-05	0.00022699	yes
LOC_Os03g37830	32.4214	36.7252	25.4831	31.5432	10.0275	7.83731	10.0952	9.32001	3.38446	1.75893	5e-05	0.00022699	yes
LOC_Os04g32480	10.7719	12.8073	5.99561	9.85827	2.61817	2.10648	4.02734	2.91733	3.37921	1.75669	5e-05	0.00022699	yes
LOC_Os02g45700	1.49767	1.52398	1.40545	1.4757	0.447745	0.498442	0.365179	0.437122	3.37595	1.75529	0.00155	0.00500327	yes
LOC_Os05g44180	12.1979	13.6849	18.8644	14.9157	3.23309	5.66592	4.36914	4.42272	3.37252	1.75383	5e-05	0.00022699	yes
LOC_Os04g16450	18.5679	17.9171	15.6387	17.3746	8.30578	4.13672	3.04315	5.16188	3.36594	1.75101	5e-05	0.00022699	yes
LOC_Os03g57640	20.4181	13.1106	13.2912	15.6067	5.7501	3.97293	4.19978	4.64093	3.36284	1.74968	5e-05	0.00022699	yes
LOC_Os01g07370	25.1123	52.0406	40.532	39.2283	8.65711	12.4732	13.8698	11.6667	3.36242	1.7495	5e-05	0.00022699	yes
LOC_Os01g53670	17.1016	21.6605	23.9839	20.9153	4.53814	7.44074	6.70082	6.22657	3.35904	1.74805	5e-05	0.00022699	yes
LOC_Os01g47780	1.75085	1.83655	2.62123	2.06955	0.550533	0.77233	0.526382	0.616415	3.3574	1.74734	0.00085	0.00294731	yes
LOC_Os04g34250	1.63705	2.42863	3.30453	2.45674	0.776119	0.544705	0.875075	0.731966	3.35636	1.7469	5e-05	0.00022699	yes
LOC_Os12g27440	4.52213	7.80766	5.06747	5.79909	2.83536	1.04386	1.30674	1.72865	3.35469	1.74618	5e-05	0.00022699	yes
LOC_Os09g16458	1.04303	0.963571	1.61906	1.20855	0.428602	0.401121	0.251067	0.360263	3.35463	1.74615	0.0012	0.00399895	yes
LOC_Os01g47400	6.38018	5.02476	3.84937	5.08477	2.58516	1.0648	0.910651	1.5202	3.3448	1.74192	5e-05	0.00022699	yes
LOC_Os01g61880	9.43483	14.3415	12.6925	12.1563	5.49878	2.88576	2.5306	3.63838	3.34113	1.74034	0.00175	0.005564	yes
LOC_Os01g71090	1.35309	1.92779	1.29569	1.52552	1.07741	0.0917156	0.200921	0.456684	3.34043	1.74003	0.0005	0.00184238	yes
LOC_Os02g55330	2.63695	3.59654	1.329	2.52083	1.19702	0.451188	0.6213	0.756501	3.33222	1.73648	5e-05	0.00022699	yes
LOC_Os02g51760	2.02665	2.86985	2.6232	2.50657	0.548574	0.798872	0.910046	0.752497	3.331	1.73596	5e-05	0.00022699	yes
LOC_Os05g45770	11.5002	5.28053	4.44064	7.0738	2.94859	1.98544	1.43937	2.12446	3.32969	1.73539	5e-05	0.00022699	yes
LOC_Os06g17390	0.629136	1.04739	1.08518	0.920568	0.165169	0.355269	0.311315	0.277251	3.32034	1.73133	5e-05	0.00022699	yes
LOC_Os11g27540	6.95626	7.62608	6.76838	7.11691	2.35196	1.96964	2.12101	2.14754	3.31398	1.72857	5e-05	0.00022699	yes
LOC_Os03g30260	0.47883	0.842187	1.03559	0.785534	0.152614	0.113011	0.445631	0.237085	3.3133	1.72827	0.00175	0.005564	yes
LOC_Os03g10500	1.4043	2.61256	1.99322	2.00336	0.780984	0.435028	0.599039	0.605017	3.31125	1.72737	5e-05	0.00022699	yes
LOC_Os07g02460	3.04906	4.78023	2.2132	3.3475	1.54857	0.152539	1.33667	1.01259	3.30588	1.72503	0.0006	0.00216684	yes
LOC_Os03g45720	105.306	70.2344	69.8524	81.7974	27.0702	22.5912	24.7756	24.8124	3.29663	1.72099	5e-05	0.00022699	yes
LOC_Os05g33630	37.8223	63.2093	56.9664	52.666	17.2059	15.377	15.3445	15.9758	3.29661	1.72098	5e-05	0.00022699	yes
LOC_Os01g08260	1.95116	1.60056	2.13147	1.8944	0.753624	0.44173	0.531618	0.575657	3.29085	1.71846	5e-05	0.00022699	yes
LOC_Os07g42994	1.56176	1.74358	1.86944	1.72493	0.678751	0.556384	0.341283	0.525473	3.28262	1.71485	0.0002	0.000810104	yes
LOC_Os04g33390	42.163	44.1033	47.8364	44.7009	15.7975	10.9313	14.1715	13.6335	3.27875	1.71315	5e-05	0.00022699	yes
LOC_Os11g02400	109.078	126.005	103.423	112.835	48.3769	24.3938	30.6074	34.4594	3.27443	1.71125	5e-05	0.00022699	yes
Rcn1	1.57485	1.56683	0.950419	1.36403	0.150797	0.585694	0.513232	0.416574	3.2744	1.71123	0.00445	0.0124632	yes
LOC_Os09g20820	1.64937	1.72207	2.07757	1.81633	0.240176	0.680157	0.74501	0.555115	3.27199	1.71017	5e-05	0.00022699	yes
LOC_Os01g04710	3.94694	2.34117	2.18308	2.82373	1.87406	0.285881	0.429448	0.863129	3.2715	1.70995	5e-05	0.00022699	yes
LOC_Os03g08330	20.3649	27.2534	23.4536	23.6906	10.1323	7.05023	4.61573	7.26608	3.26044	1.70507	5e-05	0.00022699	yes
LOC_Os12g05010	25.1795	26.7949	27.5209	26.4984	8.97553	8.5184	6.89031	8.12808	3.26011	1.70492	5e-05	0.00022699	yes
LOC_Os10g37400	2.74853	2.42403	1.13967	2.10408	0.513742	0.932772	0.490422	0.645645	3.25888	1.70438	0.0168	0.0389675	yes
LOC_Os12g06280	2.43185	2.10352	1.31349	1.94962	0.353374	0.688022	0.753625	0.59834	3.25838	1.70416	0.0165	0.0383703	yes
LOC_Os01g65210	1.32463	2.43904	2.76909	2.17759	1.20054	0.36262	0.444859	0.669341	3.25333	1.70192	5e-05	0.00022699	yes
LOC_Os05g50990	1.79014	3.942	1.97835	2.57016	1.41041	0.623687	0.336323	0.790139	3.25279	1.70168	5e-05	0.00022699	yes
LOC_Os11g30500	18.0131	16.6616	11.0171	15.2306	5.76683	3.58047	4.70625	4.68452	3.25126	1.701	5e-05	0.00022699	yes
LOC_Os08g16820	7.07383	7.65867	4.94414	6.55888	2.65788	1.23323	2.16132	2.01748	3.25103	1.7009	5e-05	0.00022699	yes
LOC_Os03g04680	8.3557	5.56264	4.44603	6.12146	2.73559	1.30233	1.61112	1.88301	3.25089	1.70084	5e-05	0.00022699	yes
LOC_Os10g29150	1.74999	0.650274	0.899553	1.09994	0.295569	0.261775	0.458777	0.338707	3.24747	1.69932	0.0096	0.0241846	yes
LOC_Os03g56090	1.35333	1.25199	1.07215	1.22583	0.475262	0.351003	0.307577	0.377947	3.24339	1.6975	0.00185	0.00584315	yes
LOC_Os08g28400	2.85049	15.9924	10.6518	9.83155	6.17597	1.39488	1.52788	3.03291	3.24162	1.69672	5e-05	0.00022699	yes
LOC_Os07g14850	3.01271	4.64402	5.33715	4.3313	1.71303	1.26736	1.02891	1.33643	3.24095	1.69642	5e-05	0.00022699	yes
LOC_Os03g18030	30.3263	33.6969	25.5268	29.85	10.0179	7.69763	9.94041	9.21864	3.238	1.69511	5e-05	0.00022699	yes
LOC_Os11g07922	38.9185	42.1962	38.4899	39.8682	12.1379	12.905	11.9003	12.3144	3.23753	1.69489	5e-05	0.00022699	yes
LOC_Os05g03900	18.2088	22.6766	19.136	20.0071	6.2493	5.97436	6.32588	6.18318	3.23573	1.69409	5e-05	0.00022699	yes
LOC_Os07g01810	4.24716	2.81419	3.20699	3.42278	1.6937	0.575294	0.907414	1.0588	3.2327	1.69274	5e-05	0.00022699	yes
LOC_Os05g43240	5.11062	7.96587	5.36572	6.14741	2.34566	1.58157	1.78057	1.9026	3.23106	1.69201	5e-05	0.00022699	yes
LOC_Os12g02310	58.5847	71.5567	54.1113	61.4175	21.1423	20.9311	15.0404	19.0379	3.22606	1.68978	5e-05	0.00022699	yes
LOC_Os11g42550	0.492235	3.57261	3.56933	2.54472	1.48451	0.641547	0.240932	0.788995	3.22527	1.68942	0.00015	0.000624142	yes
LOC_Os07g41400	127.998	86.4399	106.757	107.065	35.9979	29.5515	34.1122	33.2206	3.22285	1.68834	5e-05	0.00022699	yes
LOC_Os03g03600	1.60151	2.51932	3.03638	2.38574	1.03396	0.366232	0.825226	0.741807	3.21612	1.68532	5e-05	0.00022699	yes
LOC_Os02g48570	1.57265	2.00248	0.791954	1.4557	0.668367	0.132501	0.557861	0.45291	3.2141	1.68442	5e-05	0.00022699	yes
LOC_Os07g38290	5.37349	5.78792	4.16066	5.10735	1.50788	1.5699	1.69936	1.59238	3.20737	1.68139	5e-05	0.00022699	yes
LOC_Os02g37040	253.209	127.634	89.267	156.703	69.5926	34.0157	43.104	48.9041	3.20429	1.68001	5e-05	0.00022699	yes
LOC_Os01g59150	1.92908	2.72243	4.28777	2.97976	1.13113	0.827009	0.839119	0.932419	3.19573	1.67615	5e-05	0.00022699	yes
LOC_Os12g05440	8.56941	3.73348	2.09553	4.79947	1.72317	1.53673	1.25042	1.50344	3.19233	1.67461	5e-05	0.00022699	yes
LOC_Os04g42620	2.55324	1.92156	2.2177	2.23083	1.26627	0.606834	0.227896	0.700332	3.18539	1.67147	5e-05	0.00022699	yes
LOC_Os06g12280	0.815986	1.26718	1.42833	1.1705	0.565804	0.12753	0.409756	0.367696	3.18334	1.67054	0.0008	0.00279307	yes
LOC_Os06g01960	8.32292	11.7787	11.5632	10.5549	6.27755	2.14405	1.52652	3.31604	3.18298	1.67038	5e-05	0.00022699	yes
LOC_Os09g10340	0.754714	1.40042	2.3102	1.48844	0.892034	0.213047	0.298702	0.467928	3.18092	1.66944	5e-05	0.00022699	yes
LOC_Os07g29750	13.2396	11.6208	7.46921	10.7765	4.65626	3.24348	2.26488	3.38821	3.18059	1.66929	5e-05	0.00022699	yes
LOC_Os08g06280	39.7593	59.1079	51.4226	50.0966	21.1122	12.5194	13.6289	15.7535	3.18003	1.66904	5e-05	0.00022699	yes
UDT1	0.893102	2.05999	2.74413	1.89907	0.545427	0.898378	0.34988	0.597895	3.17626	1.66733	0.0043	0.0121	yes
LOC_Os03g02070	7.77894	14.4465	6.40581	9.54375	2.35188	2.50895	4.15882	3.00655	3.17432	1.66645	5e-05	0.00022699	yes
LOC_Os12g25280	10.8608	8.08061	7.36085	8.76741	4.96275	1.55472	1.77108	2.76285	3.17332	1.66599	5e-05	0.00022699	yes
LOC_Os02g04640	10.1045	12.0657	9.45828	10.5428	2.7916	3.56195	3.61783	3.3238	3.17191	1.66535	5e-05	0.00022699	yes
LOC_Os02g43330	21.3755	11.5964	8.73843	13.9035	6.79091	0.514302	5.85874	4.38799	3.16854	1.66382	5e-05	0.00022699	yes
LOC_Os04g52430	6.27085	3.42397	1.33496	3.67659	1.57584	0.764821	1.14891	1.16319	3.16078	1.66028	5e-05	0.00022699	yes
LOC_Os01g20980	3.46031	2.82895	1.707	2.66542	0.449032	0.769553	1.31658	0.845053	3.15415	1.65725	5e-05	0.00022699	yes
LOC_Os01g11600	126.177	66.3773	53.5184	82.0241	30.745	15.2356	32.0416	26.0074	3.15388	1.65713	5e-05	0.00022699	yes
LOC_Os06g48810	1.94084	1.26045	1.52441	1.57524	0.382368	0.737748	0.380279	0.500132	3.14965	1.65519	5e-05	0.00022699	yes
LOC_Os05g30500	104.349	98.5486	100.662	101.187	23.8777	30.1887	42.3682	32.1449	3.14784	1.65436	5e-05	0.00022699	yes
LOC_Os02g37590	3.79558	5.78058	4.56163	4.7126	2.14543	1.31528	1.0325	1.49774	3.14647	1.65374	5e-05	0.00022699	yes
LOC_Os05g45090	4.61235	2.79307	1.10948	2.8383	1.02767	0.792486	0.887339	0.902497	3.14494	1.65303	5e-05	0.00022699	yes
LOC_Os04g57920	7.63931	8.26255	7.87699	7.92628	2.4766	2.69263	2.39419	2.52114	3.14393	1.65257	5e-05	0.00022699	yes
LOC_Os04g53190,LOC_Os04g53195	29.2822	72.0807	71.8195	57.7275	18.6065	16.5662	19.9472	18.3733	3.14192	1.65165	5e-05	0.00022699	yes
LOC_Os02g05470	22.9426	23.925	17.5014	21.4563	10.9364	4.83924	4.71204	6.82924	3.14183	1.6516	5e-05	0.00022699	yes
LOC_Os05g38660	6.7864	5.62115	3.82365	5.4104	2.39059	1.40827	1.37115	1.72334	3.13948	1.65053	5e-05	0.00022699	yes
LOC_Os06g21240	32.2575	29.0212	11.7963	24.3583	11.8757	5.63041	5.81937	7.77517	3.13283	1.64747	5e-05	0.00022699	yes
LOC_Os05g39990	39.8549	42.5017	31.2325	37.8631	15.1775	11.2979	9.78954	12.0883	3.13221	1.64718	5e-05	0.00022699	yes
LOC_Os05g46340	37.5969	34.9563	23.1286	31.894	11.9183	8.39399	10.237	10.1831	3.13205	1.64711	5e-05	0.00022699	yes
LOC_Os11g43700	1.6412	1.55349	1.71718	1.63729	0.462782	0.518929	0.587356	0.523023	3.13044	1.64636	5e-05	0.00022699	yes
LOC_Os04g35864	12.4609	12.6673	12.425	12.5177	4.05926	3.05818	4.88578	4.00108	3.12858	1.64551	5e-05	0.00022699	yes
LOC_Os07g02140	2.15996	1.29749	1.0454	1.50095	0.644545	0.219037	0.575814	0.479799	3.12829	1.64537	0.00075	0.00263847	yes
LOC_Os01g18230	4.65171	3.46837	3.10672	3.74227	1.60689	0.625897	1.37115	1.20131	3.11516	1.63931	0.0024	0.00732655	yes
LOC_Os11g02530	6.73562	11.8323	8.72795	9.09861	0.862496	3.39991	4.50061	2.921	3.1149	1.63918	5e-05	0.00022699	yes
LOC_Os02g11760	10.8075	15.3199	6.48552	10.871	3.61789	2.94423	3.91248	3.49153	3.11353	1.63855	5e-05	0.00022699	yes
LOC_Os08g39550	4.27037	4.05166	2.04289	3.45497	1.4533	1.13944	0.738001	1.11025	3.11188	1.63779	5e-05	0.00022699	yes
LOC_Os01g05650	679.831	798.641	537.063	671.845	182.376	210.924	254.816	216.039	3.10983	1.63684	5e-05	0.00022699	yes
LOC_Os08g40680	5.81662	2.67233	1.92479	3.47125	0.98643	0.813087	1.56748	1.12233	3.0929	1.62896	5e-05	0.00022699	yes
LOC_Os02g32140	3.61014	2.14258	1.48196	2.41156	1.03296	0.646891	0.661334	0.780394	3.09018	1.62769	5e-05	0.00022699	yes
LOC_Os01g56380	11.918	5.01625	5.87352	7.60258	3.85343	1.63027	1.90476	2.46282	3.08694	1.62618	5e-05	0.00022699	yes
LOC_Os01g66590	3.18443	2.22335	1.19958	2.20245	0.929116	0.53868	0.674543	0.714113	3.08418	1.62488	5e-05	0.00022699	yes
LOC_Os01g62630	7.03294	4.4243	4.38246	5.2799	2.16871	1.58316	1.38729	1.71305	3.08216	1.62394	5e-05	0.00022699	yes
LOC_Os03g11910	2.51696	3.2335	2.8891	2.87985	0.839545	1.03181	0.934295	0.935218	3.07934	1.62262	5e-05	0.00022699	yes
LOC_Os12g34510	6.05921	4.64214	4.46286	5.05474	1.4905	1.83349	1.60665	1.64355	3.0755	1.62082	5e-05	0.00022699	yes
LOC_Os04g57739	1.76789	2.14461	2.30194	2.07148	0.347429	1.1015	0.579133	0.676021	3.06422	1.61552	0.00015	0.000624142	yes
LOC_Os11g13670	12.3614	4.36843	5.86079	7.53021	1.98122	3.48363	1.9079	2.45758	3.06408	1.61545	5e-05	0.00022699	yes
LOC_Os04g33260	8.01201	4.77789	4.48899	5.75963	2.28448	1.32472	2.03145	1.88022	3.06327	1.61507	5e-05	0.00022699	yes
LOC_Os10g40990	4.59631	6.66208	5.59946	5.61928	1.86053	1.52187	2.12161	1.83467	3.06283	1.61486	5e-05	0.00022699	yes
LOC_Os06g35165	7.19445	5.7727	5.983	6.31671	1.98491	2.47046	1.73185	2.06241	3.06278	1.61484	5e-05	0.00022699	yes
LOC_Os04g49000	4.70976	7.94613	6.54418	6.40002	2.69267	1.61561	1.96971	2.09267	3.0583	1.61273	5e-05	0.00022699	yes
LOC_Os06g49200	7.19972	9.65998	8.05284	8.30418	2.86154	2.25398	3.03322	2.71625	3.05722	1.61222	5e-05	0.00022699	yes
LOC_Os08g36630	8.83448	12.1921	4.96646	8.66434	2.64513	2.73841	3.11949	2.83434	3.05692	1.61208	5e-05	0.00022699	yes
LOC_Os08g41960	1.66583	1.54348	0.285567	1.16496	0.441655	0.373958	0.327692	0.381102	3.05682	1.61203	0.008	0.020682	yes
LOC_Os07g06490	7.55692	4.93965	4.71508	5.73722	2.354	2.01701	1.26248	1.87783	3.05524	1.61129	5e-05	0.00022699	yes
LOC_Os09g35630	0.62562	1.10736	1.22404	0.985674	0.59546	0.184952	0.189081	0.323164	3.05007	1.60884	0.0001	0.00043099	yes
LOC_Os03g57200	2.33311	3.07643	2.02858	2.47937	0.999101	0.241498	1.19918	0.813259	3.04868	1.60819	0.0004	0.00151063	yes
LOC_Os08g04430	96.9678	88.1059	67.0331	84.0356	33.9648	18.5959	30.1613	27.574	3.04764	1.60769	5e-05	0.00022699	yes
LOC_Os07g26630	2.3173	1.04856	0.897938	1.42126	0.852286	0.261305	0.286221	0.466604	3.04597	1.6069	0.0059	0.0159047	yes
LOC_Os04g41620	2.93333	9.86843	5.37784	6.05987	2.63146	1.56498	1.78277	1.99307	3.04047	1.60429	5e-05	0.00022699	yes
LOC_Os05g51670	123.09	151.605	129.547	134.747	44.4951	38.6097	50.1064	44.4038	3.03458	1.6015	5e-05	0.00022699	yes
LOC_Os10g02220	10.7082	13.7124	11.9968	12.1391	6.42661	2.88391	2.6905	4.00034	3.03452	1.60147	5e-05	0.00022699	yes
LOC_Os09g32080	3.5924	8.48576	9.44613	7.17476	2.81267	2.20063	2.09432	2.36921	3.02833	1.59852	5e-05	0.00022699	yes
LOC_Os07g23150	2.02357	3.08402	1.76605	2.29121	1.61146	0.442855	0.215592	0.756636	3.02815	1.59844	5e-05	0.00022699	yes
LOC_Os12g41180	1.56914	1.41161	1.69716	1.5593	0.417903	0.469538	0.658315	0.515252	3.02629	1.59755	5e-05	0.00022699	yes
LOC_Os05g47540,LOC_Os05g47545	6.91251	11.4465	12.4744	10.2778	3.79678	3.48435	2.9114	3.39751	3.0251	1.59698	5e-05	0.00022699	yes
LOC_Os01g41890	3.48755	3.48681	3.58429	3.51955	1.42265	1.0284	1.03981	1.16362	3.02466	1.59677	5e-05	0.00022699	yes
bhlh6	11.8261	10.7545	7.09647	9.89237	2.76142	5.03917	2.02571	3.27543	3.02017	1.59463	5e-05	0.00022699	yes
LOC_Os02g40900	8.59863	10.0031	8.71713	9.1063	2.39645	3.215	3.43413	3.01519	3.02014	1.59462	5e-05	0.00022699	yes
LOC_Os04g26910	62.382	81.5472	70.3226	71.4173	23.8448	21.2691	25.8409	23.6516	3.01955	1.59434	5e-05	0.00022699	yes
LOC_Os12g13380	4.83774	5.74019	5.67757	5.4185	1.25941	1.42691	2.69816	1.79483	3.01895	1.59405	5e-05	0.00022699	yes
LOC_Os06g28124	3.12816	4.46142	3.97774	3.85577	1.57327	0.99746	1.26252	1.27775	3.01762	1.59341	5e-05	0.00022699	yes
LOC_Os03g06460	1.1274	1.89239	1.20914	1.40964	0.319073	0.604571	0.479319	0.467654	3.01428	1.59181	5e-05	0.00022699	yes
LOC_Os03g13550	6.65675	9.95057	7.28533	7.96422	2.77375	2.51759	2.64153	2.64429	3.01186	1.59065	5e-05	0.00022699	yes
LOC_Os12g03730	0.974993	1.81552	0.5055	1.09867	0.349422	0.50621	0.238851	0.364828	3.01147	1.59047	0.0001	0.00043099	yes
LOC_Os07g37310	22.98	12.4236	10.2025	15.202	7.64001	4.00196	3.50684	5.0496	3.01054	1.59002	5e-05	0.00022699	yes
LOC_Os05g33644	2.83152	5.61623	3.31766	3.9218	0.715789	1.45791	1.73745	1.30371	3.00818	1.58889	5e-05	0.00022699	yes
LOC_Os03g43990	1.73424	2.83774	2.15434	2.24211	1.2415	0.379969	0.614697	0.745389	3.00797	1.58879	5e-05	0.00022699	yes
LOC_Os01g15770	7.6639	6.54378	5.64625	6.61798	2.85433	1.63445	2.11425	2.20101	3.00679	1.58823	5e-05	0.00022699	yes
LOC_Os07g43940	22.332	22.7056	19.1813	21.4063	8.72022	6.76707	5.89591	7.12773	3.00324	1.58652	5e-05	0.00022699	yes
LOC_Os12g16200	9.83247	27.2594	26.7607	21.2842	7.08333	6.66764	7.51854	7.08984	3.00207	1.58596	5e-05	0.00022699	yes
LOC_Os03g47990	2.35117	1.76265	1.23924	1.78435	0.682808	0.427058	0.6736	0.594489	3.00149	1.58568	0.00165	0.00528411	yes
LOC_Os12g31860	14.6983	12.1509	12.7221	13.1905	3.23395	5.53855	4.41963	4.39737	2.99963	1.58479	5e-05	0.00022699	yes
LOC_Os05g12630	1.45277	0.972841	0.54069	0.988768	0.557708	0.157342	0.275753	0.330268	2.99384	1.58199	0.01025	0.0255699	yes
LOC_Os01g13690	94.3073	140.921	127.494	120.908	64.7018	26.9991	29.6437	40.4482	2.98921	1.57976	5e-05	0.00022699	yes
LOC_Os01g74450	56.0199	41.1756	25.4575	40.8843	18.4457	8.03235	14.6064	13.6948	2.98539	1.57792	5e-05	0.00022699	yes
LOC_Os05g10310	408.538	384.358	305.392	366.096	142.501	106.334	119.122	122.652	2.98484	1.57765	5e-05	0.00022699	yes
LOC_Os09g38320	7.88445	9.49791	6.6108	7.99772	3.72496	1.78111	2.54076	2.68228	2.98169	1.57613	5e-05	0.00022699	yes
LOC_Os07g46950	32.8096	12.2254	14.9596	19.9982	3.5389	10.1473	6.43546	6.70723	2.98159	1.57608	5e-05	0.00022699	yes
LOC_Os06g04240	4.37352	4.96002	6.8533	5.39561	2.77913	0.966494	1.69384	1.81315	2.97582	1.57329	5e-05	0.00022699	yes
LOC_Os02g14980	10.7227	10.3172	7.21828	9.41938	3.13199	3.18037	3.20773	3.17336	2.96827	1.56962	5e-05	0.00022699	yes
LOC_Os02g36880	4.36007	3.46913	1.88707	3.23876	1.52255	0.711731	1.03946	1.09125	2.96794	1.56946	5e-05	0.00022699	yes
LOC_Os05g02450	11.7816	9.6219	6.10423	9.16924	3.7726	2.70766	2.79126	3.09051	2.9669	1.56896	5e-05	0.00022699	yes
LOC_Os01g40280	9.59876	13.5883	10.16	11.1157	4.02234	3.32619	3.89484	3.74779	2.96593	1.56849	5e-05	0.00022699	yes
LOC_Os07g44910	3.56739	1.9773	1.80634	2.45034	0.681775	0.567223	1.234	0.827665	2.96055	1.56586	5e-05	0.00022699	yes
LOC_Os01g62610	1.82986	2.92234	1.58354	2.11191	0.373292	0.972043	0.794997	0.713444	2.96016	1.56568	5e-05	0.00022699	yes
LOC_Os10g36180	1.93477	1.80801	0.768659	1.50381	0.984271	0.100658	0.441023	0.50865	2.95647	1.56388	0.0004	0.00151063	yes
LOC_Os03g08600	6.8417	3.12277	3.56455	4.50967	2.15349	1.05624	1.3702	1.52664	2.95398	1.56266	5e-05	0.00022699	yes
LOC_Os05g42190	1.87315	2.00499	1.6322	1.83678	0.699416	0.485774	0.681079	0.62209	2.9526	1.56198	0.00785	0.020348	yes
LOC_Os05g40200	1.80872	2.25348	2.18887	2.08369	0.766548	0.873567	0.478431	0.706182	2.95064	1.56103	5e-05	0.00022699	yes
LOC_Os09g27890	1.03573	0.714063	0.970812	0.90687	0.537118	0.140131	0.245593	0.307614	2.94808	1.55977	0.0037	0.0106262	yes
LOC_Os02g45690	5.12517	8.03295	6.53061	6.56291	2.34194	2.50722	1.83587	2.22834	2.9452	1.55837	5e-05	0.00022699	yes
LOC_Os03g50960	4.17707	4.12412	1.6689	3.32337	1.18386	0.385654	1.81668	1.12873	2.94434	1.55795	0.00035	0.00134087	yes
LOC_Os02g56880	2.9978	5.65324	5.74219	4.79774	1.8265	1.52856	1.53389	1.62965	2.94403	1.55779	5e-05	0.00022699	yes
LOC_Os06g30640	3.62883	2.45527	1.05733	2.38048	1.13145	0.664612	0.630918	0.808992	2.94253	1.55706	5e-05	0.00022699	yes
LOC_Os03g27190	14.8176	17.0813	11.3284	14.4091	5.19513	4.20216	5.30024	4.89918	2.94112	1.55637	5e-05	0.00022699	yes
LOC_Os04g14304	4.59115	5.51488	5.31163	5.13922	1.84195	1.76488	1.6375	1.74811	2.93987	1.55575	5e-05	0.00022699	yes
LOC_Os01g65550	4.06352	5.01592	5.77555	4.95166	1.77996	1.40856	1.86728	1.68527	2.9382	1.55493	5e-05	0.00022699	yes
LOC_Os11g31090	3.76611	2.47783	1.54274	2.59556	1.38672	0.563792	0.69989	0.883467	2.93793	1.5548	5e-05	0.00022699	yes
LOC_Os04g47700	1.68086	2.57982	2.83059	2.36376	1.00024	0.783538	0.633783	0.805853	2.93324	1.55249	5e-05	0.00022699	yes
LOC_Os02g51290	5.59244	4.30195	3.6164	4.5036	1.54892	1.53138	1.52842	1.53624	2.93157	1.55168	5e-05	0.00022699	yes
LOC_Os09g28910	201.1	173.937	149.724	174.92	45.478	63.8436	69.7493	59.6903	2.93046	1.55113	5e-05	0.00022699	yes
LOC_Os06g11980	8.04373	5.12612	3.07285	5.41423	3.23765	1.22955	1.07743	1.84821	2.92945	1.55063	5e-05	0.00022699	yes
LOC_Os01g66720	0.603099	1.31063	0.785656	0.899795	0.423915	0.137178	0.36062	0.307238	2.92866	1.55024	0.0139	0.0331425	yes
LOC_Os06g10510	17.4151	11.6658	6.4519	11.8442	5.46021	3.17971	3.5028	4.04757	2.92625	1.54905	5e-05	0.00022699	yes
LOC_Os01g41550	9.2029	5.46708	4.50785	6.39261	3.39739	1.72355	1.43479	2.18524	2.92536	1.54861	5e-05	0.00022699	yes
LOC_Os09g28310	23.8061	22.0695	16.194	20.6899	7.79245	6.4408	6.98774	7.07366	2.92492	1.5484	5e-05	0.00022699	yes
LOC_Os08g37840	6.28971	6.65879	3.70149	5.55	2.74459	1.57207	1.37757	1.89808	2.92401	1.54795	5e-05	0.00022699	yes
LOC_Os10g20230	10.9822	11.4104	11.8461	11.4129	4.84993	2.8935	3.98211	3.90852	2.92001	1.54597	5e-05	0.00022699	yes
LOC_Os11g19730	0.625463	1.30449	1.76876	1.2329	0.608288	0.365721	0.293768	0.422592	2.91747	1.54472	5e-05	0.00022699	yes
LOC_Os12g27980	0.61355	1.02264	0.867484	0.834558	0.457216	0.201954	0.19909	0.286087	2.91715	1.54456	5e-05	0.00022699	yes
LOC_Os09g39930	3.84399	3.76943	2.56931	3.39424	0.952946	1.29052	1.25202	1.16516	2.91311	1.54256	5e-05	0.00022699	yes
LOC_Os04g52990	4.08	3.46659	2.59756	3.38138	1.5509	0.944881	0.993577	1.16312	2.90716	1.53961	0.0069	0.0182067	yes
LOC_Os07g09610	1.61566	0.534864	0.968551	1.03969	0.465868	0.262416	0.344925	0.357736	2.90631	1.53919	0.00175	0.005564	yes
LOC_Os10g04540	1.12016	0.802273	0.667947	0.863461	0.198349	0.233252	0.459886	0.297162	2.90569	1.53888	0.00315	0.0092436	yes
LOC_Os05g51680	28.3682	21.6768	16.301	22.1153	8.98234	6.13229	7.7314	7.61534	2.90405	1.53806	0.0001	0.00043099	yes
LOC_Os03g19390	12.2372	14.4017	10.2066	12.2818	3.45588	5.01219	4.22942	4.2325	2.90178	1.53694	5e-05	0.00022699	yes
LOC_Os01g16450	1.99358	1.92331	0.678193	1.5317	0.8204	0.246698	0.518823	0.528641	2.89743	1.53477	0.0001	0.00043099	yes
LOC_Os09g27750	14.6657	13.01	14.0149	13.8969	7.01083	3.47373	3.90642	4.79699	2.897	1.53456	5e-05	0.00022699	yes
LOC_Os06g37510	1.48139	1.13516	1.83619	1.48425	0.484842	0.495053	0.557749	0.512548	2.89583	1.53398	0.0039	0.0111215	yes
LOC_Os07g08300	74.7238	68.267	61.5558	68.1822	20.8941	24.7334	25.0345	23.554	2.89472	1.53342	5e-05	0.00022699	yes
LOC_Os03g17790	8.05423	8.29667	3.52726	6.62605	1.80168	1.84762	3.23806	2.29579	2.88617	1.52916	0.0001	0.00043099	yes
LOC_Os06g16240	39.4796	21.4	22.4421	27.7739	12.8747	7.23925	8.78023	9.63139	2.88369	1.52791	5e-05	0.00022699	yes
LOC_Os02g09240	3.26875	2.21749	1.23915	2.2418	0.93311	0.540902	0.861785	0.778599	2.87927	1.52571	5e-05	0.00022699	yes
LOC_Os06g08080	2.03315	3.43509	3.95193	3.14006	1.48015	0.789892	1.00245	1.09083	2.8786	1.52537	5e-05	0.00022699	yes
LOC_Os06g11290	6.12352	10.0494	7.17784	7.78359	2.98247	2.36431	2.77924	2.70867	2.87358	1.52285	5e-05	0.00022699	yes
LOC_Os12g02400	2.10934	6.52342	6.0372	4.88999	0.841141	2.06631	2.20429	1.70391	2.86986	1.52098	5e-05	0.00022699	yes
LOC_Os06g39875	2.14359	1.39909	2.32968	1.95745	0.673886	0.305078	1.06933	0.682766	2.86694	1.51951	0.01595	0.0372709	yes
LOC_Os03g02710	3.6955	4.88119	4.71306	4.42992	1.43691	1.88585	1.31452	1.54576	2.86585	1.51896	5e-05	0.00022699	yes
LOC_Os06g10190	7.74331	3.14369	4.5904	5.15913	1.91017	1.37099	2.1255	1.80222	2.86265	1.51735	5e-05	0.00022699	yes
LOC_Os05g45440	27.6781	18.238	14.1721	20.0294	7.40937	5.59706	8.00223	7.00289	2.86016	1.5161	5e-05	0.00022699	yes
LOC_Os11g37200	4.59766	3.54214	2.87535	3.67172	1.22466	1.23098	1.39594	1.28386	2.85991	1.51597	5e-05	0.00022699	yes
LOC_Os01g61610	11.551	5.55567	5.45861	7.52177	2.1383	2.35142	3.40226	2.63066	2.85927	1.51565	5e-05	0.00022699	yes
LOC_Os02g51930	8.48462	7.92078	2.44599	6.2838	3.16605	1.69576	1.73362	2.19848	2.85825	1.51513	5e-05	0.00022699	yes
LOC_Os04g55240	6.45002	2.56802	2.15515	3.7244	1.23842	1.6127	1.05989	1.30367	2.85686	1.51443	5e-05	0.00022699	yes
LOC_Os12g13640	1.25017	1.29045	0.68578	1.07547	0.542767	0.17961	0.409209	0.377195	2.85123	1.51158	0.00055	0.00200577	yes
LOC_Os03g27990	11.8563	17.5902	15.0178	14.8214	5.182	4.57484	5.84215	5.19966	2.85046	1.51119	5e-05	0.00022699	yes
LOC_Os08g23180	14.4507	16.2496	18.5356	16.412	6.20503	4.89644	6.1976	5.76636	2.84616	1.50902	5e-05	0.00022699	yes
LOC_Os05g44060	6.97475	5.0247	4.41421	5.47122	2.72544	1.36013	1.68845	1.92467	2.84268	1.50725	5e-05	0.00022699	yes
LOC_Os07g18874	5.46378	6.54435	5.15916	5.72243	2.59429	1.20405	2.25671	2.01835	2.8352	1.50345	5e-05	0.00022699	yes
LOC_Os09g34960	5.28128	7.25808	6.69146	6.41028	1.67014	2.41981	2.69873	2.2629	2.83277	1.50221	5e-05	0.00022699	yes
LOC_Os11g43860	22.2264	31.3807	29.1473	27.5848	11.5034	8.36857	9.35497	9.74231	2.83144	1.50154	5e-05	0.00022699	yes
LOC_Os07g47450	9.66848	14.1238	13.6629	12.4851	8.4205	1.46655	3.34128	4.40945	2.83144	1.50154	5e-05	0.00022699	yes
LOC_Os11g03390	54.5979	75.8956	61.872	64.1218	27.3153	20.8055	19.9066	22.6758	2.82776	1.49966	5e-05	0.00022699	yes
LOC_Os12g40380	1.94194	3.05201	2.25867	2.41754	0.345884	1.18312	1.03674	0.855248	2.82671	1.49913	0.01015	0.0253619	yes
LOC_Os01g09640	53.0991	51.0049	39.1329	47.7456	14.314	15.8573	20.5376	16.903	2.82468	1.49809	5e-05	0.00022699	yes
bhlh7	68.4398	51.7871	47.3525	55.8598	19.8349	19.6059	19.9771	19.806	2.82035	1.49587	5e-05	0.00022699	yes
LOC_Os04g54560	8.10597	9.31925	6.48488	7.97003	4.27102	2.08745	2.1202	2.82622	2.82003	1.49571	5e-05	0.00022699	yes
LOC_Os08g20000	4.94154	4.81534	5.61835	5.12508	1.59607	2.04127	1.82733	1.82156	2.81357	1.4924	5e-05	0.00022699	yes
LOC_Os04g47520	16.677	18.0362	18.6233	17.7788	6.04151	5.9869	6.94497	6.32446	2.81112	1.49114	5e-05	0.00022699	yes
LOC_Os09g28280	11.9203	11.4157	8.55389	10.63	4.48566	3.35285	3.53899	3.7925	2.8029	1.48692	5e-05	0.00022699	yes
LOC_Os01g13930	5.51536	5.34318	4.34233	5.06696	1.95445	1.46073	2.01144	1.80887	2.80117	1.48603	5e-05	0.00022699	yes
LOC_Os01g72350	14.8738	18.0969	14.3807	15.7838	5.69088	5.13021	6.10018	5.64042	2.79834	1.48457	5e-05	0.00022699	yes
LOC_Os04g39610	0.875474	0.85778	0.80229	0.845181	0.431461	0.286533	0.18831	0.302101	2.79768	1.48423	5e-05	0.00022699	yes
LOC_Os12g36430	1.35543	1.35169	3.47257	2.0599	0.844674	0.757905	0.608798	0.737126	2.7945	1.48259	5e-05	0.00022699	yes
LOC_Os03g27010	46.6588	48.4588	47.6607	47.5928	14.2749	18.1319	18.6988	17.0352	2.79379	1.48222	5e-05	0.00022699	yes
LOC_Os08g02070	11.2997	13.43	13.1381	12.6226	4.55088	3.80701	5.19647	4.51812	2.79377	1.48221	5e-05	0.00022699	yes
gh3.8	6.95261	4.43346	2.65763	4.68123	2.05139	1.3648	1.61453	1.67691	2.79158	1.48108	5e-05	0.00022699	yes
LOC_Os10g35950	73.5314	52.2242	47.536	57.7639	20.6688	16.938	24.5278	20.7115	2.78898	1.47974	5e-05	0.00022699	yes
LOC_Os06g34120	2.20218	9.49988	8.52185	6.7413	3.67287	1.9569	1.6221	2.41729	2.78878	1.47964	5e-05	0.00022699	yes
LOC_Os09g29060	6.80768	6.4281	6.20812	6.4813	2.66632	2.24268	2.06347	2.32416	2.78866	1.47957	0.0018	0.00570358	yes
LOC_Os02g13600	7.68973	5.87057	5.74669	6.43566	3.46108	2.17229	1.29169	2.30835	2.78799	1.47923	5e-05	0.00022699	yes
LOC_Os07g36230	4.23357	2.89224	2.64497	3.25693	1.45873	0.916816	1.13059	1.16871	2.78677	1.4786	5e-05	0.00022699	yes
LOC_Os03g57520	9.08185	7.04318	2.03694	6.05399	3.63738	0.969976	1.91243	2.17326	2.78567	1.47803	0.0025	0.00758918	yes
LOC_Os07g08150	2.63586	0.409848	0.994431	1.34671	0.668198	0.38301	0.402749	0.484653	2.77871	1.47442	0.00405	0.0114912	yes
LOC_Os06g23274	9.72594	9.22955	8.58707	9.18085	3.63201	3.10123	3.199	3.31075	2.77304	1.47147	5e-05	0.00022699	yes
LOC_Os07g48596	5.32384	6.91749	5.85415	6.03183	1.77286	2.23596	2.51914	2.17599	2.77199	1.47092	5e-05	0.00022699	yes
LOC_Os03g16010	6.25664	7.97961	7.32899	7.18841	3.19367	2.76793	1.81911	2.59357	2.77163	1.47073	5e-05	0.00022699	yes
LOC_Os08g05350	0.898543	1.13797	0.864065	0.96686	0.249701	0.535982	0.260928	0.34887	2.7714	1.47062	0.00965	0.024291	yes
LOC_Os06g51084	51.4548	59.3237	61.3622	57.3802	19.8913	20.8924	21.3937	20.7258	2.76854	1.46913	5e-05	0.00022699	yes
LOC_Os02g39490	17.2668	8.70605	6.34233	10.7717	4.78983	3.16398	3.74292	3.89891	2.76275	1.4661	5e-05	0.00022699	yes
LOC_Os05g01380	7.40603	8.3544	2.47107	6.07717	1.88088	2.01347	2.70956	2.2013	2.76072	1.46504	5e-05	0.00022699	yes
LOC_Os10g31320	27.5055	19.92	10.5901	19.3385	6.91659	6.37999	7.73183	7.00947	2.75891	1.4641	5e-05	0.00022699	yes
LOC_Os02g44630	657.533	614.93	501.932	591.465	265.153	193.989	185.583	214.908	2.75218	1.46057	5e-05	0.00022699	yes
LOC_Os06g15620	2.7497	1.79209	1.39257	1.97812	1.01576	0.607868	0.532663	0.718762	2.75212	1.46054	0.00235	0.00719226	yes
LOC_Os03g14400	12.4789	7.51982	6.67035	8.88968	3.73467	2.71245	3.26315	3.23676	2.74647	1.45758	5e-05	0.00022699	yes
LOC_Os07g09625	4.638	5.56874	5.82856	5.3451	2.26244	1.30102	2.28012	1.94786	2.74409	1.45633	5e-05	0.00022699	yes
LOC_Os05g10930	38.2016	21.3222	17.7395	25.7544	12.6557	6.75071	8.78628	9.39758	2.74054	1.45446	5e-05	0.00022699	yes
LOC_Os08g01514	8.27195	10.7337	12.2236	10.4097	4.59484	4.32096	2.49556	3.80379	2.73667	1.45242	5e-05	0.00022699	yes
LOC_Os02g41670	1.90797	1.49335	0.885862	1.42906	0.353126	0.518975	0.695526	0.522542	2.73482	1.45145	5e-05	0.00022699	yes
LOC_Os04g26870	0.858705	2.10325	2.54841	1.83679	0.467675	0.93676	0.615648	0.673361	2.72779	1.44773	5e-05	0.00022699	yes
LOC_Os01g13320	1.09872	1.07387	1.04223	1.0716	0.230367	0.561986	0.386931	0.393095	2.72606	1.44682	0.0011	0.00370335	yes
LOC_Os11g06770	0.814735	1.13261	0.921554	0.9563	0.484679	0.439569	0.128567	0.350938	2.72498	1.44625	0.0178	0.0409465	yes
LOC_Os03g08550	2.0654	3.51942	3.66098	3.08193	1.1165	1.13759	1.13925	1.13112	2.72467	1.44608	5e-05	0.00022699	yes
LOC_Os04g41680	1.94555	3.20303	1.47696	2.20851	1.37541	0.564119	0.494326	0.811284	2.72224	1.44479	0.0003	0.00116785	yes
LOC_Os02g51710	27.5855	23.7432	17.2459	22.8582	10.9275	6.92229	7.35486	8.40155	2.72071	1.44398	5e-05	0.00022699	yes
LOC_Os07g34070	5.06481	5.01006	2.99472	4.35653	0.732566	1.56867	2.50372	1.60165	2.72003	1.44362	5e-05	0.00022699	yes
LOC_Os03g32314	15.9298	28.3891	24.9812	23.1	7.99048	8.59173	8.89997	8.49406	2.71955	1.44337	5e-05	0.00022699	yes
LOC_Os03g05290	101.621	74.4724	62.6987	79.5974	42.1309	20.5644	25.1351	29.2768	2.71879	1.44296	5e-05	0.00022699	yes
LOC_Os04g48260	6.23663	3.7925	4.90047	4.97653	1.72591	1.85242	1.9131	1.83047	2.71872	1.44293	5e-05	0.00022699	yes
CPT1	2.48489	1.92533	2.39929	2.26984	1.83625	0.243771	0.427223	0.835748	2.71594	1.44145	5e-05	0.00022699	yes
LOC_Os02g53384	0.792865	1.03118	0.629588	0.817878	0.373975	0.299805	0.229874	0.301218	2.71524	1.44108	0.00245	0.00745941	yes
LOC_Os06g02780	3.16578	5.03282	5.29284	4.49714	3.11283	0.909709	0.949	1.65718	2.71373	1.44028	5e-05	0.00022699	yes
LOC_Os04g52440	1.85738	3.79342	0.882141	2.17765	0.555245	0.427847	1.42467	0.802588	2.71329	1.44004	5e-05	0.00022699	yes
LOC_Os02g08100	74.357	63.7108	58.6493	65.5724	23.9369	20.3255	28.359	24.2072	2.7088	1.43765	5e-05	0.00022699	yes
LOC_Os08g07100	190.456	311.76	115.491	205.902	6.93418	78.174	143.002	76.0366	2.70793	1.43719	5e-05	0.00022699	yes
LOC_Os11g24070	1.79605	2.55015	1.17061	1.83893	1.06915	0.811562	0.158034	0.679582	2.70597	1.43615	0.0058	0.0156689	yes
LOC_Os10g36060	0.522423	1.29773	1.5179	1.11268	0.384094	0.269172	0.580603	0.41129	2.70534	1.43581	5e-05	0.00022699	yes
LOC_Os05g03640	14.0207	14.711	9.68978	12.8072	6.54547	4.15859	3.50393	4.736	2.70422	1.43521	5e-05	0.00022699	yes
LOC_Os01g41420	11.9664	6.73955	8.17857	8.96152	3.75609	2.7958	3.39217	3.31469	2.70358	1.43487	5e-05	0.00022699	yes
LOC_Os01g25189	1.00095	1.25731	0.836481	1.03158	0.444071	0.328779	0.371933	0.381594	2.70334	1.43475	0.00315	0.0092436	yes
LOC_Os06g44450	1651.25	912.662	859.23	1141.05	542.276	390.511	333.947	422.245	2.70234	1.43421	5e-05	0.00022699	yes
LOC_Os06g46740	6.8128	5.52769	1.78334	4.70794	2.72251	1.05467	1.45229	1.74316	2.70081	1.43339	5e-05	0.00022699	yes
LOC_Os01g07780	40.7613	38.641	31.3451	36.9158	15.89	13.1644	12.0163	13.6903	2.69649	1.43108	5e-05	0.00022699	yes
LOC_Os01g04590	2.77387	4.3123	3.65557	3.58058	1.9444	0.341933	1.6979	1.32808	2.69606	1.43085	5e-05	0.00022699	yes
LOC_Os03g10478	3.52661	2.92156	1.57619	2.67479	1.32013	0.688022	0.971339	0.993165	2.6932	1.42932	5e-05	0.00022699	yes
LOC_Os03g09130	1.4106	0.908855	1.27123	1.19689	0.807946	0.317087	0.208393	0.444476	2.69281	1.42911	0.0212	0.0474512	yes
LOC_Os11g01610	1.08344	2.36452	2.02487	1.82428	1.34275	0.368281	0.322718	0.677918	2.691	1.42814	0.0015	0.00486079	yes
LOC_Os03g63370	12.1281	11.9229	9.64061	11.2305	6.50824	2.7761	3.24352	4.17595	2.68933	1.42725	5e-05	0.00022699	yes
LOC_Os01g45640	84.5441	81.1279	63.5733	76.4151	12.6044	41.1779	31.6009	28.4611	2.6849	1.42487	5e-05	0.00022699	yes
LOC_Os05g38720	1.83877	2.34406	1.29105	1.82463	0.932774	0.589767	0.516801	0.679781	2.68414	1.42446	5e-05	0.00022699	yes
LOC_Os03g28300	181.493	219.89	216.445	205.943	62.0906	90.3795	78.3603	76.9434	2.67655	1.42038	5e-05	0.00022699	yes
LOC_Os02g50700	6.31757	7.383	3.92352	5.8747	2.79267	1.64415	2.1611	2.1993	2.67117	1.41747	0.0003	0.00116785	yes
LOC_Os01g62950	1.81725	3.28948	2.09138	2.39937	1.19817	0.469495	1.02852	0.898728	2.66974	1.4167	0.00025	0.00099147	yes
LOC_Os06g02800	1.85167	2.2616	1.17161	1.76163	1.15718	0.438357	0.384123	0.659888	2.66959	1.41662	0.00745	0.0194473	yes
LOC_Os03g64150	6.27263	2.3959	2.63307	3.7672	1.93527	1.56731	0.732481	1.41169	2.66857	1.41607	5e-05	0.00022699	yes
LOC_Os04g47220	427.52	490.992	357.636	425.383	185.333	142.672	150.216	159.407	2.66853	1.41605	5e-05	0.00022699	yes
LOC_Os11g04030	2.04478	1.63607	1.89854	1.8598	0.618924	0.513643	0.958813	0.697127	2.66781	1.41565	5e-05	0.00022699	yes
LOC_Os01g10210	282.2	183.516	115.604	193.774	108.156	53.155	57.0699	72.7938	2.66196	1.41249	5e-05	0.00022699	yes
LOC_Os03g14654	12.4136	77.1402	41.7901	43.7813	31.714	11.302	6.34183	16.4526	2.66106	1.412	5e-05	0.00022699	yes
LOC_Os06g45100	16.2113	16.1474	12.2207	14.8598	4.92768	5.12275	6.71489	5.58844	2.65902	1.4109	5e-05	0.00022699	yes
LOC_Os03g57260	1.07952	1.49031	1.00722	1.19235	0.463846	0.630828	0.251265	0.448646	2.65766	1.41016	0.0017	0.00542462	yes
LOC_Os03g50470	1.32298	1.20127	1.27387	1.26604	0.361554	0.440503	0.627225	0.476427	2.65736	1.41	5e-05	0.00022699	yes
LOC_Os04g48410	11.8494	10.4758	9.75048	10.6919	3.88222	4.47367	3.72993	4.02861	2.65399	1.40816	5e-05	0.00022699	yes
LOC_Os02g13965	2.38531	2.43535	2.81855	2.5464	0.590421	1.29342	0.995177	0.959672	2.65341	1.40785	5e-05	0.00022699	yes
LOC_Os02g22480	0.914023	1.42286	1.35164	1.22951	0.408851	0.544802	0.437257	0.463636	2.65189	1.40702	0.00035	0.00134087	yes
LOC_Os12g05020	12.9093	23.3651	15.5624	17.2789	6.06095	6.79313	6.69677	6.51695	2.65138	1.40674	5e-05	0.00022699	yes
LOC_Os05g19150	3.39606	3.52434	3.41904	3.44648	1.56074	1.40334	0.936931	1.30034	2.65045	1.40623	5e-05	0.00022699	yes
LOC_Os07g30610	13.0526	5.85904	5.11314	8.00827	3.74143	2.81685	2.50881	3.02237	2.64967	1.40581	5e-05	0.00022699	yes
LOC_Os07g44890	69.7543	34.5369	26.6787	43.6566	19.4607	13.6652	16.3238	16.4832	2.64855	1.4052	5e-05	0.00022699	yes
LOC_Os02g43870	1.18364	1.70451	2.09593	1.66136	0.927012	0.428856	0.526117	0.627328	2.64831	1.40507	5e-05	0.00022699	yes
LOC_Os07g43390	4.14369	4.25207	4.01539	4.13705	1.34675	1.63845	1.70285	1.56268	2.64741	1.40458	5e-05	0.00022699	yes
LOC_Os09g12290	7.87597	11.1068	6.34628	8.44301	3.07235	3.07345	3.42576	3.19052	2.64628	1.40397	5e-05	0.00022699	yes
LOC_Os08g37874	26.754	20.8823	22.9401	23.5255	8.11447	8.75023	9.81061	8.89177	2.64576	1.40368	5e-05	0.00022699	yes
LOC_Os04g51610	17.6574	27.3756	20.8165	21.9499	9.62336	7.59006	7.72718	8.31353	2.64026	1.40068	5e-05	0.00022699	yes
LOC_Os07g41200	0.957124	2.09033	1.89037	1.64594	1.02156	0.518675	0.330549	0.623596	2.63943	1.40023	5e-05	0.00022699	yes
LOC_Os03g57330	1.65398	1.64578	1.4649	1.58822	0.501621	0.548081	0.757049	0.602251	2.63714	1.39897	5e-05	0.00022699	yes
LOC_Os11g37950	37.768	39.7612	10.9453	29.4915	14.3393	4.91138	14.3165	11.1891	2.63573	1.39821	5e-05	0.00022699	yes
LOC_Os04g20474	8.49781	6.45015	6.29216	7.08004	2.57146	2.91669	2.57063	2.68626	2.63565	1.39816	5e-05	0.00022699	yes
LOC_Os12g18770	4.59846	5.15866	4.27346	4.67686	1.79986	1.79979	1.72497	1.77487	2.63504	1.39783	5e-05	0.00022699	yes
LOC_Os10g12290	3.60477	4.28309	3.12263	3.67017	1.20769	1.51451	1.45985	1.39402	2.6328	1.3966	5e-05	0.00022699	yes
LOC_Os07g09310	7.303	7.70344	5.61535	6.87393	2.43126	2.66246	2.75953	2.61775	2.62589	1.39281	5e-05	0.00022699	yes
LOC_Os08g37300	5.26034	10.056	7.99642	7.77092	3.15342	3.49051	2.23518	2.9597	2.62558	1.39263	5e-05	0.00022699	yes
LOC_Os02g30110	32.2258	18.6443	15.7615	22.2105	9.53418	7.5055	8.33859	8.45943	2.62553	1.39261	5e-05	0.00022699	yes
LOC_Os02g02840	2.41431	3.98609	3.66565	3.35535	1.44406	1.30378	1.09054	1.27946	2.62247	1.39093	5e-05	0.00022699	yes
LOC_Os09g36810	0.935069	1.6697	1.58037	1.39505	0.511148	0.431154	0.654874	0.532392	2.62034	1.38976	5e-05	0.00022699	yes
LOC_Os02g54030	1.9155	2.08092	2.35996	2.1188	0.805911	0.588654	1.03165	0.808739	2.61988	1.3895	0.0003	0.00116785	yes
LOC_Os01g43980	3.47469	2.97118	3.62961	3.3585	1.5878	1.13084	1.13029	1.28298	2.61773	1.38832	5e-05	0.00022699	yes
LOC_Os04g43300	1.41789	1.90069	1.97491	1.7645	0.599367	0.464189	0.95879	0.674115	2.61751	1.38819	5e-05	0.00022699	yes
LOC_Os05g20100	1.22287	1.29055	0.56203	1.02515	0.330545	0.389643	0.455249	0.391812	2.61643	1.3876	0.00195	0.00611607	yes
LOC_Os07g42220	23.8852	11.9668	10.4086	15.4202	6.06864	6.63098	5.00357	5.90106	2.61312	1.38578	5e-05	0.00022699	yes
LOC_Os01g65650	5.24301	6.7079	4.28285	5.41125	2.24562	1.86329	2.10627	2.07173	2.61195	1.38513	5e-05	0.00022699	yes
LOC_Os04g49570	12.849	14.0636	13.0515	13.3214	5.97074	4.40202	4.93605	5.10294	2.61053	1.38435	5e-05	0.00022699	yes
LOC_Os10g12050	0.517794	2.24848	2.2683	1.67819	1.05603	0.343297	0.529622	0.642984	2.61	1.38405	0.0001	0.00043099	yes
LOC_Os06g11660	17.6884	25.2392	18.4465	20.458	14.2458	5.28354	3.99915	7.84284	2.60849	1.38322	5e-05	0.00022699	yes
LOC_Os08g15050	10.5173	6.90254	4.98339	7.46775	3.77632	2.50488	2.31051	2.8639	2.60755	1.38269	5e-05	0.00022699	yes
LOC_Os04g44500	8.25528	8.39228	8.26218	8.30324	4.41504	2.40434	2.73894	3.18611	2.60607	1.38188	5e-05	0.00022699	yes
LOC_Os06g36070	5.9875	4.73494	3.99574	4.90606	2.52096	1.44346	1.6865	1.88364	2.60456	1.38104	5e-05	0.00022699	yes
LOC_Os04g40670	7.00905	4.9459	4.13461	5.36319	2.04761	1.5847	2.54584	2.05938	2.60427	1.38088	5e-05	0.00022699	yes
LOC_Os02g05920	0.746364	1.57114	1.6024	1.30664	0.444914	0.385419	0.675469	0.501934	2.60321	1.38029	5e-05	0.00022699	yes
LOC_Os09g31080	17.0284	7.26022	4.06038	9.44967	5.59611	2.96804	2.33033	3.6315	2.60214	1.3797	5e-05	0.00022699	yes
LOC_Os01g08140	1.50438	3.56476	1.85197	2.30704	1.05063	1.11933	0.490422	0.886793	2.60155	1.37937	0.02205	0.0490485	yes
LOC_Os02g01730	7.10637	7.09648	3.94831	6.05039	3.50149	1.72347	1.75383	2.32627	2.6009	1.37901	5e-05	0.00022699	yes
LOC_Os04g37550	11.9714	8.65067	6.66629	9.0961	4.33017	2.63207	3.53652	3.49959	2.59919	1.37806	5e-05	0.00022699	yes
LOC_Os09g28340	6.32577	3.61046	2.14051	4.02558	2.34448	1.34962	0.955211	1.54977	2.59753	1.37714	5e-05	0.00022699	yes
LOC_Os04g05650	28.8272	54.5691	60.2194	47.8719	10.687	20.1968	24.442	18.4419	2.59582	1.37619	5e-05	0.00022699	yes
LOC_Os05g37190	6.34813	6.03294	3.47342	5.28483	1.95754	1.96211	2.18828	2.03598	2.59572	1.37613	5e-05	0.00022699	yes
LOC_Os11g02620	4.05241	2.31134	3.87948	3.41441	0.98855	1.69343	1.27193	1.31797	2.59066	1.37332	5e-05	0.00022699	yes
LOC_Os01g04200	5.64602	6.33731	4.08056	5.35463	2.29444	2.22575	1.68183	2.06734	2.59011	1.37301	5e-05	0.00022699	yes
LOC_Os06g43980	4.8326	3.69225	5.57253	4.69913	2.66397	1.43892	1.35096	1.81795	2.58485	1.37008	5e-05	0.00022699	yes
LOC_Os08g24770	1.46941	1.26054	0.419795	1.04992	0.339825	0.397029	0.48172	0.406192	2.58479	1.37005	5e-05	0.00022699	yes
LOC_Os03g42710	5.88914	2.36367	1.61369	3.28883	1.7645	0.927734	1.1291	1.27378	2.58195	1.36846	5e-05	0.00022699	yes
LOC_Os04g59330	4.79176	7.10191	5.99362	5.96243	4.43679	0.92339	1.56772	2.3093	2.58192	1.36844	5e-05	0.00022699	yes
LOC_Os08g27720	60.4107	42.9932	31.1112	44.8384	19.546	14.6612	17.895	17.3674	2.58176	1.36835	5e-05	0.00022699	yes
LOC_Os11g44930	5.87823	2.93851	3.47335	4.09669	2.07922	1.73274	0.94898	1.58698	2.58144	1.36817	5e-05	0.00022699	yes
LOC_Os01g12900	0.730213	1.16486	0.893399	0.929491	0.357702	0.304848	0.417855	0.360135	2.58095	1.3679	0.01105	0.0272555	yes
LOC_Os05g15770	523.135	584.622	415.968	507.908	264.963	183.015	142.464	196.814	2.58065	1.36773	5e-05	0.00022699	yes
LOC_Os05g42330	8.26218	12.0042	11.3281	10.5315	4.82692	3.98175	3.43545	4.08137	2.58038	1.36759	5e-05	0.00022699	yes
LOC_Os07g45100	2.46747	3.43358	3.38469	3.09525	1.39074	1.31772	0.892265	1.20024	2.57886	1.36673	5e-05	0.00022699	yes
LOC_Os08g31580	99.6415	65.4023	65.0463	76.6967	34.7737	23.8387	30.6548	29.7558	2.57754	1.36599	5e-05	0.00022699	yes
LOC_Os03g46060	14.1602	15.5293	5.6495	11.7797	6.81425	1.87715	5.03148	4.57429	2.5752	1.36468	5e-05	0.00022699	yes
LOC_Os02g51620	1.33855	1.17043	1.6371	1.38203	0.670512	0.69605	0.243974	0.536845	2.57436	1.36421	5e-05	0.00022699	yes
LOC_Os03g63870	36.2254	49.1344	49.6729	45.0109	18.8818	18.4715	15.1118	17.4883	2.57377	1.36388	5e-05	0.00022699	yes
LOC_Os02g57720	85.6234	57.403	29.9974	57.6746	24.561	19.3165	23.4224	22.4333	2.57094	1.36229	5e-05	0.00022699	yes
LOC_Os01g45460	1.5217	1.99113	0.804186	1.43901	0.507433	0.443412	0.728537	0.559794	2.57061	1.36211	0.0006	0.00216684	yes
LOC_Os06g12790	3.42178	4.60538	4.60737	4.21151	1.2677	1.39079	2.25881	1.6391	2.5694	1.36143	5e-05	0.00022699	yes
LOC_Os04g53370	1.61669	1.90164	1.8999	1.80608	1.21847	0.345551	0.545039	0.70302	2.56903	1.36122	0.002	0.00625167	yes
LOC_Os07g42250	20.9408	15.4553	11.3087	15.9016	6.48863	6.21721	5.88298	6.19627	2.56632	1.3597	5e-05	0.00022699	yes
LOC_Os03g56260	1.40971	2.38645	2.15217	1.98278	0.800573	0.801287	0.726364	0.776075	2.55488	1.35326	5e-05	0.00022699	yes
LOC_Os07g42440	4.05002	4.86785	4.08498	4.33428	1.61047	1.80207	1.67789	1.69681	2.55437	1.35297	0.0022	0.00679081	yes
LOC_Os04g14470	9.21086	3.13669	8.00861	6.78539	4.03614	2.73587	1.19869	2.6569	2.55387	1.35269	0.0168	0.0389675	yes
LOC_Os01g12520	4.95855	3.19907	2.54238	3.56667	1.61914	0.57074	2.00051	1.3968	2.55346	1.35245	0.00015	0.000624142	yes
LOC_Os03g13860	2.34942	3.15776	2.86673	2.7913	1.15317	1.23581	0.892895	1.09396	2.55156	1.35138	5e-05	0.00022699	yes
bhlh84	2.04651	3.26053	2.04204	2.44969	0.810109	0.955037	1.11584	0.960328	2.55089	1.351	5e-05	0.00022699	yes
LOC_Os05g35570	3.37533	3.66553	3.11605	3.38564	1.29835	1.4303	1.25334	1.32733	2.55071	1.3509	5e-05	0.00022699	yes
LOC_Os09g34290	0.575514	2.40931	2.33833	1.77439	0.62444	0.990681	0.473517	0.696213	2.54863	1.34972	0.00055	0.00200577	yes
LOC_Os07g35510	24.9127	24.9826	18.2632	22.7195	8.54247	9.36716	8.84861	8.91941	2.5472	1.34891	5e-05	0.00022699	yes
LOC_Os03g58580	148.375	122.735	102.738	124.616	59.7089	43.0099	44.195	48.9713	2.54467	1.34748	5e-05	0.00022699	yes
LOC_Os04g53000	4.39404	4.87595	4.39034	4.55345	1.82454	1.89017	1.65632	1.79034	2.54334	1.34673	5e-05	0.00022699	yes
LOC_Os05g34830	97.8403	42.5687	34.3702	58.2597	26.3965	20.2608	22.0712	22.9095	2.54304	1.34655	5e-05	0.00022699	yes
Zep1	5.12063	5.70766	5.84954	5.55928	2.44066	1.93625	2.18147	2.18613	2.54298	1.34652	5e-05	0.00022699	yes
LOC_Os07g26690	340.205	239.932	184.555	254.897	136.584	73.5792	90.8879	100.35	2.54008	1.34487	5e-05	0.00022699	yes
LOC_Os04g25784	15.2835	15.8548	16.864	16.0008	7.40152	6.27657	5.24873	6.30894	2.53621	1.34267	5e-05	0.00022699	yes
LOC_Os08g39460	2.0458	1.14349	1.43727	1.54219	1.01593	0.38608	0.422892	0.608301	2.53524	1.34212	0.0006	0.00216684	yes
LOC_Os08g36320	47.8091	48.933	44.5751	47.1058	19.4908	18.7385	17.5199	18.5831	2.53487	1.34191	5e-05	0.00022699	yes
LOC_Os03g19940	53.6563	25.4336	16.5349	31.8749	12.5758	12.737	12.4168	12.5765	2.53448	1.34169	5e-05	0.00022699	yes
LOC_Os09g28770	1.46628	3.85983	2.57086	2.63232	0.736872	1.34664	1.03253	1.03868	2.53429	1.34158	5e-05	0.00022699	yes
rrp	192.188	753.592	369.369	438.383	181.427	218.396	119.228	173.017	2.53376	1.34128	5e-05	0.00022699	yes
LOC_Os10g42100	14.81	23.7022	24.0033	20.8385	7.97289	8.34971	8.35399	8.22553	2.53339	1.34107	5e-05	0.00022699	yes
LOC_Os03g58570	3.30107	3.99399	2.6945	3.32985	1.38137	1.29289	1.27455	1.31627	2.52976	1.339	5e-05	0.00022699	yes
LOC_Os01g63930	5.57418	4.98965	4.75345	5.10576	2.75873	1.87288	1.42395	2.01852	2.52946	1.33883	5e-05	0.00022699	yes
LOC_Os06g22060	33.5206	43.2091	29.695	35.4749	15.8205	11.5498	14.7673	14.0459	2.52564	1.33665	5e-05	0.00022699	yes
LOC_Os01g35050	9.75387	13.717	13.1555	12.2088	5.05879	4.2269	5.22401	4.83657	2.52427	1.33587	5e-05	0.00022699	yes
LOC_Os09g17600	36.6332	51.7705	32.086	40.1632	13.6437	14.0331	20.1385	15.9384	2.5199	1.33337	5e-05	0.00022699	yes
LOC_Os08g14020	0.645303	1.48665	1.31054	1.1475	0.727433	0.343238	0.300773	0.457148	2.51013	1.32776	0.01235	0.0299722	yes
LOC_Os05g10670	17.3108	12.6065	11.0988	13.6721	7.41209	4.55975	4.3702	5.44735	2.50986	1.32761	5e-05	0.00022699	yes
LOC_Os03g17800	6.86327	7.47839	5.81119	6.71762	1.82056	2.68585	3.53034	2.67891	2.50759	1.3263	5e-05	0.00022699	yes
LOC_Os01g13520	5.47615	8.56497	9.06112	7.70075	2.86666	3.06315	3.2854	3.07174	2.50697	1.32594	5e-05	0.00022699	yes
LOC_Os04g33460	7.66476	8.06588	10.3609	8.69718	3.9703	4.04295	2.40187	3.47171	2.50516	1.3249	5e-05	0.00022699	yes
LOC_Os06g35940	26.3523	34.9135	55.9462	39.0707	16.2529	16.017	14.5552	15.6084	2.50318	1.32376	5e-05	0.00022699	yes
LOC_Os03g17870	168.704	201.374	127.371	165.816	38.4409	73.921	86.3673	66.2431	2.50314	1.32374	5e-05	0.00022699	yes
LOC_Os03g29920	1.82773	1.79253	2.47263	2.03096	1.20739	0.355336	0.871846	0.811523	2.50265	1.32346	0.00045	0.00167761	yes
LOC_Os11g38920	0.845283	1.35595	0.825034	1.00875	0.305949	0.454579	0.448741	0.40309	2.50254	1.32339	0.004	0.0113682	yes
LOC_Os03g57420	5.026	7.24083	7.89184	6.71956	3.13244	2.72718	2.20111	2.68691	2.50085	1.32242	5e-05	0.00022699	yes
LOC_Os11g07600	24.3469	9.47133	8.62524	14.1478	7.99966	4.31329	4.67652	5.66316	2.49822	1.3209	5e-05	0.00022699	yes
LOC_Os04g07890	0.94482	1.98436	1.79068	1.57329	0.899435	0.586235	0.403626	0.629766	2.49821	1.3209	5e-05	0.00022699	yes
LOC_Os06g10210	5.62229	9.80383	10.7413	8.72247	3.67678	3.07126	3.7344	3.49414	2.49631	1.3198	5e-05	0.00022699	yes
LOC_Os06g02810	2.39025	2.5222	2.32094	2.41113	1.43775	0.781545	0.684852	0.968048	2.49071	1.31656	0.0007	0.00248289	yes
LOC_Os12g27370	12.4592	17.8957	19.5324	16.6291	6.51715	7.0828	6.44072	6.68022	2.4893	1.31574	5e-05	0.00022699	yes
LOC_Os03g53520	6.21045	3.44418	2.96001	4.20488	2.20204	1.21132	1.65587	1.68974	2.48848	1.31526	5e-05	0.00022699	yes
LOC_Os02g48900	46.4041	30.5931	26.7175	34.5715	16.2663	12.2332	13.1859	13.8951	2.48804	1.31501	5e-05	0.00022699	yes
LOC_Os08g06100	84.2378	59.9424	62.9325	69.0376	30.8449	20.2153	32.2254	27.7618	2.48678	1.31428	5e-05	0.00022699	yes
LOC_Os01g56360	20.4673	16.5014	15.8342	17.601	8.41647	6.38324	6.44861	7.08277	2.48504	1.31327	5e-05	0.00022699	yes
LOC_Os03g64230	0.581565	1.0367	1.65382	1.09069	0.328341	0.310019	0.67916	0.439173	2.48351	1.31238	5e-05	0.00022699	yes
LOC_Os03g02920	8.97895	7.81972	5.03386	7.27751	4.63944	2.58405	1.57118	2.93156	2.48247	1.31178	5e-05	0.00022699	yes
LOC_Os11g03240	2.802	5.13243	3.57496	3.83646	2.25341	0.851183	1.53319	1.54593	2.48165	1.3113	5e-05	0.00022699	yes
LOC_Os08g08500	66.9522	47.0318	41.0436	51.6759	20.3577	20.6607	21.5155	20.8446	2.4791	1.30982	5e-05	0.00022699	yes
LOC_Os03g10090	112.67	110.711	95.9594	106.447	69.9029	30.5864	28.4033	42.9642	2.47757	1.30893	5e-05	0.00022699	yes
LOC_Os08g37040	17.3993	9.85859	6.37323	11.2104	4.61224	4.42587	4.54315	4.52708	2.4763	1.30819	5e-05	0.00022699	yes
Gal3	7.49414	8.53531	7.47065	7.83336	3.26268	3.72232	2.50907	3.16469	2.47524	1.30757	5e-05	0.00022699	yes
LOC_Os04g38440	10.3508	8.05735	5.36663	7.92492	4.52189	2.00793	3.07914	3.20299	2.47423	1.30698	0.0081	0.0209017	yes
LOC_Os04g53350	4.00245	6.08082	5.06636	5.04988	2.18556	2.15407	1.7869	2.04218	2.47279	1.30614	5e-05	0.00022699	yes
LOC_Os03g49350	7.56088	4.62221	3.39007	5.19105	2.25333	1.99248	2.05228	2.09936	2.47268	1.30608	5e-05	0.00022699	yes
LOC_Os02g05930	2.6633	4.21959	5.06178	3.98156	1.62028	1.52819	1.69065	1.61304	2.46836	1.30355	5e-05	0.00022699	yes
LOC_Os08g39490	2.05791	2.94752	3.67918	2.89487	1.27211	1.09889	1.14871	1.17324	2.46742	1.303	5e-05	0.00022699	yes
LOC_Os11g02450	1.0727	2.82184	1.26124	1.71859	1.17833	0.485774	0.425674	0.696593	2.46714	1.30284	0.0061	0.0163684	yes
LOC_Os01g68840	3.11571	3.23367	3.39223	3.2472	1.5141	0.951904	1.48291	1.3163	2.46691	1.30271	0.00015	0.000624142	yes
LOC_Os02g08230	2.2619	1.41515	0.978825	1.55196	0.542602	0.534077	0.811206	0.629295	2.46619	1.30228	5e-05	0.00022699	yes
LOC_Os03g08100	14.9326	15.8078	12.5269	14.4225	7.68129	3.90521	5.96148	5.84933	2.46567	1.30198	5e-05	0.00022699	yes
LOC_Os08g19980	5.8926	6.80306	7.30222	6.66596	2.26171	2.98969	2.85979	2.70373	2.46547	1.30186	5e-05	0.00022699	yes
LOC_Os02g56900	54.7997	42.0606	44.942	47.2674	24.2912	13.6825	19.6338	19.2025	2.46152	1.29955	5e-05	0.00022699	yes
LOC_Os06g43620	13.5527	11.4622	8.45775	11.1575	6.3669	3.38151	3.86497	4.53779	2.4588	1.29795	5e-05	0.00022699	yes
LOC_Os07g44070	0.876663	1.58141	2.30063	1.58623	0.815014	0.580769	0.540723	0.645502	2.45736	1.29711	5e-05	0.00022699	yes
LOC_Os01g37470	4.06968	4.15688	5.05949	4.42868	1.46125	2.07258	1.87573	1.80319	2.45603	1.29633	5e-05	0.00022699	yes
LOC_Os03g02750	2.30489	1.48665	1.04192	1.61115	1.23163	0.435453	0.305263	0.657448	2.45061	1.29314	5e-05	0.00022699	yes
LOC_Os08g24200	97.1027	141.227	150.2	129.51	34.0557	35.7621	88.7899	52.8692	2.44963	1.29256	0.00325	0.00949943	yes
LOC_Os05g11900	57.9485	44.4916	38.7261	47.0554	21.0274	16.9043	19.7076	19.2131	2.44913	1.29227	5e-05	0.00022699	yes
LOC_Os11g01450	13.5896	16.3939	13.922	14.6352	6.10234	5.59195	6.24261	5.97897	2.44778	1.29147	5e-05	0.00022699	yes
LOC_Os02g42412	7.87059	8.4384	6.7089	7.67263	2.93053	3.34315	3.13392	3.13587	2.44673	1.29086	5e-05	0.00022699	yes
LOC_Os06g22960	34.4104	22.6544	21.5741	26.213	14.0221	9.71159	8.45482	10.7295	2.44308	1.2887	5e-05	0.00022699	yes
LOC_Os03g21270	13.4707	25.4689	26.1132	21.6843	9.39523	8.63879	8.6549	8.89631	2.43745	1.28537	5e-05	0.00022699	yes
LOC_Os06g21140	38.6604	31.3014	16.9717	28.9778	15.3008	8.91252	11.4676	11.8936	2.43642	1.28476	5e-05	0.00022699	yes
LOC_Os02g51590	1.93542	4.17379	4.20786	3.43902	1.26632	1.48927	1.47902	1.41154	2.43636	1.28473	5e-05	0.00022699	yes
LOC_Os12g33194	2.26085	2.69211	3.5974	2.85012	0.933735	1.49692	1.08024	1.1703	2.43538	1.28414	5e-05	0.00022699	yes
LOC_Os09g27670	9.50244	7.95548	6.46632	7.97475	2.90016	3.52826	3.40091	3.27645	2.43396	1.28331	5e-05	0.00022699	yes
LOC_Os07g31720	48.3443	63.534	59.781	57.2198	28.2982	21.5791	20.6901	23.5225	2.43256	1.28247	5e-05	0.00022699	yes
LOC_Os01g72420	2.9649	3.26944	2.30984	2.84806	1.43174	1.2527	0.829977	1.17147	2.43118	1.28166	0.0001	0.00043099	yes
LOC_Os02g50350	24.0648	32.366	24.2275	26.8861	9.59883	11.6978	11.9149	11.0705	2.42863	1.28014	5e-05	0.00022699	yes
LOC_Os02g07060	14.7515	19.8811	22.9081	19.1803	8.68047	6.2082	8.81538	7.90135	2.42747	1.27945	5e-05	0.00022699	yes
LOC_Os07g43290	4.79811	4.16793	3.47225	4.14609	1.97605	1.50428	1.64771	1.70935	2.42554	1.2783	5e-05	0.00022699	yes
LOC_Os06g34730	25.8092	25.415	16.3618	22.5287	14.0642	7.07471	6.73081	9.28991	2.42507	1.27803	5e-05	0.00022699	yes
LOC_Os01g47300	1.42134	3.2332	0.538025	1.73086	0.721309	0.645358	0.779227	0.715298	2.41977	1.27487	0.00095	0.00325238	yes
LOC_Os06g46670	13.1688	18.302	18.1079	16.5262	6.86729	6.55523	7.09857	6.84036	2.41598	1.27261	5e-05	0.00022699	yes
LOC_Os11g03520	2.77307	1.64597	1.19082	1.86995	1.31837	0.222772	0.780844	0.773994	2.41597	1.27261	0.0019	0.00598056	yes
LOC_Os12g38180	19.7757	47.4277	50.4324	39.2119	20.0525	15.481	13.1771	16.2369	2.41499	1.27202	5e-05	0.00022699	yes
LOC_Os05g49860	11.9782	11.356	9.91625	11.0835	4.26037	5.73238	3.79301	4.59525	2.41195	1.2702	5e-05	0.00022699	yes
LOC_Os01g04620	2.3646	1.7028	0.892779	1.65339	0.993986	0.318646	0.74501	0.685881	2.41061	1.2694	0.00065	0.0023263	yes
LOC_Os09g36520	28.648	21.1888	21.0189	23.6186	11.845	7.2382	10.3123	9.79848	2.41044	1.26929	5e-05	0.00022699	yes
LOC_Os07g48010	24.2206	35.6558	43.1699	34.3487	16.5801	9.95187	16.23	14.254	2.40976	1.26889	5e-05	0.00022699	yes
LOC_Os03g03320	1.86301	2.26002	2.19523	2.10609	1.28667	0.90348	0.431837	0.873996	2.40972	1.26887	0.00105	0.00355349	yes
LOC_Os12g03080	5.51374	9.11015	6.57508	7.06632	3.088	2.93978	2.77009	2.93262	2.40956	1.26877	5e-05	0.00022699	yes
LOC_Os11g06150	3.17541	1.84663	1.39767	2.1399	0.549041	1.02496	1.09062	0.888208	2.40923	1.26857	0.00055	0.00200577	yes
LOC_Os09g36860	28.8863	38.8359	19.0648	28.929	7.61509	11.2911	17.1499	12.0187	2.407	1.26724	5e-05	0.00022699	yes
LOC_Os08g38850	0.924191	1.52213	0.713053	1.05312	0.676581	0.24881	0.387925	0.437772	2.40564	1.26642	5e-05	0.00022699	yes
LOC_Os06g15730	6.23634	3.40958	3.48317	4.37637	1.49572	2.17014	1.796	1.82062	2.40378	1.2653	5e-05	0.00022699	yes
LOC_Os01g47190	3.41256	3.19383	3.1909	3.26577	1.32214	1.32491	1.42892	1.35866	2.40367	1.26524	0.0002	0.000810104	yes
DAHPS1	8.06705	9.59578	9.12215	8.92833	4.2182	3.72828	3.20034	3.71561	2.40292	1.26479	5e-05	0.00022699	yes
LOC_Os12g36750	5.22959	6.26127	4.48291	5.32459	2.11984	2.28486	2.25459	2.21976	2.39872	1.26227	5e-05	0.00022699	yes
LOC_Os08g02230	27.55	30.8031	14.0425	24.1319	10.6609	7.04482	12.4826	10.0628	2.39813	1.26191	5e-05	0.00022699	yes
LOC_Os02g07870	0.868858	1.40522	1.50075	1.25827	0.460217	0.697354	0.416644	0.524738	2.3979	1.26177	5e-05	0.00022699	yes
LOC_Os01g36580	0.956923	0.714849	1.33911	1.00363	0.452681	0.292267	0.512216	0.419055	2.39498	1.26002	0.01095	0.0270472	yes
LOC_Os08g45030	38.2963	23.0253	24.213	28.5115	14.4593	11.7399	9.52163	11.9069	2.39454	1.25975	5e-05	0.00022699	yes
LOC_Os06g16450	1.65486	2.00298	1.84154	1.83313	0.93471	0.771697	0.591694	0.766034	2.39301	1.25883	5e-05	0.00022699	yes
LOC_Os07g38490	1.21134	1.56429	1.34405	1.37323	0.463446	0.61398	0.645622	0.574349	2.39093	1.25757	0.0001	0.00043099	yes
LOC_Os04g33690	0.916133	1.11512	1.26408	1.09844	0.430847	0.505019	0.442538	0.459468	2.39068	1.25742	5e-05	0.00022699	yes
LOC_Os01g01170	0.935758	0.757361	0.626206	0.773109	0.0597699	0.341681	0.568875	0.323442	2.39026	1.25716	0.00105	0.00355349	yes
13114.t00049	6.84948	3.70778	4.87417	5.14381	2.14761	2.29783	2.01354	2.15299	2.38915	1.2565	5e-05	0.00022699	yes
LOC_Os04g27340	8.55253	9.51491	2.78569	6.95104	0.280308	2.73595	5.71395	2.91007	2.38862	1.25617	5e-05	0.00022699	yes
LOC_Os08g01910	4.79347	2.17158	0.699868	2.55498	1.68811	0.641547	0.883418	1.07102	2.38556	1.25433	0.00145	0.00471679	yes
LOC_Os10g09990	33.8444	9.0471	11.8634	18.2516	8.29804	7.49032	7.17136	7.65324	2.38482	1.25388	5e-05	0.00022699	yes
LOC_Os03g60509	3.78672	6.72285	6.77094	5.76017	4.8662	0.917709	1.46265	2.41552	2.38465	1.25378	5e-05	0.00022699	yes
LOC_Os12g43720	13.0065	16.8867	14.4556	14.7829	6.23191	5.16499	7.21124	6.20271	2.3833	1.25296	5e-05	0.00022699	yes
LOC_Os02g03570	12.074	11.0353	9.34935	10.8196	5.98693	2.88756	4.75698	4.54382	2.38117	1.25167	5e-05	0.00022699	yes
LOC_Os02g02540	2.7888	4.35179	3.61723	3.58594	1.64699	1.26005	1.61534	1.50746	2.3788	1.25023	5e-05	0.00022699	yes
YAB1	2.22091	3.45733	4.35608	3.34477	1.68176	1.36827	1.1753	1.40844	2.3748	1.24781	5e-05	0.00022699	yes
LOC_Os01g43650	6.19365	5.36094	4.52604	5.36021	2.54454	2.05679	2.17028	2.2572	2.37472	1.24776	5e-05	0.00022699	yes
LOC_Os06g12560	1.87555	2.37897	2.20701	2.15384	1.57288	0.370531	0.779254	0.907554	2.37324	1.24686	0.0009	0.00310018	yes
LOC_Os10g31780	23.379	7.35825	8.68813	13.1418	5.38467	4.87601	6.35434	5.53834	2.37288	1.24664	5e-05	0.00022699	yes
LOC_Os06g51060	45.7358	40.5107	13.1696	33.1387	17.0109	9.34942	15.5551	13.9718	2.37183	1.246	5e-05	0.00022699	yes
LOC_Os12g41660	17.6512	12.445	13.7899	14.6287	8.70063	5.57537	4.23706	6.17102	2.37055	1.24522	5e-05	0.00022699	yes
LOC_Os04g12499	4.85992	7.72082	5.69169	6.09081	2.68194	2.45178	2.57814	2.57062	2.36939	1.24452	5e-05	0.00022699	yes
LOC_Os12g12370	14.1892	14.1068	11.8791	13.3917	6.91283	4.65801	5.39095	5.65393	2.36856	1.24401	5e-05	0.00022699	yes
LOC_Os09g38620	2.93906	3.62005	2.80802	3.12238	1.10748	1.3532	1.49512	1.3186	2.36795	1.24364	5e-05	0.00022699	yes
LOC_Os01g53790	1.63863	1.35012	1.00203	1.33026	1.10548	0.403749	0.176898	0.562044	2.36683	1.24295	0.0066	0.0175223	yes
LOC_Os08g20486	0.271861	1.07948	0.73059	0.693978	0.255884	0.364468	0.259493	0.293282	2.36625	1.2426	5e-05	0.00022699	yes
LOC_Os01g16750	1.70484	1.40135	0.915428	1.34054	0.809649	0.211549	0.679712	0.56697	2.36439	1.24147	0.01305	0.0314103	yes
LOC_Os08g33380	6.30704	6.99359	5.8678	6.38948	2.84809	2.76533	2.49933	2.70425	2.36275	1.24047	5e-05	0.00022699	yes
LOC_Os08g28710	5.69984	4.02519	3.08415	4.26973	1.73723	1.18788	2.49819	1.80776	2.36189	1.23994	5e-05	0.00022699	yes
LOC_Os11g41670	0.808955	1.12705	1.46784	1.13461	0.868141	0.342304	0.230734	0.480393	2.36184	1.23991	0.00015	0.000624142	yes
LOC_Os02g48190	13.4809	9.7551	7.81218	10.3494	5.25568	3.19904	4.70129	4.38534	2.36	1.23879	5e-05	0.00022699	yes
LOC_Os02g13290	11.2993	7.38074	5.12971	7.93658	5.0019	1.53943	3.55637	3.3659	2.35794	1.23753	5e-05	0.00022699	yes
LOC_Os12g02320	767.211	887.188	607.073	753.824	398.056	281.606	280.478	320.047	2.35535	1.23594	5e-05	0.00022699	yes
LOC_Os10g37160	25.1128	13.7237	5.6106	14.8157	1.51851	3.52145	13.867	6.30231	2.35084	1.23317	5e-05	0.00022699	yes
LOC_Os05g26840	43.7336	22.0288	19.5668	28.443	13.4782	10.2749	12.5902	12.1144	2.34787	1.23135	5e-05	0.00022699	yes
LOC_Os07g44250	1.30504	2.42525	3.06916	2.26648	0.818256	0.317301	1.76095	0.965503	2.34746	1.2311	0.00475	0.0131954	yes
LOC_Os05g36184	3.12361	2.60188	1.94962	2.55837	0.857106	1.41837	0.994315	1.08993	2.34728	1.23099	0.00905	0.0229934	yes
LOC_Os09g02270	7.29671	7.8493	3.44149	6.19583	2.85306	1.69925	3.36669	2.63967	2.3472	1.23094	5e-05	0.00022699	yes
LOC_Os06g04090	1.3934	3.13747	3.16283	2.56457	1.6471	0.628669	1.00456	1.09345	2.34539	1.22983	5e-05	0.00022699	yes
LOC_Os03g47160	4.80546	2.6837	1.29439	2.92785	0.430807	1.08967	2.22799	1.24949	2.34324	1.2285	0.00125	0.00414522	yes
LOC_Os09g34230	5.54949	4.58992	2.43843	4.19261	2.36007	1.38213	1.62876	1.79032	2.34182	1.22763	5e-05	0.00022699	yes
LOC_Os10g40720	45.6132	71.5511	42.3037	53.156	29.7422	21.7359	16.6308	22.703	2.34136	1.22735	5e-05	0.00022699	yes
LOC_Os02g49310	0.865488	1.40417	1.56475	1.27814	0.793593	0.317962	0.526289	0.545948	2.34114	1.22721	0.00015	0.000624142	yes
LOC_Os08g10500	332.873	331.999	342.915	335.929	226.857	99.178	104.611	143.549	2.34017	1.22661	5e-05	0.00022699	yes
SPW1	3.40062	4.61508	3.39745	3.80438	2.38891	1.2076	1.28098	1.62583	2.33996	1.22648	5e-05	0.00022699	yes
LOC_Os10g24980	3.15732	2.88084	2.37764	2.80527	0.626421	1.96647	1.00519	1.19936	2.33897	1.22587	0.0082	0.0211239	yes
LOC_Os11g04490	4.71282	5.06816	4.99941	4.92679	2.00545	2.18229	2.13294	2.10689	2.33842	1.22553	5e-05	0.00022699	yes
LOC_Os08g14490	6.97682	8.27284	8.81626	8.02197	2.9221	3.40169	3.97444	3.43274	2.3369	1.2246	5e-05	0.00022699	yes
LOC_Os01g52530	11.9192	15.6154	13.8547	13.7964	4.41034	5.28538	8.01601	5.90391	2.33682	1.22455	5e-05	0.00022699	yes
LOC_Os08g23810	3.6956	4.18734	2.9957	3.62621	0.714594	1.25606	2.68565	1.5521	2.33632	1.22424	5e-05	0.00022699	yes
LOC_Os07g37550	29.8545	33.9354	26.4947	30.0949	19.8304	7.93881	10.8858	12.885	2.33565	1.22383	5e-05	0.00022699	yes
LOC_Os01g01920	16.3175	18.4712	16.9215	17.2368	7.16785	7.38223	7.59211	7.38073	2.33538	1.22366	5e-05	0.00022699	yes
LOC_Os06g39110	183.375	117.493	82.1351	127.668	30.3347	53.0969	80.6016	54.6777	2.33492	1.22337	5e-05	0.00022699	yes
LOC_Os07g08390	40.1225	25.5008	20.8235	28.8156	15.5473	11.0766	10.4858	12.3699	2.32949	1.22002	5e-05	0.00022699	yes
LOC_Os05g11950	4.1945	4.94973	3.53272	4.22565	1.74658	2.07648	1.62133	1.8148	2.32844	1.21936	5e-05	0.00022699	yes
LOC_Os06g25500	7.00057	11.1581	11.2136	9.79076	4.64072	4.091	3.88675	4.20616	2.32772	1.21892	5e-05	0.00022699	yes
LOC_Os09g21796	15.9652	19.1842	15.3076	16.819	6.80643	7.49607	7.38052	7.22767	2.32703	1.21849	5e-05	0.00022699	yes
LOC_Os02g12400	2.6519	3.43657	2.98049	3.02299	0.936705	1.45407	1.50889	1.29989	2.32557	1.21759	5e-05	0.00022699	yes
LOC_Os03g01330	23.8485	12.3354	12.3241	16.1693	10.5394	4.73531	5.58906	6.9546	2.32498	1.21722	5e-05	0.00022699	yes
LOC_Os10g24004	84.0499	51.6181	42.8362	59.5014	28.6733	21.0509	27.0833	25.6025	2.32405	1.21664	5e-05	0.00022699	yes
LOC_Os10g13850	14.5139	21.1346	11.0604	15.5696	13.6607	3.59902	2.84606	6.70192	2.32316	1.21609	5e-05	0.00022699	yes
LOC_Os04g40100	8.26865	8.01758	4.72264	7.00296	5.02884	1.98175	2.03598	3.01552	2.32231	1.21556	5e-05	0.00022699	yes
LOC_Os02g47980	4.96951	3.60334	3.44792	4.00692	2.37812	1.52718	1.28005	1.72845	2.31822	1.21301	5e-05	0.00022699	yes
LOC_Os03g46260	4.41847	2.89562	2.74029	3.35146	1.72612	1.67899	0.935045	1.44672	2.31659	1.212	5e-05	0.00022699	yes
LOC_Os01g59530	114.589	147.92	113.291	125.267	63.5196	45.6346	53.0819	54.0787	2.31638	1.21187	5e-05	0.00022699	yes
LOC_Os04g44870	4.71652	5.7154	5.77979	5.4039	2.50137	2.18857	2.31734	2.33576	2.31355	1.21011	5e-05	0.00022699	yes
LOC_Os07g10190	6.44376	5.68434	5.64224	5.92345	3.0798	1.97997	2.62367	2.56115	2.31281	1.20965	5e-05	0.00022699	yes
LOC_Os12g35670	3.74242	4.34642	3.46136	3.85007	2.17945	1.15379	1.661	1.66475	2.3127	1.20958	5e-05	0.00022699	yes
LOC_Os05g19954	2.30906	2.08281	2.04812	2.14666	0.848685	1.04553	0.892877	0.929031	2.31064	1.2083	0.0001	0.00043099	yes
LOC_Os01g50616	3.35793	4.17262	3.49838	3.67631	1.57169	1.54803	1.65608	1.59193	2.30934	1.20748	5e-05	0.00022699	yes
LOC_Os06g18140	7.28862	3.57808	2.648	4.5049	2.55195	1.56043	1.7472	1.95319	2.30643	1.20566	5e-05	0.00022699	yes
LOC_Os11g42510	30.1061	28.1999	18.2804	25.5288	11.8203	9.56823	11.8307	11.0731	2.30548	1.20507	5e-05	0.00022699	yes
LOC_Os07g06500	5.81374	4.76205	5.43401	5.3366	1.9389	2.6265	2.38184	2.31575	2.30448	1.20444	5e-05	0.00022699	yes
LOC_Os09g36250	2.43353	4.69271	4.48632	3.87085	1.66609	1.42904	1.94793	1.68102	2.30268	1.20331	5e-05	0.00022699	yes
LOC_Os01g13090	3.55449	4.47228	4.04506	4.02394	1.25752	2.33756	1.65295	1.74935	2.30025	1.20179	5e-05	0.00022699	yes
LOC_Os06g47650	8.21062	11.996	10.5137	10.2401	4.36264	4.32956	4.68547	4.45922	2.29639	1.19937	5e-05	0.00022699	yes
LOC_Os12g01530	68.2803	71.6107	51.1866	63.6926	31.0603	22.0801	30.0915	27.7439	2.29573	1.19896	5e-05	0.00022699	yes
LOC_Os03g01820	3.85445	2.74491	2.74239	3.11392	1.84231	1.21966	1.00939	1.35712	2.29451	1.19818	5e-05	0.00022699	yes
LOC_Os11g32650	16.4158	35.8561	36.4827	29.5849	25.6282	3.77292	9.28107	12.8941	2.29445	1.19815	5e-05	0.00022699	yes
LOC_Os04g33200	2.50865	4.31826	2.86164	3.22952	2.10241	0.894826	1.22543	1.40755	2.29443	1.19813	5e-05	0.00022699	yes
LOC_Os01g50080	2.30046	3.74104	4.05169	3.3644	1.50568	1.39843	1.49573	1.46661	2.294	1.19786	5e-05	0.00022699	yes
LOC_Os05g29020	3.07106	3.48499	2.64482	3.06696	1.64853	1.09603	1.26777	1.33745	2.29314	1.19732	0.0172	0.0397692	yes
LOC_Os06g10880	3.1751	2.65837	1.10483	2.31277	1.53939	0.854145	0.63349	1.00901	2.29212	1.19668	5e-05	0.00022699	yes
LOC_Os01g40820	1.36475	1.82561	1.95269	1.71435	0.66962	0.786799	0.78795	0.748123	2.29153	1.19631	5e-05	0.00022699	yes
LOC_Os04g48390	10.9928	14.4804	8.9158	11.463	5.09288	4.26816	5.64635	5.00246	2.29147	1.19628	5e-05	0.00022699	yes
LOC_Os01g70200	5.14946	7.33563	7.78044	6.75518	2.36084	3.13848	3.34806	2.94913	2.29057	1.1957	5e-05	0.00022699	yes
LOC_Os01g01870	29.5502	54.7963	54.0167	46.1211	20.681	17.4453	22.3168	20.1477	2.28915	1.19481	5e-05	0.00022699	yes
LOC_Os10g37710	1.75994	2.48572	1.77994	2.00853	1.22136	0.552249	0.860311	0.877972	2.28769	1.19389	0.0002	0.000810104	yes
LOC_Os02g37690	49.3855	72.3915	77.8671	66.548	45.9054	21.3263	20.1445	29.1254	2.28488	1.19212	5e-05	0.00022699	yes
LOC_Os07g47510	75.6186	51.8821	41.5712	56.3573	30.3147	21.8048	21.9149	24.6781	2.2837	1.19137	5e-05	0.00022699	yes
LOC_Os09g31482	77.9958	68.1005	66.3985	70.8316	27.9835	32.235	32.8386	31.019	2.28349	1.19124	5e-05	0.00022699	yes
LOC_Os05g04584	32.7978	14.9429	12.8102	20.1836	11.7991	7.90414	6.81571	8.83965	2.2833	1.19112	5e-05	0.00022699	yes
LOC_Os01g07376	20.3438	25.4326	22.3861	22.7208	7.69909	9.61461	12.555	9.95625	2.28206	1.19034	5e-05	0.00022699	yes
LOC_Os06g28630	3.82212	3.74269	5.21757	4.26079	1.58461	1.82201	2.19532	1.86731	2.28178	1.19016	5e-05	0.00022699	yes
LOC_Os09g16449	1.0624	1.05466	1.71419	1.27708	0.464469	0.594783	0.61992	0.559724	2.28162	1.19006	0.0001	0.00043099	yes
LOC_Os02g27000	2.58757	2.19558	2.38769	2.39028	0.862428	1.16935	1.11378	1.04852	2.27967	1.18883	5e-05	0.00022699	yes
LOC_Os01g59160	2.1811	1.80629	1.75155	1.91298	0.970544	0.695062	0.852696	0.839434	2.27889	1.18833	0.0008	0.00279307	yes
LOC_Os11g24500	5.58675	5.12166	4.44588	5.05143	2.46733	2.41668	1.78078	2.2216	2.27378	1.18509	5e-05	0.00022699	yes
LOC_Os02g14840	3.36861	6.31946	5.30036	4.99614	1.59527	2.55183	2.44482	2.19731	2.27375	1.18508	5e-05	0.00022699	yes
LOC_Os07g35140	6.0822	4.93257	3.17658	4.73045	2.39491	1.8896	1.96359	2.0827	2.27131	1.18352	5e-05	0.00022699	yes
LOC_Os04g03740	4.40729	4.89479	4.83473	4.71227	2.04761	2.9109	1.27538	2.07797	2.26773	1.18125	5e-05	0.00022699	yes
LOC_Os01g08670	4.87458	2.02916	2.3959	3.09988	2.17034	1.08605	0.845945	1.36745	2.26691	1.18072	0.0067	0.0177532	yes
LOC_Os05g05270	1.43523	2.80062	2.59268	2.27618	1.03738	0.974857	1.00153	1.00459	2.26578	1.18001	0.01315	0.0316146	yes
LOC_Os11g40009	2.36461	2.88304	2.47375	2.5738	0.888682	1.50878	1.01427	1.13724	2.2632	1.17836	5e-05	0.00022699	yes
LOC_Os01g01030	3.48837	3.19979	3.56572	3.41796	1.70383	1.64234	1.18518	1.51045	2.26288	1.17816	5e-05	0.00022699	yes
LOC_Os03g37470	1.82884	2.05323	1.67838	1.85348	0.472863	0.915783	1.06998	0.819541	2.26161	1.17735	0.00015	0.000624142	yes
LOC_Os07g47250	3.20138	5.43038	3.78807	4.13994	1.52589	1.78907	2.17692	1.83062	2.2615	1.17728	5e-05	0.00022699	yes
LOC_Os06g49010	3.99749	7.47296	6.43285	5.96777	2.83921	2.27592	2.80351	2.63955	2.2609	1.1769	5e-05	0.00022699	yes
LOC_Os02g07760	13.0215	15.2106	12.6876	13.6399	6.19124	6.21666	5.7293	6.04573	2.25612	1.17384	5e-05	0.00022699	yes
LOC_Os01g07200	24.9619	24.0109	21.4569	23.4766	11.9678	10.003	9.2579	10.4096	2.25528	1.17331	5e-05	0.00022699	yes
LOC_Os08g07490	90.5188	69.0842	54.6415	71.4148	31.8703	30.1282	33.0009	31.6665	2.25522	1.17327	0.0068	0.0179804	yes
LOC_Os01g14050	14.1165	21.4622	19.5402	18.373	7.64507	8.36461	8.44914	8.15294	2.25354	1.17219	5e-05	0.00022699	yes
LOC_Os02g32580	16.1444	12.4637	12.9479	13.852	6.72643	5.11103	6.6114	6.14962	2.2525	1.17153	5e-05	0.00022699	yes
LOC_Os01g11660	1.78983	1.98655	1.11959	1.63199	0.665004	0.86635	0.64237	0.724575	2.25234	1.17143	0.00135	0.00443293	yes
LOC_Os02g33670	1.98777	1.52764	0.673341	1.39625	0.639873	0.705407	0.515112	0.620131	2.25154	1.17091	0.0027	0.00808091	yes
LOC_Os01g72090	6.54638	6.58415	7.70895	6.94649	3.12393	3.08377	3.04949	3.08573	2.25117	1.17067	5e-05	0.00022699	yes
LOC_Os09g39060	1.83857	1.30822	0.338857	1.16188	0.296745	0.69731	0.55549	0.516515	2.24946	1.16958	0.0129	0.0311	yes
LOC_Os04g39840	2.91922	4.59954	3.9034	3.80738	1.63515	1.75153	1.69145	1.69271	2.24928	1.16946	5e-05	0.00022699	yes
LOC_Os05g23140	3.02111	1.52766	1.74327	2.09735	1.25265	0.908488	0.636872	0.932669	2.24876	1.16913	0.0059	0.0159047	yes
FOR1	34.6243	24.7021	20.3739	26.5668	16.5965	11.5672	7.28374	11.8158	2.24841	1.16891	5e-05	0.00022699	yes
LOC_Os06g42720	277.729	298.407	263.164	279.767	144.005	121.12	108.631	124.585	2.24559	1.1671	5e-05	0.00022699	yes
LOC_Os03g05020	7.5135	8.15702	8.19497	7.95516	3.81945	3.41188	3.40693	3.54609	2.24336	1.16566	5e-05	0.00022699	yes
LOC_Os04g13210	6.06671	4.97759	4.04148	5.02859	2.51337	1.76414	2.45039	2.24263	2.24227	1.16496	5e-05	0.00022699	yes
LOC_Os08g05470	2.88304	1.7927	1.79105	2.1556	0.456074	1.17272	1.25599	0.961594	2.24169	1.16459	0.0003	0.00116785	yes
LOC_Os02g52270	3.05403	2.66313	4.38277	3.36664	1.25547	1.56868	1.68229	1.50215	2.24121	1.16428	0.00145	0.00471679	yes
LOC_Os01g19610	3.08983	3.51861	3.70713	3.43852	2.39719	0.669598	1.54023	1.53567	2.2391	1.16292	5e-05	0.00022699	yes
LOC_Os08g31980	0.867929	0.991748	0.972822	0.944166	0.31307	0.519011	0.434127	0.422069	2.23699	1.16156	5e-05	0.00022699	yes
LOC_Os06g48650	2.08038	1.92248	2.17686	2.05991	0.693371	1.21232	0.857182	0.920959	2.2367	1.16137	5e-05	0.00022699	yes
LOC_Os02g52280	0.588577	1.1895	0.941466	0.906514	0.55162	0.363799	0.301079	0.405499	2.23555	1.16063	5e-05	0.00022699	yes
LOC_Os01g01840	7.97909	16.1719	13.2241	12.4584	3.66797	4.31249	8.73882	5.57309	2.23546	1.16057	5e-05	0.00022699	yes
LOC_Os01g51380	8.13394	11.6854	10.9206	10.2467	4.32631	3.91003	5.52121	4.58585	2.23442	1.1599	5e-05	0.00022699	yes
LOC_Os10g01480	8.1444	10.3185	8.78445	9.08245	4.8217	4.04048	3.33232	4.06483	2.2344	1.15989	5e-05	0.00022699	yes
LOC_Os06g46270	4.35285	3.47103	2.28263	3.36884	1.34084	1.32213	1.86377	1.50891	2.23263	1.15875	5e-05	0.00022699	yes
LOC_Os08g04310	3.36793	3.66015	3.26499	3.43103	2.53781	1.02614	1.04905	1.53767	2.23132	1.1579	0.00015	0.000624142	yes
LOC_Os05g49810	2.33998	1.90772	1.42948	1.8924	0.711191	1.01397	0.820173	0.848444	2.23044	1.15733	0.0077	0.0200103	yes
DOS	66.023	45.1041	46.0798	52.4023	29.1276	22.4916	18.8971	23.5054	2.22937	1.15664	5e-05	0.00022699	yes
LOC_Os10g29470	30.7454	35.2563	28.6041	31.5353	18.7934	9.20393	14.4424	14.1466	2.22918	1.15651	5e-05	0.00022699	yes
LOC_Os06g23684	18.4253	25.432	21.0776	21.645	9.96881	9.21983	9.9429	9.71051	2.22903	1.15641	5e-05	0.00022699	yes
LOC_Os02g36924	2.46513	2.02031	1.8923	2.12591	1.03559	0.743405	1.08572	0.954905	2.22631	1.15465	0.00085	0.00294731	yes
LOC_Os07g14910	3.55989	4.29179	3.32527	3.72565	2.65535	1.26052	1.10457	1.67348	2.22629	1.15464	0.00015	0.000624142	yes
LOC_Os05g49470	1.28421	1.18226	1.5749	1.34712	0.507543	0.662906	0.645435	0.605295	2.22556	1.15417	0.00635	0.0169497	yes
LOC_Os01g54340	7.08025	6.77668	5.31603	6.39099	3.7799	2.0095	2.82999	2.87313	2.2244	1.15342	5e-05	0.00022699	yes
LOC_Os07g32600	2.31323	2.4525	2.96518	2.57697	1.37654	0.895492	1.20707	1.1597	2.2221	1.15192	5e-05	0.00022699	yes
LOC_Os03g09120	5.99697	5.16776	4.08348	5.08274	3.44933	1.47515	1.93897	2.28781	2.22166	1.15164	5e-05	0.00022699	yes
LOC_Os08g44760	0.944122	1.58371	1.34852	1.29212	0.665571	0.63253	0.446728	0.58161	2.22163	1.15162	5e-05	0.00022699	yes
LOC_Os03g56180	1.71204	1.77945	1.24447	1.57865	0.961541	0.558743	0.612019	0.710768	2.22105	1.15124	0.00055	0.00200577	yes
LOC_Os01g41240	22.0281	14.8256	8.2709	15.0415	8.38182	5.23851	6.6995	6.77328	2.22071	1.15102	5e-05	0.00022699	yes
LOC_Os06g05430	32.1634	25.2118	15.6889	24.3547	15.5918	6.40855	10.901	10.9671	2.22071	1.15102	5e-05	0.00022699	yes
LOC_Os08g04830	57.9342	72.8206	63.3112	64.6886	27.9001	30.2437	29.2519	29.1319	2.22054	1.15091	5e-05	0.00022699	yes
LOC_Os12g44110	13.0878	9.46895	8.03057	10.1958	6.5372	3.78426	3.45569	4.59238	2.22016	1.15066	5e-05	0.00022699	yes
LOC_Os01g62810	2.6655	3.33291	2.10241	2.70027	1.52137	0.928536	1.19931	1.21641	2.21987	1.15047	5e-05	0.00022699	yes
LOC_Os01g47490	20.9356	29.1866	23.3416	24.488	9.48988	11.6494	11.9649	11.0347	2.21918	1.15003	5e-05	0.00022699	yes
LOC_Os06g40710	3.41143	3.74891	4.18413	3.78149	1.26929	1.67912	2.1692	1.70587	2.21675	1.14845	0.0092	0.0233216	yes
LOC_Os07g05400	38.0043	45.7564	44.7453	42.8353	15.3186	20.1387	22.5303	19.3292	2.21609	1.14802	5e-05	0.00022699	yes
LOC_Os05g43910	25.45	21.393	19.7507	22.1979	12.4484	8.76525	8.84458	10.0194	2.21549	1.14763	5e-05	0.00022699	yes
LOC_Os11g02440	5.86751	9.86139	8.63463	8.12118	5.19882	2.24696	3.55684	3.66754	2.21434	1.14688	5e-05	0.00022699	yes
LOC_Os05g25640	94.9026	85.0206	63.7664	81.2299	42.4534	32.5825	35.0262	36.6874	2.21411	1.14673	5e-05	0.00022699	yes
cox5b	19.0666	15.0184	15.2037	16.4296	9.06974	6.86842	6.3234	7.42052	2.21408	1.14671	5e-05	0.00022699	yes
LOC_Os03g05900	25.1179	12.5117	9.83913	15.8229	4.37636	7.53642	9.52823	7.14701	2.21392	1.1466	5e-05	0.00022699	yes
LOC_Os12g03070	20.4992	29.4733	23.8752	24.6159	12.3069	11.0617	9.9889	11.1192	2.21382	1.14654	5e-05	0.00022699	yes
LOC_Os10g40700	2.07773	3.08437	1.35796	2.17335	1.21763	0.889145	0.839074	0.981949	2.2133	1.1462	0.00025	0.00099147	yes
LOC_Os05g11320	15.7767	6.41639	9.76838	10.6538	2.4923	7.39536	4.5538	4.81382	2.21317	1.14611	5e-05	0.00022699	yes
LOC_Os02g10470	2.53633	2.99047	2.6618	2.72953	0.856282	1.3516	1.49605	1.23464	2.21079	1.14456	0.00015	0.000624142	yes
LOC_Os01g68930	12.9351	17.474	15.5233	15.3108	6.02976	6.38295	8.39485	6.93585	2.20749	1.14241	5e-05	0.00022699	yes
LOC_Os04g36560	84.8675	69.7568	64.7306	73.1183	31.1682	33.2434	34.9817	33.1311	2.20694	1.14205	5e-05	0.00022699	yes
LOC_Os05g44300	67.4952	33.7496	28.2425	43.1624	25.8987	14.807	17.9789	19.5615	2.2065	1.14176	5e-05	0.00022699	yes
LOC_Os07g04190	1.14393	1.09075	1.31086	1.18185	0.712938	0.496368	0.398711	0.536006	2.20492	1.14073	5e-05	0.00022699	yes
LOC_Os05g03140	68.3038	81.5156	71.9832	73.9342	42.0238	28.8455	29.7292	33.5328	2.20483	1.14067	5e-05	0.00022699	yes
LOC_Os01g04630	56.2931	70.2352	64.3322	63.6202	29.2363	26.1466	31.1831	28.8553	2.2048	1.14065	5e-05	0.00022699	yes
LOC_Os07g41160	17.5272	10.1337	9.30529	12.3221	6.52025	4.57559	5.69771	5.59785	2.20122	1.1383	5e-05	0.00022699	yes
LOC_Os06g48210	1.42	1.59748	0.798007	1.27183	0.323361	0.559828	0.850314	0.577834	2.20103	1.13818	0.00025	0.00099147	yes
LOC_Os02g09930	1.76335	2.02176	2.35656	2.04722	0.930159	1.24908	0.611658	0.9303	2.2006	1.1379	0.0001	0.00043099	yes
LOC_Os03g19520	7.66994	8.70719	9.10908	8.4954	4.32534	3.35081	3.91605	3.86406	2.19857	1.13656	5e-05	0.00022699	yes
LOC_Os01g10680	25.6483	11.9937	11.4695	16.3705	9.57432	5.81063	6.95466	7.44654	2.1984	1.13646	5e-05	0.00022699	yes
LOC_Os06g05630	11.6333	11.6003	10.4121	11.2152	5.01468	5.23032	5.06064	5.10188	2.19825	1.13635	5e-05	0.00022699	yes
LOC_Os06g11450	14.7481	10.3867	6.99854	10.7111	5.71401	3.65688	5.26163	4.87751	2.19602	1.13489	5e-05	0.00022699	yes
LOC_Os02g37654	6.26788	16.6385	15.2787	12.7284	11.1787	2.98784	3.22598	5.7975	2.1955	1.13455	5e-05	0.00022699	yes
LOC_Os11g32240	34.8236	42.6376	42.5457	40.0023	19.8182	18.065	16.7985	18.2272	2.19465	1.13399	5e-05	0.00022699	yes
LOC_Os04g01510	4.88593	4.7412	3.88894	4.50536	2.27461	1.66267	2.22349	2.05359	2.19389	1.13349	5e-05	0.00022699	yes
LOC_Os12g43440	2.45518	6.38218	4.55451	4.46396	2.90645	1.45793	1.74212	2.0355	2.19305	1.13294	0.00045	0.00167761	yes
LOC_Os02g37000	10.2039	6.05244	5.07938	7.1119	3.00382	2.7715	3.95516	3.24349	2.19267	1.13269	5e-05	0.00022699	yes
LOC_Os07g24230	3.63381	3.34138	2.63886	3.20468	1.58474	1.12413	1.67824	1.46237	2.19143	1.13187	5e-05	0.00022699	yes
LOC_Os03g55850	150.564	130.343	112.569	131.159	72.899	51.1469	55.5473	59.8644	2.19093	1.13155	5e-05	0.00022699	yes
LOC_Os10g28120	9.76342	9.11844	3.35934	7.41373	2.70124	2.68422	4.7696	3.38502	2.19016	1.13104	5e-05	0.00022699	yes
LOC_Os05g26660	0.804599	0.866545	0.726113	0.799085	0.312642	0.365717	0.416612	0.36499	2.18933	1.13049	0.0037	0.0106262	yes
LOC_Os05g02890	17.0573	10.3249	5.85814	11.0801	6.36634	4.66954	4.15028	5.06206	2.18885	1.13017	5e-05	0.00022699	yes
LOC_Os06g29350	1.18342	1.22419	1.21205	1.20656	0.611373	0.461734	0.581625	0.551577	2.18747	1.12927	5e-05	0.00022699	yes
LOC_Os01g37920	154.409	149.798	109.534	137.913	94.2302	43.0787	51.853	63.054	2.18722	1.1291	5e-05	0.00022699	yes
LOC_Os01g67220	21.5642	27.2173	23.7847	24.1887	10.7283	11.4717	10.9885	11.0628	2.18649	1.12862	5e-05	0.00022699	yes
LOC_Os07g02100	1.31006	1.28456	1.08252	1.22571	0.597151	0.572447	0.514192	0.561263	2.18384	1.12687	0.00125	0.00414522	yes
LOC_Os03g52860	19.5175	26.8891	21.9301	22.7789	0.826142	7.44543	23.0447	10.4388	2.18214	1.12574	5e-05	0.00022699	yes
LOC_Os11g05660	7.59278	5.07335	5.34268	6.00294	3.78539	1.85374	2.62	2.75304	2.18048	1.12464	5e-05	0.00022699	yes
LOC_Os10g33920	4.65682	4.21433	4.21451	4.36189	1.81365	2.11568	2.07309	2.00081	2.18006	1.12437	5e-05	0.00022699	yes
LOC_Os08g40420	1.32878	1.93654	1.61105	1.62545	0.668173	0.816057	0.752731	0.745654	2.1799	1.12426	0.0005	0.00184238	yes
LOC_Os01g62290	4.19625	4.28126	3.82641	4.10131	1.81526	2.01329	1.81687	1.88181	2.17945	1.12396	5e-05	0.00022699	yes
LOC_Os02g09220	2.32538	2.17712	0.978805	1.8271	0.882104	0.759568	0.873593	0.838422	2.17921	1.12381	0.00025	0.00099147	yes
LOC_Os08g24300	158.624	82.0028	91.0305	110.552	36.658	47.6828	67.8981	50.7463	2.17852	1.12335	0.00785	0.020348	yes
LOC_Os09g30458	2.04206	0.964507	0.806753	1.27111	0.73784	0.498886	0.514311	0.583679	2.17776	1.12284	0.0001	0.00043099	yes
LOC_Os08g41500	0.310925	1.16693	1.11728	0.865045	0.554916	0.19084	0.445946	0.397234	2.17767	1.12279	0.01115	0.0274657	yes
LOC_Os03g42760	3.82375	3.26658	2.73011	3.27348	1.71386	1.35609	1.44039	1.50345	2.17731	1.12255	5e-05	0.00022699	yes
LOC_Os05g32820	11.8203	11.1411	8.53803	10.4998	5.75766	4.83586	3.87693	4.82348	2.17681	1.12222	5e-05	0.00022699	yes
LOC_Os02g47180	3.45523	5.32219	4.60869	4.46204	1.96051	2.09849	2.09389	2.05096	2.17559	1.1214	5e-05	0.00022699	yes
LOC_Os06g05130	8.24901	10.5072	6.37154	8.37593	3.78474	3.41834	4.3482	3.85043	2.17532	1.12123	5e-05	0.00022699	yes
LOC_Os12g31450	5.04116	6.35674	4.95371	5.45054	2.95395	2.74451	1.82194	2.5068	2.1743	1.12055	5e-05	0.00022699	yes
LOC_Os08g16914	11.7867	13.2152	13.2309	12.7443	6.42571	6.32373	4.83667	5.86204	2.17404	1.12038	5e-05	0.00022699	yes
LOC_Os05g50600	31.0536	21.4695	22.6053	25.0428	15.4169	8.70098	10.4422	11.5201	2.17384	1.12024	5e-05	0.00022699	yes
LOC_Os07g13634	5.02073	6.43268	4.9723	5.47523	3.61839	2.34763	1.59141	2.51914	2.17345	1.11999	5e-05	0.00022699	yes
LOC_Os06g36800	4.75215	5.22243	5.75431	5.24296	2.18369	2.69401	2.36071	2.4128	2.17298	1.11967	5e-05	0.00022699	yes
LOC_Os03g31380	10.8395	4.93596	6.16429	7.31326	3.23355	4.03615	2.82944	3.36638	2.17244	1.11932	0.0163	0.0379713	yes
LOC_Os08g13350	1.44323	2.73131	2.15975	2.11143	1.08211	0.849134	0.985224	0.972155	2.17191	1.11896	5e-05	0.00022699	yes
LOC_Os04g24110	2.68501	3.11506	3.17571	2.99193	2.85373	0.623803	0.655951	1.37783	2.17148	1.11868	5e-05	0.00022699	yes
LOC_Os09g24800	2.37032	2.40875	1.67728	2.15212	1.0406	0.763982	1.17156	0.992047	2.16937	1.11728	0.00245	0.00745941	yes
LOC_Os03g12700	17.6517	16.5169	7.70354	13.9574	7.7126	3.54848	8.04489	6.43532	2.16887	1.11695	5e-05	0.00022699	yes
LOC_Os03g46410	4.01595	5.47981	4.25816	4.58464	2.15334	2.44669	1.7451	2.11504	2.16764	1.11612	5e-05	0.00022699	yes
LOC_Os06g23114	1.5171	1.92574	1.43689	1.62658	0.828071	0.892986	0.530986	0.750681	2.16681	1.11557	5e-05	0.00022699	yes
LOC_Os05g46830	20.2143	16.2418	9.94731	15.4678	7.50915	5.74903	8.16244	7.14021	2.16629	1.11523	5e-05	0.00022699	yes
LOC_Os08g06090	13.4903	17.2605	17.1921	15.981	8.37333	6.88487	6.8777	7.37863	2.16585	1.11493	5e-05	0.00022699	yes
LOC_Os08g36970	6.73798	6.39638	5.14019	6.09151	4.61623	1.91021	1.913	2.81315	2.16537	1.11461	0.00015	0.000624142	yes
LOC_Os01g52780	0.384131	0.812481	1.06049	0.752368	0.472293	0.24003	0.330524	0.347616	2.16437	1.11394	0.0001	0.00043099	yes
LOC_Os06g02210	5.57034	6.56806	6.49983	6.21274	2.09669	3.05444	3.46166	2.87093	2.16402	1.11371	5e-05	0.00022699	yes
LOC_Os04g51190	0.699375	1.37191	1.53679	1.20269	0.810994	0.380172	0.476393	0.555853	2.16368	1.11349	0.00395	0.0112434	yes
LOC_Os03g61620	0.45343	1.13766	1.22896	0.940016	0.545169	0.224122	0.534307	0.434532	2.16328	1.11322	0.0002	0.000810104	yes
LOC_Os06g40440	19.9553	15.039	12.7341	15.9095	9.75966	7.04704	5.25808	7.35493	2.16311	1.1131	5e-05	0.00022699	yes
LOC_Os10g36650	5.11463	6.97022	6.62412	6.23632	3.15919	3.11391	2.37783	2.88364	2.16266	1.1128	5e-05	0.00022699	yes
LOC_Os02g21810	2.65086	3.74531	3.09111	3.16243	2.01664	0.766969	1.60552	1.46304	2.16155	1.11206	5e-05	0.00022699	yes
LOC_Os01g36294	4.25178	5.6768	3.35301	4.4272	1.83251	2.10201	2.21034	2.04829	2.16141	1.11197	5e-05	0.00022699	yes
LOC_Os01g62060	22.113	24.5903	13.8046	20.1693	8.62307	10.7787	8.60008	9.33394	2.16086	1.1116	5e-05	0.00022699	yes
LOC_Os05g08554	23.3189	43.3599	38.0228	34.9005	21.2479	13.5656	13.6433	16.1523	2.16071	1.11151	5e-05	0.00022699	yes
LOC_Os01g57740	7.04668	6.68927	6.54857	6.76151	3.16583	2.87809	3.34553	3.12982	2.16035	1.11127	5e-05	0.00022699	yes
LOC_Os03g01880	50.4397	49.2527	52.6536	50.782	21.102	22.8676	26.5504	23.5067	2.16032	1.11125	5e-05	0.00022699	yes
LOC_Os03g04650	4.9388	6.84115	6.30401	6.02798	3.59396	2.60693	2.17018	2.79036	2.16029	1.11122	5e-05	0.00022699	yes
LOC_Os09g01960	32.0076	36.7654	31.8617	33.5449	15.5327	16.5478	14.537	15.5392	2.15873	1.11018	5e-05	0.00022699	yes
LOC_Os01g24710	6.01329	15.2013	12.7259	11.3135	9.78872	3.9754	1.96205	5.24206	2.15822	1.10984	5e-05	0.00022699	yes
LOC_Os04g34490	1.02554	1.35052	1.05413	1.1434	0.760782	0.44173	0.387079	0.529864	2.15791	1.10964	0.00955	0.0240798	yes
LOC_Os07g36465	56.8136	66.8145	67.2926	63.6403	28.3161	30.0214	30.1758	29.5044	2.15698	1.10901	5e-05	0.00022699	yes
LOC_Os05g46840	6.50268	5.73005	2.67157	4.9681	2.2988	1.89918	2.7153	2.30443	2.15589	1.10828	0.00025	0.00099147	yes
LOC_Os12g07640	1.53689	1.48534	1.48397	1.50207	0.757426	0.335052	0.998238	0.696906	2.15534	1.10792	0.00415	0.0117339	yes
LOC_Os04g47120	33.6711	55.2973	53.5349	47.5011	20.6598	22.1285	23.3609	22.0497	2.15427	1.1072	5e-05	0.00022699	yes
LOC_Os01g43330	14.5103	15.6329	12.6477	14.2637	7.88984	5.82419	6.18017	6.6314	2.15093	1.10496	5e-05	0.00022699	yes
LOC_Os07g34520	98.0687	38.4599	53.2422	63.2569	7.35758	70.8596	10.0732	29.4301	2.14939	1.10393	5e-05	0.00022699	yes
LOC_Os03g53540	87.2902	55.0671	49.972	64.1098	43.3749	19.6113	26.501	29.8291	2.14924	1.10382	5e-05	0.00022699	yes
LOC_Os04g39420	5.89093	5.52036	5.23426	5.54852	2.79635	2.20813	2.74117	2.58188	2.14902	1.10368	5e-05	0.00022699	yes
LOC_Os01g62750	9.70031	12.6191	14.3825	12.234	6.01815	6.67546	4.38718	5.69359	2.14873	1.10349	5e-05	0.00022699	yes
LOC_Os03g18680	48.6068	41.5568	31.4195	40.5277	19.4081	19.1029	18.0884	18.8665	2.14813	1.10308	5e-05	0.00022699	yes
LOC_Os04g55670	7.25694	7.47085	8.12346	7.61708	4.52958	2.94407	3.16459	3.54608	2.14803	1.10301	5e-05	0.00022699	yes
LOC_Os09g31270	1.7922	2.66098	2.54928	2.33415	0.951489	1.09689	1.21192	1.08677	2.14779	1.10285	5e-05	0.00022699	yes
LOC_Os11g07670	3.63813	4.91933	2.94889	3.83545	1.75168	1.8021	1.80474	1.78617	2.1473	1.10253	5e-05	0.00022699	yes
LOC_Os01g27120	2.12923	1.74625	1.61542	1.8303	0.685119	0.761555	1.11223	0.852967	2.1458	1.10152	0.0029	0.00860106	yes
LOC_Os12g04720	1.44387	1.56212	1.33773	1.44791	0.738532	0.583931	0.703567	0.675343	2.14396	1.10028	0.0061	0.0163684	yes
LOC_Os02g49720	4.74347	9.39226	10.7503	8.29534	4.41825	3.30944	3.88401	3.87057	2.14318	1.09976	5e-05	0.00022699	yes
LOC_Os06g02960	1.12851	0.72946	0.987394	0.948456	0.607202	0.153931	0.566524	0.442552	2.14315	1.09973	0.00115	0.00385085	yes
Atg4	7.2148	8.8515	6.97856	7.68162	3.7129	3.03595	4.014	3.58762	2.14115	1.09838	5e-05	0.00022699	yes
LOC_Os01g10990	1.19462	1.23154	0.943317	1.12316	0.99717	0.107417	0.470638	0.525075	2.13905	1.09697	0.01055	0.0262028	yes
LOC_Os01g57210	3.58084	5.78797	5.114	4.8276	2.41437	2.15246	2.20453	2.25712	2.13883	1.09682	5e-05	0.00022699	yes
LOC_Os06g04340	0.694087	1.33783	0.84417	0.958696	0.33633	0.322427	0.686159	0.448305	2.13849	1.09659	0.00295	0.00873075	yes
LOC_Os10g42900	1.15503	1.1396	0.964875	1.0865	0.797446	0.328518	0.398594	0.508186	2.138	1.09626	0.0002	0.000810104	yes
LOC_Os12g08760	85.8152	190.927	142.191	139.644	87.1574	36.3645	72.4404	65.3208	2.13782	1.09614	5e-05	0.00022699	yes
LOC_Os01g49920	0.991809	1.30356	1.6243	1.30656	0.539186	0.55572	0.738846	0.611251	2.13752	1.09594	5e-05	0.00022699	yes
LOC_Os11g02369	62.9707	59.9031	48.5775	57.1504	32.5737	28.9464	18.7482	26.7561	2.13598	1.0949	5e-05	0.00022699	yes
LOC_Os03g08900	1.44955	1.34078	0.653438	1.14792	0.825608	0.299493	0.487388	0.537496	2.13568	1.0947	0.00255	0.00771982	yes
LOC_Os02g22820	65.4805	26.1631	31.3323	40.992	29.7125	14.168	13.7063	19.1956	2.13549	1.09457	5e-05	0.00022699	yes
LOC_Os10g25290	57.4609	75.2078	52.5752	61.748	30.2473	27.922	28.6571	28.9421	2.1335	1.09322	5e-05	0.00022699	yes
LOC_Os01g16980	18.9569	9.74356	8.42208	12.3742	6.80277	5.58609	5.02049	5.80312	2.13234	1.09243	5e-05	0.00022699	yes
LOC_Os01g55780	18.0049	26.3081	23.2008	22.5046	10.9934	11.6582	9.02182	10.5578	2.13156	1.09191	5e-05	0.00022699	yes
LOC_Os05g12640	7.58964	3.22615	3.45972	4.7585	2.80654	2.42404	1.46784	2.2328	2.13118	1.09165	5e-05	0.00022699	yes
LOC_Os03g08140	2.04938	2.58781	2.2545	2.29723	0.931415	1.16468	1.13925	1.07845	2.13012	1.09094	5e-05	0.00022699	yes
LOC_Os02g11665	1.38394	1.43772	1.72644	1.51603	0.62053	0.723463	0.792445	0.712146	2.12882	1.09005	5e-05	0.00022699	yes
LOC_Os07g49390	1.1937	2.84094	2.0979	2.04418	0.827787	0.969618	1.08567	0.961026	2.12708	1.08887	0.0001	0.00043099	yes
LOC_Os01g63620	2.63227	2.8388	3.2259	2.89899	1.38323	1.38923	1.31673	1.36307	2.12681	1.08869	5e-05	0.00022699	yes
LOC_Os03g48970	21.2033	21.2697	20.0377	20.8369	10.2146	9.90705	9.27197	9.79788	2.12667	1.0886	5e-05	0.00022699	yes
LOC_Os02g28720	33.6608	34.0526	29.8433	32.5189	14.516	14.1993	17.1608	15.292	2.12653	1.0885	5e-05	0.00022699	yes
LOC_Os09g24620	21.5866	24.8836	17.9583	21.4762	11.6699	9.49866	9.12898	10.0992	2.12652	1.0885	5e-05	0.00022699	yes
LOC_Os03g03880	5.39295	6.48364	5.53349	5.80336	2.9283	2.58795	2.67092	2.72906	2.12651	1.08848	5e-05	0.00022699	yes
LOC_Os07g38610	2.55719	4.14453	4.03806	3.57992	2.0977	1.65809	1.29587	1.68389	2.12598	1.08813	5e-05	0.00022699	yes
LOC_Os05g45900	1.55422	2.66231	1.86702	2.02785	0.955427	0.937779	0.968496	0.953901	2.12585	1.08804	0.00285	0.00847207	yes
LOC_Os01g36350	9.18841	11.5141	10.8223	10.5083	5.0944	4.53635	5.19993	4.94356	2.12565	1.08791	5e-05	0.00022699	yes
LOC_Os08g37345	9.83823	5.41053	3.74786	6.33221	4.07401	2.54835	2.31577	2.97937	2.12535	1.0877	0.0001	0.00043099	yes
LOC_Os03g28330	4.30507	3.92287	5.3936	4.54051	1.16477	1.08151	4.16379	2.13669	2.12502	1.08748	5e-05	0.00022699	yes
LOC_Os11g47809	1389.63	1329.22	1095.83	1271.56	546.634	571.32	677.431	598.462	2.12471	1.08727	5e-05	0.00022699	yes
LOC_Os05g02520	15.1224	15.2857	14.5942	15.0008	8.78253	5.98336	6.43152	7.0658	2.12302	1.08611	5e-05	0.00022699	yes
LOC_Os05g11130	4.9242	4.47642	3.98695	4.46252	2.48651	1.63441	2.18808	2.103	2.12198	1.08541	0.0126	0.030485	yes
LOC_Os03g47070	4.19907	5.45927	7.68686	5.78173	2.94891	2.53579	2.69057	2.72509	2.12167	1.0852	5e-05	0.00022699	yes
LOC_Os12g03200	11.3123	19.1202	15.9182	15.4502	10.1396	6.38372	5.33311	7.28547	2.12069	1.08453	5e-05	0.00022699	yes
LOC_Os10g33862	21.7235	28.8541	21.7965	24.1247	11.1273	7.67289	15.3298	11.3767	2.12054	1.08443	5e-05	0.00022699	yes
LOC_Os05g46360	64.045	36.3226	32.4565	44.2747	25.554	18.222	18.8654	20.8805	2.12039	1.08433	5e-05	0.00022699	yes
LOC_Os03g40780	4.47231	5.93413	4.88856	5.09833	2.29999	2.42901	2.48656	2.40519	2.11972	1.08387	5e-05	0.00022699	yes
LOC_Os06g12310	112.323	72.0215	66.398	83.5807	53.2897	34.2695	30.8387	39.466	2.11779	1.08256	5e-05	0.00022699	yes
LOC_Os06g29490	0.86027	0.944243	0.686091	0.830201	0.329175	0.449228	0.399561	0.392655	2.11433	1.0802	0.01485	0.0350718	yes
CMK1	15.7609	26.541	22.5239	21.6086	8.65637	8.34219	13.6661	10.2215	2.11403	1.08	5e-05	0.00022699	yes
LOC_Os05g33010	102.394	94.2139	75.9524	90.8534	39.2525	45.7879	43.9452	42.9952	2.11311	1.07936	5e-05	0.00022699	yes
LOC_Os07g07820	0.58859	1.07537	1.10694	0.923633	0.420851	0.554246	0.336237	0.437111	2.11304	1.07932	0.00395	0.0112434	yes
LOC_Os10g25150	16.2961	13.079	14.0231	14.4661	5.82769	9.5992	5.1201	6.849	2.11215	1.07871	0.0002	0.000810104	yes
LOC_Os05g06460	6.24809	8.4748	6.33606	7.01965	2.13884	3.23704	4.59717	3.32435	2.11159	1.07833	5e-05	0.00022699	yes
LOC_Os01g73250	920.159	539.383	621.405	693.649	263.925	367.274	354.526	328.575	2.11108	1.07798	5e-05	0.00022699	yes
LOC_Os12g35460	11.7402	10.7489	14.4385	12.3092	6.84371	6.28407	4.36647	5.83142	2.11084	1.07782	5e-05	0.00022699	yes
LOC_Os03g14020	2.68566	4.33045	3.57139	3.52917	1.9398	1.88431	1.19568	1.67327	2.10915	1.07666	5e-05	0.00022699	yes
LOC_Os03g29180	26.7669	23.3816	20.9499	23.6995	13.2993	9.83272	10.5841	11.2387	2.10874	1.07638	5e-05	0.00022699	yes
LOC_Os05g43530	2.83395	3.34173	2.04408	2.73992	1.54725	1.10045	1.25099	1.29956	2.10834	1.07611	5e-05	0.00022699	yes
LOC_Os08g33150	4.54397	4.40044	2.66748	3.87063	1.11346	1.61719	2.77754	1.83607	2.10811	1.07595	0.0001	0.00043099	yes
LOC_Os01g45890	12.0944	9.06766	20.5345	13.8989	10.1888	4.74538	4.85133	6.59516	2.10744	1.07549	0.00795	0.0205718	yes
LOC_Os03g58230	68.448	43.2549	40.5386	50.7472	30.4661	20.7935	20.9817	24.0804	2.10741	1.07547	5e-05	0.00022699	yes
LOC_Os01g40190	1.91378	1.03055	1.2982	1.41418	0.649236	0.644838	0.719165	0.67108	2.10732	1.07541	0.00015	0.000624142	yes
LOC_Os12g35465	24.2279	32.9384	38.9667	32.0443	15.7182	17.1235	12.8042	15.2153	2.10606	1.07454	5e-05	0.00022699	yes
LOC_Os04g49210	8.53934	6.42979	4.15082	6.37332	2.0621	2.63152	4.38509	3.02624	2.10602	1.07452	5e-05	0.00022699	yes
LOC_Os10g10080	11.6003	12.9377	10.3178	11.6186	5.27823	5.43728	5.83951	5.51834	2.10545	1.07413	5e-05	0.00022699	yes
LOC_Os05g37700	5.96784	9.40109	8.93236	8.10043	3.87317	3.51259	4.15705	3.8476	2.10532	1.07404	5e-05	0.00022699	yes
sgr	27.741	21.0472	13.8934	20.8938	6.68519	11.5282	11.5861	9.93315	2.10344	1.07275	5e-05	0.00022699	yes
LOC_Os05g12110	8.78173	4.00155	4.62912	5.80413	2.79855	3.30652	2.17308	2.75938	2.10342	1.07274	0.013	0.0313081	yes
LOC_Os01g09550	6.82641	7.6154	7.84436	7.42872	3.21975	3.53604	3.8456	3.5338	2.10219	1.07189	5e-05	0.00022699	yes
LOC_Os12g05690	15.7213	13.6258	9.44746	12.9315	6.08813	3.40952	8.96309	6.15358	2.10146	1.07139	5e-05	0.00022699	yes
LOC_Os08g01150	103.122	87.5078	51.7232	80.7842	41.208	36.6951	37.4875	38.4635	2.10028	1.07058	5e-05	0.00022699	yes
LOC_Os03g04110	107.31	115.074	110.052	110.812	49.8769	53.3678	55.2934	52.846	2.09689	1.06825	5e-05	0.00022699	yes
LOC_Os05g40010	9.29456	17.2483	12.9499	13.1643	8.21998	4.94058	5.67493	6.2785	2.09673	1.06814	5e-05	0.00022699	yes
LOC_Os10g25030	84.7003	39.168	41.5576	55.142	21.1508	31.9749	25.7923	26.306	2.09618	1.06776	5e-05	0.00022699	yes
LOC_Os01g47262	69.2998	76.1454	62.1201	69.1884	26.5623	35.3994	37.0767	33.0128	2.09581	1.0675	5e-05	0.00022699	yes
LOC_Os01g63880	0.351599	1.01668	1.13667	0.834986	0.414718	0.253363	0.527289	0.398457	2.09555	1.06733	0.00075	0.00263847	yes
LOC_Os11g09864	19.3674	20.585	23.062	21.0048	9.27431	11.2522	9.5487	10.0251	2.09522	1.0671	5e-05	0.00022699	yes
LOC_Os09g10010	19.3748	18.3558	10.46	16.0635	7.55338	6.58197	8.8853	7.67355	2.09336	1.06582	5e-05	0.00022699	yes
ckx5	1.49529	1.83491	2.19217	1.84079	1.63135	0.454563	0.553586	0.879831	2.09221	1.06503	0.0008	0.00279307	yes
LOC_Os04g55840	0.958605	2.22762	1.54823	1.57815	0.260849	1.22492	0.777267	0.754344	2.09208	1.06494	0.0003	0.00116785	yes
LOC_Os03g21080	6.59391	6.94002	6.17921	6.57105	2.64703	3.34024	3.4423	3.14319	2.09057	1.06389	5e-05	0.00022699	yes
LOC_Os02g01210	21.6105	14.5792	13.6129	16.6009	11.538	6.81862	5.46734	7.94131	2.09045	1.06381	5e-05	0.00022699	yes
LOC_Os01g61230	70.0456	71.862	62.0399	67.9825	34.4089	30.0691	33.1526	32.5435	2.08897	1.06279	5e-05	0.00022699	yes
LOC_Os05g25650	38.1377	28.5849	26.8451	31.1893	12.0552	15.7073	17.0411	14.9345	2.08841	1.0624	0.00015	0.000624142	yes
LOC_Os05g04560	2.92643	3.169	2.72253	2.93932	1.57123	1.19929	1.45575	1.40876	2.08646	1.06106	0.0001	0.00043099	yes
LOC_Os07g18120	2.03279	3.70348	2.96006	2.89878	1.36028	1.40348	1.40553	1.38977	2.0858	1.0606	5e-05	0.00022699	yes
LOC_Os01g70710	67.886	91.2846	79.7004	79.6237	32.0871	40.8019	41.6342	38.1744	2.08579	1.06059	5e-05	0.00022699	yes
FRO1	27.1766	19.3837	17.3011	21.2871	11.8748	8.96572	9.80189	10.2141	2.08409	1.05942	5e-05	0.00022699	yes
LOC_Os06g25010	7.18909	8.42571	6.03898	7.21792	3.19668	3.83428	3.35991	3.46362	2.08392	1.0593	5e-05	0.00022699	yes
AMY2A	0.916034	1.24932	0.686497	0.950618	0.525975	0.449493	0.393882	0.45645	2.08263	1.05841	0.0023	0.00705698	yes
LOC_Os03g48626	56.6767	52.7554	39.3792	49.6038	26.5382	20.9475	23.9772	23.821	2.08236	1.05822	5e-05	0.00022699	yes
LOC_Os06g16420	35.9235	40.3587	34.2763	36.8528	17.5292	15.7919	19.7784	17.6999	2.08209	1.05803	5e-05	0.00022699	yes
LOC_Os07g40230	15.05	7.77233	13.7384	12.1869	8.62773	7.56137	1.37087	5.85332	2.08205	1.058	0.0002	0.000810104	yes
LOC_Os05g35410	13.9619	14.9748	12.5746	13.8371	7.20035	5.70931	7.03046	6.64671	2.0818	1.05783	5e-05	0.00022699	yes
LOC_Os04g38390	109.022	96.272	79.1697	94.8212	50.804	40.338	45.5028	45.5483	2.08177	1.05781	5e-05	0.00022699	yes
LOC_Os08g33800	1.64584	1.16646	1.59475	1.46902	1.28515	0.48193	0.351921	0.706334	2.07978	1.05643	0.01995	0.0450788	yes
LOC_Os11g02389	385.3	382.871	275.963	348.045	189.193	149.444	163.64	167.426	2.0788	1.05575	5e-05	0.00022699	yes
LOC_Os03g59340	1.88448	2.16853	1.95897	2.004	0.952322	1.00235	0.937884	0.964184	2.07844	1.0555	5e-05	0.00022699	yes
LOC_Os10g20090	20.0454	18.1055	16.9784	18.3764	9.30158	9.03465	8.19228	8.84284	2.07811	1.05527	5e-05	0.00022699	yes
LOC_Os05g32320	28.5796	24.3482	21.3363	24.7547	12.375	10.8795	12.4946	11.9164	2.07736	1.05475	5e-05	0.00022699	yes
LOC_Os05g36000	5.51892	5.0881	4.94416	5.18373	2.54683	2.46214	2.47716	2.49538	2.07733	1.05473	5e-05	0.00022699	yes
LOC_Os05g26820	4.80737	6.79652	5.91599	5.83996	2.56514	2.63327	3.24385	2.81409	2.07526	1.05329	5e-05	0.00022699	yes
LOC_Os12g12514	1.89732	2.71139	2.04998	2.21956	1.42205	0.862876	0.924148	1.06969	2.07496	1.05308	0.00335	0.00975058	yes
LOC_Os05g32710	2.52198	2.6129	2.06092	2.3986	1.20182	1.13951	1.12991	1.15708	2.07298	1.0517	5e-05	0.00022699	yes
LOC_Os10g41270	3.54232	1.78667	1.50736	2.27878	1.5147	0.831126	0.955893	1.10057	2.07055	1.05001	0.0002	0.000810104	yes
LOC_Os08g09760	3.31298	2.63088	2.62499	2.85628	0.919734	1.87757	1.34123	1.37951	2.0705	1.04998	5e-05	0.00022699	yes
LOC_Os01g20860	3.23099	4.4751	4.33065	4.01225	2.42028	1.78535	1.61048	1.9387	2.06956	1.04932	5e-05	0.00022699	yes
LOC_Os03g38350	8.45657	4.75919	4.1022	5.77266	3.37394	2.3197	2.67462	2.78942	2.06948	1.04927	0.00015	0.000624142	yes
LOC_Os08g41290	3.72553	3.57542	1.37782	2.89292	1.19433	1.53699	1.46395	1.39843	2.06869	1.04872	0.00035	0.00134087	yes
LOC_Os07g36470	94.9037	114.44	111.99	107.111	49.0889	53.859	52.4156	51.7878	2.06827	1.04842	5e-05	0.00022699	yes
bhlh35	8.18814	9.52863	5.92993	7.88223	2.95168	4.39927	4.0844	3.81178	2.06786	1.04814	5e-05	0.00022699	yes
LOC_Os07g46520	141.905	130.408	92.9035	121.739	58.2086	51.3937	67.0648	58.889	2.06726	1.04772	5e-05	0.00022699	yes
LOC_Os09g30270	0.927973	1.44808	1.25441	1.21015	0.63863	0.696895	0.420652	0.585392	2.06725	1.04771	0.00195	0.00611607	yes
LOC_Os08g06010	21.5888	24.4421	20.0252	22.0187	11.3956	10.5101	10.0553	10.6536	2.06678	1.04739	5e-05	0.00022699	yes
LOC_Os03g62750	18.4076	20.8802	20.045	19.7776	9.32589	10.069	9.31421	9.56969	2.06669	1.04732	5e-05	0.00022699	yes
LOC_Os05g41610	14.1274	9.51035	6.81336	10.1504	5.9452	3.58105	5.21228	4.91284	2.0661	1.04691	5e-05	0.00022699	yes
LOC_Os04g38790	13.7248	16.6588	13.3483	14.5773	9.16446	6.87499	5.12716	7.05553	2.06608	1.0469	5e-05	0.00022699	yes
LOC_Os01g34700	32.3688	36.9838	28.7653	32.706	14.848	15.8227	16.8263	15.8323	2.06578	1.04668	5e-05	0.00022699	yes
LOC_Os01g63260	7.59994	4.33502	3.87029	5.26842	3.03385	3.13749	1.4804	2.55058	2.06558	1.04655	0.00035	0.00134087	yes
LOC_Os10g37230	0.68199	1.36177	1.36052	1.13476	0.893689	0.274098	0.480374	0.549387	2.0655	1.04649	0.02245	0.0497988	yes
LOC_Os12g07190	29.4861	40.9697	32.025	34.1603	17.3894	14.0799	18.1596	16.5429	2.06495	1.04611	5e-05	0.00022699	yes
LOC_Os01g44110	0.747208	1.27267	1.38709	1.13566	0.721172	0.454109	0.477512	0.550931	2.06135	1.04359	0.0004	0.00151063	yes
LOC_Os01g08600	8.21283	7.9973	4.72134	6.97716	4.16763	2.97246	3.02146	3.38719	2.05987	1.04255	5e-05	0.00022699	yes
LOC_Os01g71670	1.15615	2.33182	1.31045	1.59947	1.09716	0.508463	0.724029	0.776549	2.05972	1.04245	0.00225	0.0069238	yes
LOC_Os10g37850	4.52607	3.77374	2.34026	3.54669	2.7676	1.15456	1.25003	1.72406	2.05717	1.04066	5e-05	0.00022699	yes
LOC_Os02g26294	15.2017	17.3795	13.751	15.4441	7.78095	7.07018	7.68422	7.51179	2.05598	1.03983	0.0003	0.00116785	yes
LOC_Os06g43020	6.42645	3.61671	2.97304	4.33873	2.47474	1.91669	1.94199	2.11114	2.05516	1.03925	5e-05	0.00022699	yes
LOC_Os03g12860	37.827	26.3863	23.3917	29.2017	18.6674	11.1831	12.782	14.2109	2.05488	1.03905	5e-05	0.00022699	yes
LOC_Os01g39790	21.0363	27.6968	23.6099	24.1143	10.7256	12.1073	12.4022	11.745	2.05315	1.03784	5e-05	0.00022699	yes
LOC_Os01g42090	5.24111	4.41245	3.53914	4.39756	2.93913	2.27664	1.21124	2.14233	2.0527	1.03752	5e-05	0.00022699	yes
LOC_Os05g36290	25.3187	27.9952	20.3234	24.5457	11.8048	11.7664	12.31	11.9604	2.05225	1.0372	5e-05	0.00022699	yes
LOC_Os02g06150	1.08362	2.33633	1.80711	1.74236	0.610638	0.986027	0.95044	0.849035	2.05217	1.03715	0.01525	0.0358783	yes
LOC_Os01g28690	1.00835	1.09324	0.973358	1.02498	0.452133	0.487679	0.558839	0.49955	2.05181	1.03689	0.00105	0.00355349	yes
LOC_Os06g03930	60.6409	88.3275	69.2193	72.7292	32.0883	36.1275	38.1287	35.4482	2.0517	1.03682	5e-05	0.00022699	yes
LOC_Os05g32530	3.51451	4.23423	3.82674	3.85849	2.0009	1.85963	1.78394	1.88149	2.05076	1.03616	5e-05	0.00022699	yes
LOC_Os05g48750	27.5383	26.9673	24.1818	26.2292	12.9189	12.2516	13.1998	12.7901	2.05074	1.03615	5e-05	0.00022699	yes
LOC_Os08g44870	10.6198	14.0314	9.89145	11.5142	9.03154	3.2671	4.56609	5.62158	2.04821	1.03437	5e-05	0.00022699	yes
LOC_Os05g22990	1.23369	1.42005	1.41874	1.35749	0.529119	0.56975	0.889986	0.662952	2.04764	1.03397	0.0001	0.00043099	yes
LOC_Os10g22590	14.0264	18.2805	16.5539	16.287	11.6377	5.90289	6.33195	7.95752	2.04674	1.03333	5e-05	0.00022699	yes
LOC_Os05g05590	14.8069	17.2843	16.6064	16.2325	7.85237	8.21621	7.72812	7.93223	2.0464	1.03309	5e-05	0.00022699	yes
LOC_Os07g47590	31.656	31.9877	29.8543	31.166	15.7022	16.7687	13.2247	15.2319	2.0461	1.03288	5e-05	0.00022699	yes
LOC_Os07g10495	4.81032	5.97696	5.56663	5.4513	2.77767	2.78332	2.43897	2.66665	2.04425	1.03157	0.0002	0.000810104	yes
LOC_Os03g10469	1.28306	1.68629	1.28833	1.41923	0.850186	0.64176	0.591351	0.694433	2.04372	1.0312	0.00215	0.00665611	yes
LOC_Os09g12270	1.33848	1.182	1.14513	1.22187	0.621995	0.515479	0.657024	0.598166	2.04269	1.03047	0.00185	0.00584315	yes
LOC_Os03g50160	4.87967	2.81481	3.58801	3.76083	2.36282	1.26989	1.89173	1.84148	2.04229	1.03019	0.00185	0.00584315	yes
LOC_Os04g54110	1.45028	3.25982	3.37635	2.69548	1.2973	1.5651	1.09718	1.31986	2.04225	1.03016	5e-05	0.00022699	yes
LOC_Os06g29730	635.745	397.06	325.968	452.924	120.448	212.683	332.526	221.886	2.04125	1.02945	5e-05	0.00022699	yes
LOC_Os03g12840	28.6931	34.8664	26.4654	30.0083	17.0694	12.0356	15.052	14.719	2.03875	1.02768	5e-05	0.00022699	yes
LOC_Os08g05830	8.89206	8.87518	9.37318	9.04681	3.43791	3.97467	5.90666	4.43975	2.03768	1.02693	5e-05	0.00022699	yes
LOC_Os11g34880	1.01809	1.42362	1.44355	1.29508	0.46005	0.667187	0.779523	0.635587	2.03761	1.02688	5e-05	0.00022699	yes
LOC_Os01g66760	0.799209	1.96034	2.85621	1.87192	0.557221	1.12209	1.07691	0.918737	2.03749	1.02679	0.00025	0.00099147	yes
LOC_Os01g70540	4.48262	3.64273	1.48043	3.20193	2.26853	1.13089	1.31658	1.572	2.03685	1.02634	5e-05	0.00022699	yes
LOC_Os12g05655	9.65655	8.87989	6.71618	8.41754	4.07247	5.04499	3.28405	4.13383	2.03626	1.02592	0.0001	0.00043099	yes
LOC_Os06g24190	11.6575	9.31704	9.97337	10.316	4.61926	5.34855	5.2318	5.06654	2.0361	1.02581	5e-05	0.00022699	yes
LOC_Os01g33420	13.3857	17.8346	15.5114	15.5772	6.81584	8.29863	7.85003	7.65483	2.03495	1.02499	5e-05	0.00022699	yes
LOC_Os03g13930	6.89936	3.81554	3.33293	4.68261	2.42537	2.01861	2.46207	2.30202	2.03413	1.02441	5e-05	0.00022699	yes
LOC_Os07g36760	2.02199	1.63591	1.83871	1.8322	1.28669	0.713433	0.703313	0.901146	2.03319	1.02374	0.0077	0.0200103	yes
LOC_Os03g14570	167.457	132.943	111.972	137.457	84.5013	58.4795	59.8396	67.6068	2.03318	1.02374	5e-05	0.00022699	yes
LOC_Os04g47180	4.99588	7.28449	7.3969	6.55909	3.02265	3.36376	3.29478	3.22706	2.03253	1.02328	5e-05	0.00022699	yes
LOC_Os09g27940	5.09718	4.30325	4.08829	4.49624	3.59025	1.40726	1.63971	2.21241	2.03228	1.0231	0.0124	0.0300768	yes
LOC_Os07g44770	7.88844	13.581	14.343	11.9375	4.42399	7.38319	5.82987	5.87902	2.03053	1.02185	5e-05	0.00022699	yes
LOC_Os03g31690	14.9549	14.5431	10.5793	13.3591	7.25628	6.22547	6.26202	6.58126	2.02987	1.02139	5e-05	0.00022699	yes
LOC_Os11g01530	101.234	128.663	87.3945	105.764	54.7876	38.7275	62.8549	52.1233	2.02911	1.02085	5e-05	0.00022699	yes
LOC_Os08g34280	5.56012	7.97097	6.19874	6.57661	3.44113	2.08572	4.19872	3.24186	2.02865	1.02052	5e-05	0.00022699	yes
LOC_Os02g10310	69.0356	73.6016	68.4106	70.3493	27.601	38.7307	37.7476	34.6931	2.02776	1.01989	5e-05	0.00022699	yes
LOC_Os01g38990	3.25598	4.10984	3.55685	3.64089	2.132	1.57543	1.68063	1.79602	2.0272	1.01949	5e-05	0.00022699	yes
LOC_Os10g22050	15.9034	24.2794	16.0704	18.7511	9.77079	7.54428	10.4383	9.25111	2.0269	1.01928	0.0001	0.00043099	yes
LOC_Os05g09440	8.64215	10.6021	8.00551	9.08324	4.69224	3.56579	5.18689	4.48164	2.02677	1.01918	5e-05	0.00022699	yes
LOC_Os09g39260	6.45348	6.51568	5.24496	6.07137	3.79792	2.63046	2.56113	2.9965	2.02615	1.01874	5e-05	0.00022699	yes
LOC_Os05g03740	3.26129	2.43828	1.62403	2.4412	2.24387	0.731057	0.640611	1.20518	2.02559	1.01834	0.00095	0.00325238	yes
LOC_Os09g36930	28.4755	48.2403	34.3901	37.0353	37.2123	11.4871	6.17683	18.2921	2.02466	1.01768	5e-05	0.00022699	yes
LOC_Os04g49560	0.560099	1.08744	1.28144	0.976326	0.452766	0.547201	0.447534	0.4825	2.02347	1.01683	0.00115	0.00385085	yes
LOC_Os06g02940	5.33661	5.32686	3.66317	4.77555	2.75463	1.62918	2.69661	2.36014	2.02342	1.01679	5e-05	0.00022699	yes
LOC_Os01g26039	46.3157	42.5049	38.6183	42.4796	18.5149	21.5536	22.9206	20.9964	2.02318	1.01663	5e-05	0.00022699	yes
bhlh63	7.25615	8.50786	8.49165	8.08522	3.4383	4.79471	3.76203	3.99835	2.02214	1.01588	5e-05	0.00022699	yes
LOC_Os01g60650	10.7603	11.4853	14.4624	12.236	5.79995	5.43584	6.91743	6.05107	2.02212	1.01587	5e-05	0.00022699	yes
LOC_Os10g37960	4.44657	3.96255	4.89262	4.43391	1.83133	2.68997	2.05716	2.19282	2.02201	1.01579	5e-05	0.00022699	yes
LOC_Os09g09350	7.54593	2.32255	2.96498	4.27782	2.54652	2.02577	1.77514	2.11581	2.02184	1.01567	0.00245	0.00745941	yes
LOC_Os06g22810	4.93988	4.83883	5.3922	5.05697	2.84129	2.36186	2.30436	2.5025	2.02077	1.0149	5e-05	0.00022699	yes
LOC_Os05g01290	77.6582	137.696	116.624	110.66	60.7451	54.2973	49.2964	54.7796	2.0201	1.01442	5e-05	0.00022699	yes
LOC_Os04g53210	4.65995	5.4817	3.84575	4.66247	1.79043	2.12603	3.00953	2.30866	2.01956	1.01404	5e-05	0.00022699	yes
LOC_Os12g12934	19.4752	12.4534	8.17917	13.3692	6.93433	6.87308	6.05332	6.62024	2.01944	1.01396	5e-05	0.00022699	yes
LOC_Os04g40630	0.919923	1.28063	1.0306	1.07705	0.714099	0.530171	0.356025	0.533432	2.0191	1.01371	0.00725	0.0189981	yes
LOC_Os11g47830	41.9443	46.8887	50.093	46.3087	20.6769	25.6043	22.5454	22.9422	2.01849	1.01328	5e-05	0.00022699	yes
LOC_Os01g57240	7.45954	7.50718	4.95614	6.64095	3.96552	2.98549	2.91944	3.29015	2.01843	1.01324	5e-05	0.00022699	yes
LOC_Os06g42730	3.21574	3.4868	4.54917	3.75057	1.95922	1.50273	2.11631	1.85942	2.01706	1.01226	5e-05	0.00022699	yes
LOC_Os04g05010	5.1454	3.22611	2.88972	3.75374	1.5436	2.25595	1.78553	1.8617	2.0163	1.01171	5e-05	0.00022699	yes
LOC_Os12g34350	1.54687	1.89364	1.83468	1.75839	0.668713	1.01754	0.93042	0.872225	2.01598	1.01148	0.0002	0.000810104	yes
LOC_Os10g25400	7.16017	2.98066	1.62034	3.92039	3.43045	0.745525	1.65835	1.94477	2.01586	1.0114	0.0001	0.00043099	yes
LOC_Os09g25720	2.97764	1.58906	1.5876	2.05144	1.03459	0.733769	1.28597	1.01811	2.01495	1.01074	0.0129	0.0311	yes
LOC_Os09g39910	28.9056	28.4667	26.0587	27.8103	13.2932	14.6255	13.5124	13.8103	2.01374	1.00987	5e-05	0.00022699	yes
LOC_Os01g16870	59.4654	66.5906	62.7465	62.9342	30.7152	30.4619	32.582	31.253	2.0137	1.00985	5e-05	0.00022699	yes
LOC_Os11g47500	4.8369	4.38071	1.48495	3.56752	1.46174	2.14927	1.704	1.77167	2.01365	1.00981	0.00065	0.0023263	yes
LOC_Os05g47870	7.63173	10.8444	7.73793	8.73803	4.55664	4.3334	4.12884	4.33963	2.01354	1.00974	5e-05	0.00022699	yes
SK2	17.472	21.3946	17.2943	18.7203	11.3456	8.86385	7.69289	9.30078	2.01277	1.00918	5e-05	0.00022699	yes
LOC_Os04g53740	14.1274	16.0075	12.1705	14.1018	5.4384	7.21644	8.3687	7.00785	2.01229	1.00884	5e-05	0.00022699	yes
LOC_Os06g20820	4.74768	5.65113	2.43802	4.27894	1.52361	2.35248	2.50317	2.12642	2.01227	1.00883	0.00145	0.00471679	yes
LOC_Os02g10120	60.1984	63.6406	57.638	60.4923	37.0577	25.3523	27.7908	30.0669	2.01192	1.00858	5e-05	0.00022699	yes
LOC_Os05g43230	8.57123	9.95546	7.05567	8.52746	4.25807	3.82609	4.63675	4.2403	2.01105	1.00795	5e-05	0.00022699	yes
LOC_Os08g39370	8.05933	5.44802	6.99476	6.83404	4.26718	3.18875	2.73945	3.39846	2.01092	1.00786	5e-05	0.00022699	yes
LOC_Os03g14170	12.9851	9.74542	7.29517	10.0085	7.17644	4.62617	3.131	4.97787	2.0106	1.00763	5e-05	0.00022699	yes
LOC_Os01g32460	95.1614	122.787	134.12	117.356	25.0657	53.4205	96.6535	58.3799	2.01021	1.00735	5e-05	0.00022699	yes
LOC_Os07g15440	4.40628	5.9393	6.99246	5.77935	2.64714	2.7361	3.24474	2.876	2.00951	1.00684	5e-05	0.00022699	yes
LOC_Os03g51010	8.80401	9.04757	7.43229	8.42796	4.9235	3.85804	3.80331	4.19495	2.00907	1.00653	5e-05	0.00022699	yes
LOC_Os02g12790	12.2852	14.415	10.6524	12.4509	7.33747	5.1852	6.07165	6.19811	2.00882	1.00635	5e-05	0.00022699	yes
LOC_Os01g59920	2.82787	2.85712	2.22016	2.63505	1.19359	1.56905	1.17273	1.31179	2.00874	1.00629	5e-05	0.00022699	yes
LOC_Os04g35080	3.85698	4.22777	3.6959	3.92688	2.14246	1.77362	1.94932	1.95514	2.00849	1.00611	5e-05	0.00022699	yes
LOC_Os08g01220	105.725	117.861	119.832	114.473	80.3963	50.6704	39.9566	57.0078	2.00802	1.00578	5e-05	0.00022699	yes
LOC_Os03g07739	16.4505	13.6949	13.6534	14.5996	6.81137	7.93269	7.07977	7.27461	2.00693	1.00499	5e-05	0.00022699	yes
LOC_Os07g02120	1.88433	1.86076	1.70084	1.81531	1.30844	0.725165	0.680837	0.904813	2.00628	1.00452	0.00095	0.00325238	yes
LOC_Os09g25850	14.6302	10.8637	8.92966	11.4745	8.05303	4.5224	4.58563	5.72035	2.00591	1.00426	5e-05	0.00022699	yes
LOC_Os04g54870	6.06011	8.95194	8.49755	7.83654	4.27209	3.67962	3.77006	3.90726	2.00564	1.00406	5e-05	0.00022699	yes
LOC_Os08g14570	29.2801	33.9352	27.4364	30.2172	16.8057	11.8871	16.51	15.0676	2.00544	1.00392	5e-05	0.00022699	yes
LOC_Os05g32350	0.951231	0.764902	0.60609	0.774074	0.476051	0.379591	0.302389	0.386011	2.00532	1.00383	0.00275	0.00821331	yes
LOC_Os03g06520	114.395	86.014	82.5262	94.3116	58.1603	38.1975	44.7573	47.0384	2.00499	1.0036	5e-05	0.00022699	yes
LOC_Os07g28040	172.506	127.978	104.371	134.952	80.0975	56.3258	65.5451	67.3228	2.00455	1.00328	5e-05	0.00022699	yes
LOC_Os06g43080	9.20625	4.63348	3.22033	5.68669	4.6223	1.58142	2.30961	2.83777	2.00393	1.00283	0.0071	0.0186617	yes
LOC_Os03g62090	1.11315	2.43317	2.2573	1.93454	1.24049	0.752117	0.904298	0.965634	2.00339	1.00244	5e-05	0.00022699	yes
LOC_Os03g05280	25.4797	25.9846	21.7016	24.3886	10.5968	13.0142	12.9169	12.176	2.00301	1.00217	5e-05	0.00022699	yes
LOC_Os11g04894	4.4478	4.91101	4.32926	4.56269	2.69779	1.32283	2.81513	2.27859	2.00242	1.00174	0.0026	0.00783001	yes
LOC_Os09g25100	2.75072	1.98364	1.89925	2.21121	2.2655	0.432542	0.61592	1.10465	2.00173	1.00125	0.00145	0.00471679	yes
LOC_Os05g35260	58.8596	35.3429	36.2448	43.4824	80.606	54.9942	60.084	65.2281	0.666621	-0.585062	5e-05	0.00022699	yes
KS8	1.60138	1.50888	1.3276	1.47929	1.31733	1.69703	3.64746	2.22061	0.666164	-0.586051	0.0029	0.00860106	yes
LOC_Os12g39110	1.95507	1.88909	2.35919	2.06778	2.7676	2.81481	3.72992	3.10411	0.666143	-0.586097	0.0125	0.0302793	yes
LOC_Os01g69090	18.6013	15.7514	16.1901	16.8476	23.1448	26.1645	26.5675	25.2923	0.666116	-0.586155	5e-05	0.00022699	yes
LOC_Os02g22650	0.887989	0.894403	1.1554	0.979263	1.6768	1.28433	1.45056	1.47057	0.665907	-0.586607	0.01045	0.0259947	yes
LOC_Os09g38060	17.1169	19.0668	19.5454	18.5764	25.277	31.209	27.2164	27.9008	0.665802	-0.586836	5e-05	0.00022699	yes
LOC_Os05g46470	1.64427	4.51563	4.86766	3.67585	6.12348	5.13056	5.31323	5.52242	0.665623	-0.587223	0.018	0.0413354	yes
LOC_Os03g50050	6.15792	3.39176	3.70758	4.41909	9.41635	4.64635	5.85565	6.63945	0.665581	-0.587314	0.0018	0.00570358	yes
LOC_Os02g54890	4.46854	4.27668	5.09784	4.61436	8.90456	6.52141	5.37644	6.93414	0.665455	-0.587586	0.0003	0.00116785	yes
LOC_Os05g29090	0.649292	1.15046	1.08727	0.96234	1.52166	1.46449	1.3546	1.44692	0.665096	-0.588367	0.0166	0.038572	yes
LOC_Os09g10054	16.6597	17.8065	22.3376	18.9346	28.8277	31.5019	25.1568	28.4954	0.664479	-0.589704	5e-05	0.00022699	yes
LOC_Os06g36490	10.1954	8.36076	7.83102	8.79574	12.8602	14.205	12.6472	13.2375	0.664456	-0.589754	0.00065	0.0023263	yes
LOC_Os12g35590	11.3736	8.07438	10.7062	10.0514	18.733	12.2594	14.3997	15.1307	0.664305	-0.590082	0.00015	0.000624142	yes
LOC_Os12g36670	23.6831	17.2229	18.3114	19.7391	28.0239	29.4219	31.7031	29.7163	0.664252	-0.590198	5e-05	0.00022699	yes
LOC_Os06g03990	82.5597	76.0728	70.1703	76.2676	115.639	115.104	113.753	114.832	0.664167	-0.590383	5e-05	0.00022699	yes
LOC_Os11g04370	1.98934	2.3848	2.22889	2.20101	3.54551	2.5162	3.88062	3.31411	0.664133	-0.590456	0.01835	0.0420195	yes
LOC_Os09g39560	108.119	89.4301	88.5617	95.3703	119.224	150.42	161.215	143.62	0.664046	-0.590645	5e-05	0.00022699	yes
LOC_Os03g13040	3.29583	3.12086	2.85816	3.09162	4.85442	4.57459	4.53868	4.6559	0.664022	-0.590697	0.00105	0.00355349	yes
LOC_Os01g62670	2.77112	1.28301	1.65398	1.9027	2.75268	2.76156	3.08418	2.86614	0.663855	-0.591061	0.01275	0.0307902	yes
LOC_Os04g50120	46.7515	33.227	33.1965	37.725	56.1141	53.6644	60.7351	56.8378	0.663731	-0.59133	5e-05	0.00022699	yes
LOC_Os01g16930	7.05863	5.36	4.91874	5.77912	10.4424	7.8957	7.7837	8.70725	0.663714	-0.591367	0.0003	0.00116785	yes
LOC_Os04g58380	4.6215	7.5709	6.44059	6.211	8.83605	10.3956	8.8516	9.36107	0.663493	-0.591848	0.0015	0.00486079	yes
LOC_Os01g70430	5.398	4.8971	4.64933	4.98148	6.46926	8.17689	7.87867	7.50827	0.663466	-0.591906	0.00025	0.00099147	yes
LOC_Os09g30454	3.69044	2.36471	1.60043	2.55186	2.86624	4.01696	4.65687	3.84669	0.663391	-0.592068	0.0006	0.00216684	yes
LOC_Os02g55090	5.08892	5.55383	4.90284	5.18186	6.55527	8.99626	7.88324	7.81159	0.663355	-0.592146	5e-05	0.00022699	yes
LOC_Os09g19310	43.3666	18.4344	38.812	33.5377	57.1359	51.0979	43.4626	50.5655	0.663253	-0.59237	5e-05	0.00022699	yes
kao	26.8266	24.202	26.9056	25.978	43.5389	41.1129	32.8617	39.1712	0.663191	-0.592503	5e-05	0.00022699	yes
LOC_Os04g28020	2.45892	2.22499	2.55227	2.41206	4.08707	3.23445	3.5901	3.63721	0.663162	-0.592566	0.00465	0.012955	yes
LOC_Os02g50900	2.40253	2.17505	2.09257	2.22338	3.85144	3.16186	3.04774	3.35368	0.662967	-0.59299	0.00485	0.0134333	yes
LOC_Os07g36410	29.6494	23.4809	21.6186	24.9163	39.8075	39.3881	33.5712	37.5889	0.662863	-0.593217	5e-05	0.00022699	yes
LOC_Os01g09790	1.563	1.35755	1.35631	1.42562	2.17599	2.17575	2.10111	2.15095	0.662786	-0.593385	0.0104	0.0258861	yes
LOC_Os03g58240	4.45048	4.20215	5.1968	4.61648	6.39922	7.10253	7.39565	6.9658	0.662735	-0.593496	0.0002	0.000810104	yes
LOC_Os02g02550	4.04955	7.03506	7.07546	6.05336	10.2625	9.02007	8.11918	9.13393	0.662733	-0.5935	0.00135	0.00443293	yes
LOC_Os07g03030	4.17876	3.05926	3.71375	3.65059	6.82653	4.64807	5.05355	5.50939	0.662612	-0.593763	0.0008	0.00279307	yes
LOC_Os11g01300	14.6192	13.2864	13.0492	13.6516	21.819	20.8447	19.1694	20.6111	0.662342	-0.594351	5e-05	0.00022699	yes
LOC_Os02g55600	27.0405	20.0698	21.847	22.9858	36.1273	42.4567	25.5276	34.7039	0.662341	-0.594355	0.0002	0.000810104	yes
LOC_Os12g08130	17.9047	13.5915	10.9626	14.1529	24.6385	21.5554	17.9385	21.3775	0.662047	-0.594995	5e-05	0.00022699	yes
LOC_Os09g32330	130.401	87.4087	78.2348	98.6816	161.782	143.343	142.227	149.117	0.661773	-0.595592	5e-05	0.00022699	yes
LOC_Os01g13800	108.244	67.217	65.5147	80.3251	133.401	116.73	114.014	121.382	0.661755	-0.595632	5e-05	0.00022699	yes
LOC_Os03g45300	20.5456	22.1033	22.4741	21.7076	30.2373	34.8811	33.3545	32.8243	0.661327	-0.596564	5e-05	0.00022699	yes
LOC_Os01g18850	28.5818	29.7312	35.3014	31.2048	37.8415	49.9563	53.7583	47.1854	0.661323	-0.596573	5e-05	0.00022699	yes
LOC_Os03g59100	3.27848	3.7395	2.45179	3.15659	4.6682	5.09633	4.55513	4.77322	0.661312	-0.596596	0.00225	0.0069238	yes
LOC_Os07g17250	2.91457	2.71162	4.6488	3.425	4.75511	4.93316	5.84962	5.1793	0.661286	-0.596653	0.0002	0.000810104	yes
LOC_Os03g63999	24.3377	19.5953	21.2748	21.7359	37.2973	30.6755	30.6462	32.873	0.661208	-0.596823	0.0001	0.00043099	yes
LOC_Os10g42690	4.3919	6.49734	7.90551	6.26492	10.7274	8.41139	9.28673	9.47519	0.661192	-0.596859	5e-05	0.00022699	yes
LOC_Os05g30710	0.840709	0.6148	0.761652	0.739054	1.36914	0.997404	0.98678	1.11777	0.661186	-0.596872	0.0211	0.0472613	yes
LOC_Os07g45000	22.5357	23.1931	24.6364	23.4551	35.2607	36.9199	34.2428	35.4745	0.661182	-0.596881	5e-05	0.00022699	yes
LOC_Os06g48590	92.0991	108.426	104.252	101.592	141.215	166.929	152.867	153.67	0.661105	-0.597049	5e-05	0.00022699	yes
LOC_Os05g34270	36.3299	37.1219	42.9182	38.79	46.3685	60.6151	69.0404	58.6747	0.661103	-0.597054	5e-05	0.00022699	yes
LOC_Os12g38850	6.97433	9.12139	9.47345	8.52305	11.9245	12.9325	13.8257	12.8942	0.660999	-0.597281	5e-05	0.00022699	yes
LOC_Os03g24844	12.8819	8.44846	8.32913	9.88649	12.7421	14.8633	17.2699	14.9584	0.660932	-0.597426	5e-05	0.00022699	yes
LOC_Os09g32710	2.85585	3.47424	3.62035	3.31681	4.31062	5.18083	5.56774	5.01973	0.660755	-0.597813	0.00135	0.00443293	yes
LOC_Os12g42280	1.81512	1.48434	1.41236	1.5706	3.12072	1.84952	2.16093	2.37705	0.660735	-0.597856	0.00455	0.0127077	yes
LOC_Os03g55040	3.56321	3.58879	3.02912	3.39371	6.55939	4.45244	4.39815	5.13666	0.660684	-0.597967	0.0006	0.00216684	yes
bhlh113	83.2631	66.1481	66.8246	72.0786	115.247	101.946	110.187	109.127	0.660502	-0.598365	5e-05	0.00022699	yes
LOC_Os07g38120	30.2227	31.3062	26.2484	29.2591	38.5389	46.7043	47.6686	44.3039	0.660418	-0.598548	5e-05	0.00022699	yes
LOC_Os01g09750	2.50176	2.63279	2.37006	2.50153	3.99263	3.51272	3.85965	3.78833	0.660325	-0.598751	0.0012	0.00399895	yes
LOC_Os03g12930	12.2054	12.7939	9.12663	11.3753	17.2784	16.1935	18.2122	17.228	0.66028	-0.598851	0.0001	0.00043099	yes
LOC_Os04g58730	65.1585	64.3709	66.9725	65.5006	109.937	100.906	86.8751	99.2393	0.660027	-0.599403	5e-05	0.00022699	yes
LOC_Os01g08440	100.588	40.0036	26.9776	55.8565	119.519	70.5657	63.8516	84.6456	0.659887	-0.59971	5e-05	0.00022699	yes
LOC_Os03g21790	3.02096	2.82459	2.57655	2.80737	5.02557	3.55759	4.18076	4.25464	0.659837	-0.599818	0.01385	0.0330422	yes
LOC_Os02g32469	201.381	138.297	152.016	163.898	233.451	284.901	226.861	248.405	0.659802	-0.599896	5e-05	0.00022699	yes
LOC_Os03g57270	1.97219	1.23336	1.27331	1.49295	2.40143	2.31289	2.07387	2.26273	0.6598	-0.599899	0.0159	0.0371767	yes
LOC_Os06g01972	2.34432	4.14561	5.50724	3.99906	6.49525	6.67546	5.01392	6.06154	0.659743	-0.600023	0.0017	0.00542462	yes
LOC_Os05g03430	29.8015	34.3798	34.536	32.9058	48.5082	51.0297	50.0935	49.8772	0.659736	-0.600039	5e-05	0.00022699	yes
LOC_Os01g16310	6.55527	3.19568	4.32073	4.69056	9.0494	6.38415	5.90144	7.11167	0.659558	-0.600428	0.0001	0.00043099	yes
LOC_Os01g12760	34.1353	18.2027	15.1731	22.5037	43.7761	29.9946	28.6163	34.129	0.659372	-0.600836	5e-05	0.00022699	yes
LOC_Os06g48570	14.3902	17.2191	18.4002	16.6698	24.5778	25.4786	25.8006	25.2857	0.659258	-0.601085	5e-05	0.00022699	yes
LOC_Os06g06880	7.92193	8.0236	8.35305	8.09953	12.1114	11.6443	13.1024	12.286	0.659249	-0.601105	0.0001	0.00043099	yes
LOC_Os12g10660	3.56494	2.59548	2.40787	2.8561	6.65507	1.45531	4.8885	4.33296	0.659157	-0.601306	0.02115	0.0473577	yes
LOC_Os04g47820	23.981	29.0877	24.2745	25.781	45.1536	31.7881	40.4097	39.1171	0.659072	-0.601491	0.0014	0.00457553	yes
LOC_Os02g37080	25.1427	28.4431	23.2946	25.6268	36.9951	36.6805	43.012	38.8959	0.658856	-0.601965	5e-05	0.00022699	yes
LOC_Os10g37830	30.7809	23.5956	21.3838	25.2534	40.2394	35.7883	38.9707	38.3328	0.658794	-0.602102	5e-05	0.00022699	yes
LOC_Os04g16722	735.279	480.32	445.19	553.597	1019.11	590.487	911.363	840.321	0.658792	-0.602104	0.00085	0.00294731	yes
LOC_Os03g63710	23.8943	29.0543	32.2164	28.3883	37.3995	46.429	45.446	43.0915	0.658791	-0.602107	5e-05	0.00022699	yes
LOC_Os09g32870	5.90209	6.6493	7.42474	6.65871	9.99737	9.9276	10.4034	10.1094	0.658665	-0.602383	0.0007	0.00248289	yes
LOC_Os01g48200	7.77445	8.28747	6.25017	7.43736	11.5888	10.252	12.0522	11.2977	0.658307	-0.603167	0.0001	0.00043099	yes
LOC_Os02g56080	7.85982	6.35888	4.74241	6.32037	9.13445	10.5458	9.13841	9.60623	0.657945	-0.603961	0.0022	0.00679081	yes
LOC_Os01g20820	66.4365	103.18	77.1383	82.2514	103.484	133.156	138.409	125.016	0.657927	-0.604001	0.0007	0.00248289	yes
LOC_Os03g08999	174.017	94.3282	77.6563	115.334	172.472	158.223	195.21	175.302	0.657916	-0.604025	5e-05	0.00022699	yes
LOC_Os09g32020	2.28223	3.0963	2.5539	2.64415	3.83475	4.42781	3.79745	4.02	0.657749	-0.604391	0.0014	0.00457553	yes
LOC_Os02g03720	6.70983	8.62641	8.14754	7.82793	12.8328	11.4712	11.403	11.9023	0.657682	-0.604538	0.0001	0.00043099	yes
LOC_Os04g38850	1.82425	3.06157	4.16331	3.01637	6.46943	4.56185	2.72997	4.58708	0.65758	-0.604763	0.0173	0.0399674	yes
LOC_Os04g54360	6.33156	6.60194	6.26985	6.40112	9.59076	9.45854	10.159	9.73609	0.657463	-0.605018	5e-05	0.00022699	yes
LOC_Os03g08970	34.708	27.7594	27.0562	29.8412	46.7218	42.6672	46.7804	45.3898	0.657443	-0.605063	5e-05	0.00022699	yes
LOC_Os05g33590	14.7297	16.2184	13.6868	14.8783	21.5094	21.5801	24.8048	22.6315	0.657416	-0.605123	5e-05	0.00022699	yes
LOC_Os06g43810	79.2522	88.7166	98.3766	88.7818	177.007	127.252	100.882	135.047	0.657414	-0.605126	5e-05	0.00022699	yes
LOC_Os04g56160	558.71	534.535	544.27	545.838	794.676	859.095	837.508	830.427	0.657298	-0.605381	0.0002	0.000810104	yes
LOC_Os03g58090	41.9219	35.0966	33.2042	36.7409	51.744	52.9821	62.9701	55.8987	0.657276	-0.605428	5e-05	0.00022699	yes
LOC_Os11g03900	1.54392	2.47549	2.28297	2.1008	3.01874	3.26989	3.30197	3.19687	0.657143	-0.605721	0.00115	0.00385085	yes
LOC_Os04g01330	321.368	197.085	197.747	238.734	457.192	342.765	290.068	363.342	0.65705	-0.605924	5e-05	0.00022699	yes
LOC_Os03g29830	7.75371	8.17782	7.42189	7.78447	11.8036	12.006	11.7373	11.849	0.656973	-0.606095	0.00035	0.00134087	yes
LOC_Os04g40880	1.91377	2.19522	1.66135	1.92345	3.14339	2.18535	3.4569	2.92855	0.656793	-0.60649	0.0102	0.0254677	yes
LOC_Os02g32370	4.31128	3.41067	3.58319	3.76838	6.55002	5.0603	5.60327	5.73786	0.656757	-0.606568	0.00055	0.00200577	yes
LOC_Os01g51330	2.43383	2.85032	3.40861	2.89759	3.61605	4.52018	5.09971	4.41198	0.656755	-0.606573	0.00175	0.005564	yes
LOC_Os04g46079	1.90169	2.40968	2.50778	2.27305	3.58122	3.80944	2.99282	3.46116	0.656731	-0.606626	0.00825	0.0212342	yes
LOC_Os02g46860	5.5178	4.35708	4.013	4.62929	9.24874	5.96769	5.93182	7.04942	0.656691	-0.606714	0.0039	0.0111215	yes
LOC_Os03g40650	11.5775	10.2977	10.6044	10.8265	15.8246	15.8297	17.8065	16.487	0.656669	-0.606762	5e-05	0.00022699	yes
LOC_Os04g54080	0.611842	0.630199	0.726485	0.656175	0.848644	0.761081	1.38942	0.999714	0.656363	-0.607435	0.01715	0.0396705	yes
LOC_Os12g38930	4.98848	4.6697	5.6114	5.08986	7.3451	7.62982	8.28948	7.7548	0.65635	-0.607464	5e-05	0.00022699	yes
LOC_Os12g43750	3.78436	3.58023	3.00208	3.45556	5.51475	4.34953	5.937	5.26709	0.656066	-0.608087	0.00435	0.0122208	yes
LOC_Os03g62340	14.1809	13.6999	12.6157	13.4988	19.4586	20.8793	21.3889	20.5756	0.656059	-0.608103	5e-05	0.00022699	yes
LOC_Os06g12040	10.9231	7.6788	7.78187	8.79458	14.0276	13.8919	12.2995	13.4063	0.656004	-0.608225	0.0001	0.00043099	yes
LOC_Os04g40520	5.58517	9.4374	6.90144	7.308	11.8774	11.1697	10.3734	11.1402	0.656003	-0.608227	0.0001	0.00043099	yes
LOC_Os09g22505	219.895	145.993	144.365	170.084	325.87	220.976	231.006	259.284	0.655976	-0.608286	5e-05	0.00022699	yes
LOC_Os02g03040	24.8441	20.2005	23.1829	22.7425	25.6867	36.2635	42.0613	34.6705	0.655961	-0.608318	5e-05	0.00022699	yes
LOC_Os02g53070	5.36941	5.7635	5.15894	5.43062	6.88193	8.63237	9.3284	8.2809	0.655801	-0.608671	0.0001	0.00043099	yes
LOC_Os12g32590	1.36315	1.21004	1.64549	1.40622	1.75563	2.00089	2.67818	2.1449	0.655611	-0.609088	0.00125	0.00414522	yes
LOC_Os11g19220	3.25339	3.6696	3.81171	3.57824	4.74026	6.05844	5.576	5.45823	0.655568	-0.609183	0.00025	0.00099147	yes
LOC_Os03g53210	24.2503	12.0694	10.835	15.7183	31.5345	18.537	21.8586	23.9767	0.655566	-0.609188	0.01775	0.0408497	yes
LOC_Os07g40260	27.2234	26.1569	28.6431	27.3411	38.723	43.3059	43.1273	41.7187	0.655368	-0.609623	5e-05	0.00022699	yes
LOC_Os12g04480	1.02172	1.37271	1.18444	1.19296	2.75201	1.38779	1.32339	1.82106	0.655091	-0.610233	0.0112	0.0275707	yes
LOC_Os03g06410	39.381	38.7409	42.8875	40.3365	59.458	62.7219	62.553	61.5776	0.655052	-0.61032	5e-05	0.00022699	yes
LOC_Os12g07580	4.43358	3.94875	4.5327	4.30501	5.2634	6.26545	8.18728	6.57204	0.655049	-0.610325	0.0047	0.0130752	yes
LOC_Os04g58410	8.80942	9.50607	8.27296	8.86282	12.6866	13.94	13.9685	13.5317	0.654967	-0.610505	5e-05	0.00022699	yes
LOC_Os07g38240	9.44495	11.4162	13.2986	11.3866	11.7	19.2581	21.2196	17.3926	0.654681	-0.611137	0.0001	0.00043099	yes
LOC_Os05g41200	8.25642	4.67901	4.59931	5.84491	9.962	7.99766	8.82512	8.92826	0.654653	-0.611198	0.00235	0.00719226	yes
LOC_Os08g01430	8.26601	6.45026	6.84378	7.18668	10.7155	11.4032	10.8174	10.9787	0.654602	-0.61131	5e-05	0.00022699	yes
LOC_Os09g28640	5.47039	6.2041	6.73275	6.13575	12.9145	6.4376	8.7683	9.37346	0.654588	-0.611342	0.00085	0.00294731	yes
LOC_Os02g51420	26.3646	22.1917	22.1713	23.5759	29.1216	42.3207	36.6535	36.0319	0.654306	-0.611962	0.0026	0.00783001	yes
LOC_Os09g20240	267.569	272.432	295.886	278.629	484.197	451.566	342.67	426.144	0.653838	-0.612996	5e-05	0.00022699	yes
LOC_Os06g22140	23.6736	16.2347	17.0894	18.9992	32.0104	27.6749	27.5443	29.0765	0.653421	-0.613915	5e-05	0.00022699	yes
LOC_Os07g44290	5.28509	6.79106	7.14668	6.40761	7.13753	10.8988	11.3844	9.80691	0.653377	-0.614012	5e-05	0.00022699	yes
LOC_Os02g47600	72.7319	104.849	144.438	107.34	172.934	175.482	144.623	164.346	0.653134	-0.614549	5e-05	0.00022699	yes
LOC_Os07g40620	12.5258	8.69613	7.67703	9.63297	14.9729	15.4968	13.7944	14.7547	0.652875	-0.615122	5e-05	0.00022699	yes
LOC_Os01g64120	114.155	71.6713	96.5929	94.1397	134.55	156.38	141.74	144.223	0.652737	-0.615426	5e-05	0.00022699	yes
LOC_Os03g04600	14.5662	12.9693	12.7452	13.4269	18.8455	21.6904	21.1773	20.5711	0.652707	-0.615493	5e-05	0.00022699	yes
LOC_Os03g04030	4.45298	5.49997	6.61888	5.52394	8.16058	9.15822	8.07293	8.46391	0.652646	-0.615627	0.00025	0.00099147	yes
LOC_Os10g30540	1.47109	0.792116	0.791388	1.0182	1.73387	1.33722	1.6112	1.56076	0.652374	-0.616228	0.0119	0.029031	yes
LOC_Os05g34980	19.6877	9.77385	11.6802	13.7139	18.5031	22.9022	21.69	21.0318	0.652055	-0.616933	5e-05	0.00022699	yes
LOC_Os12g38920	3.15519	4.06711	4.5388	3.92037	6.24943	5.74055	6.04941	6.01313	0.651968	-0.617126	0.0003	0.00116785	yes
LOC_Os11g12810	39.4476	25.0861	28.7538	31.0958	65.6489	40.121	37.3369	47.7023	0.651872	-0.617339	5e-05	0.00022699	yes
LOC_Os02g32504	1.63316	2.02277	1.92283	1.85959	4.02907	2.47379	2.05719	2.85335	0.651722	-0.617672	0.00345	0.010001	yes
LOC_Os10g40360	7.36438	4.37043	4.45553	5.39678	9.0806	6.457	9.30525	8.28095	0.65171	-0.617697	0.0002	0.000810104	yes
LOC_Os08g02190	2.56307	2.79822	2.88782	2.7497	4.70829	4.42537	3.52533	4.21966	0.65164	-0.617853	0.0009	0.00310018	yes
LOC_Os05g09728	26.5971	16.8983	15.174	19.5565	46.8354	21.0344	22.1969	30.0222	0.651401	-0.618382	5e-05	0.00022699	yes
LOC_Os02g10700	173.886	114.798	107.348	132.011	239.726	177.875	190.452	202.684	0.651314	-0.618574	5e-05	0.00022699	yes
LOC_Os09g29600	1.44515	1.59215	2.8877	1.975	2.749	3.20468	3.14518	3.03295	0.651181	-0.618869	0.00105	0.00355349	yes
LOC_Os01g58890	101.058	107.727	80.6503	96.4784	129.562	131.75	183.212	148.175	0.651111	-0.619024	5e-05	0.00022699	yes
LOC_Os02g57440	6.11306	3.01227	3.16517	4.09684	7.05434	6.52309	5.29926	6.29223	0.651095	-0.61906	0.0022	0.00679081	yes
LOC_Os01g58049	1.38773	3.55181	2.34053	2.42669	3.70076	3.06499	4.41856	3.7281	0.650919	-0.619451	0.01365	0.0326327	yes
LOC_Os08g36580	8.15804	6.85814	4.17535	6.39718	13.0182	7.9913	8.47685	9.82879	0.650861	-0.619578	0.00485	0.0134333	yes
saur21	10.2237	9.47433	7.21191	8.96999	18.8832	10.2031	12.2659	13.7841	0.650749	-0.619827	0.00035	0.00134087	yes
LOC_Os03g15050	101.195	102.805	103.984	102.661	162.055	163.802	147.499	157.786	0.650634	-0.620081	5e-05	0.00022699	yes
LOC_Os11g40770	20.2573	15.3499	16.9873	17.5315	26.2357	27.8067	26.8031	26.9485	0.650556	-0.620256	0.0003	0.00116785	yes
LOC_Os01g57480	1.76312	2.3356	2.67411	2.25761	3.23432	3.18955	3.98719	3.47035	0.650542	-0.620285	0.00015	0.000624142	yes
trnS(UGA)3	2692.94	3068.08	2850.16	2870.39	2881.69	5422.49	4936.75	4413.64	0.650345	-0.620722	0.0044	0.0123422	yes
LOC_Os02g07000	3.70971	2.88852	2.43238	3.0102	4.72716	5.23679	3.92658	4.63018	0.650126	-0.621209	0.0015	0.00486079	yes
LOC_Os02g39010	36.6241	36.1697	36.2905	36.3614	58.0244	55.4919	54.2815	55.9326	0.650093	-0.621282	5e-05	0.00022699	yes
LOC_Os03g58790	78.5695	57.4246	67.6003	67.8648	82.5769	102.792	127.813	104.394	0.650083	-0.621303	5e-05	0.00022699	yes
LOC_Os05g02750	15.5547	6.84399	7.44357	9.94742	16.0343	15.0747	14.7988	15.3026	0.650048	-0.621382	0.0027	0.00808091	yes
LOC_Os11g10580	0.703024	0.81955	0.844385	0.788986	1.34909	1.44082	0.851495	1.2138	0.650013	-0.621459	0.0122	0.0296614	yes
LOC_Os02g22084	10.3643	11.8056	13.0386	11.7361	16.9598	20.6818	16.5321	18.0579	0.649915	-0.621677	5e-05	0.00022699	yes
LOC_Os11g19149	4.41016	3.3702	2.49076	3.4237	6.42775	4.36817	5.009	5.26831	0.649867	-0.621784	0.0041	0.0116119	yes
LOC_Os03g08470	8.85638	7.03483	6.17077	7.35399	10.7718	11.2964	11.881	11.3164	0.649852	-0.621816	5e-05	0.00022699	yes
LOC_Os01g12430	2.58046	1.81248	1.92259	2.10518	2.59491	3.89363	3.23234	3.24029	0.649689	-0.622179	0.0008	0.00279307	yes
LOC_Os05g34770	67.7977	81.3017	81.9768	77.0254	100.349	125.897	129.537	118.594	0.649488	-0.622625	5e-05	0.00022699	yes
LOC_Os12g44230	23.2225	19.9828	24.1862	22.4638	25.8873	37.122	40.7553	34.5882	0.649464	-0.622678	5e-05	0.00022699	yes
LOC_Os01g43040	0.830851	1.05567	0.904032	0.930186	1.66887	1.09929	1.53138	1.43318	0.649036	-0.623629	0.0063	0.0168318	yes
LOC_Os09g27950	4.48756	5.59649	6.2691	5.45105	7.62438	8.47581	9.09927	8.39982	0.648948	-0.623824	0.00075	0.00263847	yes
LOC_Os10g19970	66.1104	40.1176	38.7144	48.3141	102.934	59.2863	61.2545	74.4916	0.648585	-0.624633	5e-05	0.00022699	yes
LOC_Os11g36740	2.50967	2.19188	2.0715	2.25768	3.68534	3.29397	3.46373	3.48101	0.64857	-0.624665	0.0015	0.00486079	yes
LOC_Os01g52130	0.857381	0.437849	0.583262	0.626164	0.856453	1.22753	0.812722	0.965569	0.648492	-0.624839	0.0185	0.0423041	yes
LOC_Os05g48700	2.25909	0.887638	1.14548	1.43073	1.98939	2.80652	1.82327	2.2064	0.648445	-0.624943	0.011	0.0271512	yes
LOC_Os11g05100	4.34829	4.1983	4.7406	4.42906	6.64079	6.43681	7.42032	6.83264	0.648221	-0.625443	0.00015	0.000624142	yes
LOC_Os11g31620	9.44873	7.62105	7.69195	8.25391	11.5616	12.4954	14.1449	12.734	0.648179	-0.625536	5e-05	0.00022699	yes
Gal1	29.0111	39.6285	35.9455	34.8617	49.6682	58.5868	53.1015	53.7855	0.648162	-0.625574	5e-05	0.00022699	yes
LOC_Os07g06600	5.01523	3.77382	2.73214	3.8404	8.38613	3.93559	5.45519	5.92564	0.648099	-0.625714	0.0024	0.00732655	yes
LOC_Os06g22390	30.9908	16.2297	16.6103	21.2769	36.567	33.7927	28.137	32.8322	0.64805	-0.625823	5e-05	0.00022699	yes
LOC_Os07g40460	6.99982	9.70267	7.64551	8.116	11.237	9.99874	16.346	12.5272	0.64787	-0.626223	0.00325	0.00949943	yes
LOC_Os09g34214	71.9044	30.7243	29.909	44.1793	93.1237	56.8679	54.623	68.2048	0.647745	-0.626503	5e-05	0.00022699	yes
LOC_Os01g53910	17.7148	13.0932	12.0716	14.2932	24.7503	20.3493	21.1059	22.0685	0.647674	-0.62666	5e-05	0.00022699	yes
LOC_Os07g48820	43.4113	47.229	45.8006	45.4803	61.9813	71.8648	76.8858	70.244	0.647462	-0.627133	5e-05	0.00022699	yes
LOC_Os12g03594	3.13438	3.36688	3.49072	3.33066	4.15027	5.48543	5.80212	5.14594	0.64724	-0.627627	5e-05	0.00022699	yes
LOC_Os08g44560	6.91886	8.83675	9.30587	8.35383	11.4392	14.8943	12.3899	12.9078	0.647192	-0.627733	5e-05	0.00022699	yes
LOC_Os06g45620	1.77794	0.876989	1.09523	1.25005	1.56094	2.29477	1.93905	1.93158	0.647164	-0.627796	0.01015	0.0253619	yes
LOC_Os01g04650	53.2819	43.9423	56.8304	51.3516	73.61	84.5162	80.0493	79.3918	0.646812	-0.628581	5e-05	0.00022699	yes
LOC_Os05g01570	1.4654	1.95686	2.20464	1.87563	3.48207	2.45126	2.76852	2.90061	0.646633	-0.628981	0.0063	0.0168318	yes
LOC_Os11g12340	0.973678	0.799831	1.09433	0.955945	1.21559	1.50333	1.7167	1.47854	0.646547	-0.629174	0.0027	0.00808091	yes
LOC_Os04g44210	1.87681	2.76327	2.46824	2.36944	4.45075	3.36646	3.17777	3.665	0.646505	-0.629267	0.0012	0.00399895	yes
LOC_Os08g38320	1.51801	1.91434	1.62763	1.68666	2.70558	2.80955	2.31365	2.60959	0.646331	-0.629654	0.00105	0.00355349	yes
LOC_Os07g41710	31.6808	32.4262	28.2047	30.7706	61.0963	37.7974	44.0469	47.6469	0.645805	-0.63083	5e-05	0.00022699	yes
LOC_Os10g42754	1.04661	1.35883	1.48896	1.29813	1.51868	2.35127	2.16088	2.01028	0.645746	-0.630962	0.0114	0.0279873	yes
LOC_Os10g26050	22.4777	26.9143	30.0727	26.4882	36.0355	41.7529	45.3483	41.0456	0.645336	-0.631878	5e-05	0.00022699	yes
LOC_Os09g14450	1.87339	1.75884	2.54237	2.0582	2.6358	3.3293	3.60384	3.18965	0.645275	-0.632015	0.0003	0.00116785	yes
LOC_Os11g45820	1.8281	1.18232	1.23493	1.41512	2.74424	1.61717	2.21807	2.19316	0.645242	-0.632087	0.0225	0.049896	yes
LOC_Os12g12130	1.95161	1.45968	2.4365	1.94926	1.9314	3.21395	3.91835	3.02123	0.645188	-0.632209	0.0003	0.00116785	yes
LOC_Os04g38970	7.39571	7.50095	6.96612	7.28759	10.992	10.4901	12.4048	11.2957	0.645165	-0.63226	5e-05	0.00022699	yes
LOC_Os07g28460	1.03356	1.34503	1.51917	1.29925	1.91021	2.27067	1.86076	2.01388	0.645148	-0.632299	0.01475	0.0348645	yes
LOC_Os10g40650	7.41134	9.923	9.15129	8.82854	12.9207	14.0644	14.0745	13.6865	0.645055	-0.632507	0.00015	0.000624142	yes
LOC_Os08g03350	167.223	96.8988	112.603	125.575	165.888	188.778	229.537	194.734	0.644854	-0.632956	5e-05	0.00022699	yes
LOC_Os10g40950	10.2965	4.55574	4.89123	6.58114	9.04746	8.62923	12.9405	10.2057	0.644849	-0.632966	0.0013	0.00428988	yes
LOC_Os05g50950	7.46716	5.48068	4.67303	5.87363	11.2654	7.91793	8.14588	9.10972	0.644765	-0.633154	5e-05	0.00022699	yes
LOC_Os07g23720	5.05415	4.25133	5.08104	4.79551	8.93968	6.13393	7.24264	7.43875	0.644666	-0.633376	0.00015	0.000624142	yes
LOC_Os05g44170	2.48487	1.84907	1.4779	1.93728	2.57926	2.70949	3.73099	3.00658	0.644347	-0.634091	0.0195	0.0442185	yes
LOC_Os05g13770	2.83728	2.89855	3.87798	3.2046	4.32708	5.07832	5.51919	4.97486	0.644159	-0.634512	0.0001	0.00043099	yes
LOC_Os11g05090	12.9303	14.3944	13.9222	13.749	18.6649	22.6391	22.7349	21.3463	0.644093	-0.634659	5e-05	0.00022699	yes
LOC_Os06g31220	0.928588	0.718205	0.831701	0.826165	1.04305	1.3454	1.45965	1.2827	0.644083	-0.634682	0.00445	0.0124632	yes
LOC_Os08g01600	2.75418	2.84873	2.28438	2.6291	4.3903	3.77611	4.08244	4.08295	0.643922	-0.635043	0.0015	0.00486079	yes
LOC_Os01g55100	1.5437	1.57119	1.14713	1.42067	3.23474	1.89751	1.48954	2.20726	0.643635	-0.635685	0.0065	0.0172941	yes
LOC_Os12g01260	15.3205	11.7903	11.0016	12.7041	19.53	20.9555	18.7454	19.7436	0.643454	-0.636091	0.00035	0.00134087	yes
LOC_Os01g07500	2.9791	2.38442	3.61857	2.99403	5.64282	4.34373	3.97934	4.6553	0.643144	-0.636785	0.00025	0.00099147	yes
LOC_Os01g52890	3.20412	3.7827	3.06424	3.35036	6.78154	3.34392	5.5088	5.21142	0.642888	-0.63736	0.01565	0.0366841	yes
LOC_Os01g46200	4.00619	5.15188	5.17846	4.77884	6.27092	8.94701	7.08646	7.4348	0.642766	-0.637633	0.00015	0.000624142	yes
LOC_Os04g33600	13.2334	14.2287	13.6921	13.7181	22.318	21.147	20.564	21.343	0.642745	-0.637682	5e-05	0.00022699	yes
LOC_Os02g42440	6.23736	4.59128	5.06159	5.29674	9.55877	6.69733	8.47034	8.24215	0.642641	-0.637916	0.0004	0.00151063	yes
LOC_Os09g02530	29.1534	28.9102	26.4282	28.1639	50.5233	38.9239	42.0421	43.8298	0.642574	-0.638065	5e-05	0.00022699	yes
LOC_Os01g59840	19.695	20.74	22.2543	20.8964	32.1469	34.1354	31.2913	32.5245	0.642482	-0.638272	5e-05	0.00022699	yes
LOC_Os01g45274	900.355	1231.11	1698.97	1276.81	2679.77	1668.1	1614.54	1987.47	0.64243	-0.638389	0.0003	0.00116785	yes
LOC_Os01g65800	6.5547	5.60178	4.66387	5.60678	9.63106	7.92	8.63201	8.72769	0.642413	-0.638427	5e-05	0.00022699	yes
LOC_Os02g56300	6.57532	6.61782	7.25159	6.81491	8.53449	9.93505	13.356	10.6085	0.642401	-0.638454	5e-05	0.00022699	yes
LOC_Os03g60390	12.7909	13.6955	12.8416	13.1094	22.0706	20.4117	18.7502	20.4108	0.642278	-0.638731	0.00015	0.000624142	yes
LOC_Os09g19890	16.9438	18.4521	18.829	18.075	23.0128	31.6161	29.8013	28.1434	0.642246	-0.638801	5e-05	0.00022699	yes
LOC_Os11g36450	1.01627	0.944884	1.00492	0.988691	2.04101	1.0767	1.5026	1.54011	0.641961	-0.639442	0.01145	0.0280933	yes
LOC_Os06g43030	10.9602	6.94927	7.07028	8.32658	16.0716	12.1364	10.708	12.972	0.641889	-0.639605	5e-05	0.00022699	yes
LOC_Os01g56200	40.3429	41.5046	43.8936	41.9137	63.3874	61.8972	70.6142	65.2996	0.641868	-0.639652	5e-05	0.00022699	yes
LOC_Os03g15540	4.34812	5.2653	4.71534	4.77625	6.52353	8.38783	7.41264	7.44133	0.641854	-0.639682	5e-05	0.00022699	yes
LOC_Os03g63690	6.69686	6.42177	7.35938	6.826	9.72301	10.8729	11.3141	10.6367	0.64174	-0.639938	0.00025	0.00099147	yes
LOC_Os11g28600	19.653	15.1367	17.1202	17.3033	32.1157	24.4745	24.3115	26.9672	0.641642	-0.640159	5e-05	0.00022699	yes
LOC_Os03g56850	1.12559	0.799572	1.16402	1.02973	1.71698	1.55421	1.54525	1.60548	0.641385	-0.640739	0.0053	0.014507	yes
LOC_Os01g43020	13.0719	13.7736	13.7852	13.5436	22.0533	20.8707	20.4533	21.1258	0.641093	-0.641395	5e-05	0.00022699	yes
LOC_Os03g12879	24.021	16.6474	14.5531	18.4072	27.7276	27.3724	31.0785	28.7262	0.640781	-0.642097	5e-05	0.00022699	yes
LOC_Os02g40730	1.39788	0.928651	0.865945	1.06416	2.04423	1.37697	1.5615	1.6609	0.640713	-0.64225	0.01165	0.0285071	yes
LOC_Os01g56320	0.823936	1.27519	0.997061	1.03206	1.68201	1.83762	1.31364	1.61109	0.640597	-0.64251	0.00285	0.00847207	yes
LOC_Os01g63990	85.164	51.2978	52.287	62.9163	90.5712	99.1622	104.994	98.2424	0.640419	-0.642912	5e-05	0.00022699	yes
LOC_Os09g24190	18.2621	11.8204	13.6742	14.5856	22.7501	22.7904	22.8237	22.7881	0.640053	-0.643736	0.0216	0.0482084	yes
LOC_Os04g45870	6.09863	6.17754	6.62904	6.30174	9.51501	9.2796	10.7546	9.84973	0.639788	-0.644334	0.01495	0.035277	yes
LOC_Os03g39910	1.0701	0.808903	1.16044	1.01315	1.51047	1.79098	1.45051	1.58399	0.639619	-0.644715	0.00375	0.0107508	yes
LOC_Os06g40940	341.572	432.979	516.698	430.416	690.101	718.25	610.902	673.084	0.639468	-0.645055	0.0001	0.00043099	yes
LOC_Os05g37730	5.38959	4.81919	6.16525	5.45801	9.72998	9.07315	6.80519	8.53611	0.639402	-0.645204	0.00015	0.000624142	yes
LOC_Os03g01990	5.27281	6.70662	6.27049	6.08331	7.9386	10.0413	10.567	9.51566	0.639295	-0.645447	5e-05	0.00022699	yes
LOC_Os10g08599	5.88303	7.47535	6.92422	6.76087	9.54493	11.0473	11.1378	10.5767	0.639223	-0.645609	5e-05	0.00022699	yes
LOC_Os01g56300	19.1255	21.4626	24.091	21.5597	32.3526	34.4024	34.4447	33.7332	0.639124	-0.645832	5e-05	0.00022699	yes
LOC_Os05g09600	1.26204	1.64863	1.85332	1.588	2.61929	2.84589	1.99254	2.48591	0.6388	-0.646563	0.00835	0.0214553	yes
LOC_Os01g58024	133.791	164.398	197.114	165.101	256.264	271.325	247.814	258.468	0.638768	-0.646637	5e-05	0.00022699	yes
LOC_Os10g31040	145.184	129.077	133.522	135.928	216.973	206.581	214.869	212.808	0.638735	-0.64671	5e-05	0.00022699	yes
LOC_Os06g35560	5.18868	3.78166	3.58444	4.18493	7.11333	5.83568	6.70709	6.55203	0.638723	-0.646738	5e-05	0.00022699	yes
LOC_Os08g02996	2.54664	2.8098	4.47187	3.2761	5.02939	5.69583	4.66376	5.12966	0.638658	-0.646884	0.00015	0.000624142	yes
LOC_Os05g07420	1.91774	3.01224	4.39339	3.10779	4.98493	5.58067	4.03318	4.86626	0.63864	-0.646924	5e-05	0.00022699	yes
LOC_Os07g40300	3.24745	3.27162	2.45147	2.99018	4.40947	5.46933	4.16754	4.68211	0.638639	-0.646926	0.0099	0.0248278	yes
LOC_Os10g26150	74.7413	51.6023	73.2079	66.5172	92.564	113.421	106.488	104.158	0.638618	-0.646974	0.00135	0.00443293	yes
LOC_Os04g40040	13.6049	18.0941	18.6593	16.7861	34.5208	22.4906	21.8492	26.2869	0.638573	-0.647077	5e-05	0.00022699	yes
LOC_Os02g34650	5.59331	6.05824	6.39658	6.01604	8.4573	9.90769	9.90527	9.42342	0.638414	-0.647437	5e-05	0.00022699	yes
LOC_Os07g44140	0.90659	1.09596	1.22849	1.07701	1.38188	1.50382	2.17585	1.68718	0.638349	-0.647582	0.0053	0.014507	yes
LOC_Os05g37080	2.42859	1.32815	1.32693	1.69456	2.82834	3.12778	2.00993	2.65535	0.638168	-0.647991	0.01225	0.0297665	yes
LOC_Os10g39780	12.477	14.3295	13.9157	13.5741	21.2503	18.9863	23.5811	21.2726	0.638103	-0.64814	5e-05	0.00022699	yes
LOC_Os05g29170	6.62644	2.86671	1.94757	3.81357	6.6337	6.30099	4.99558	5.97676	0.638066	-0.648221	0.01665	0.0386693	yes
LOC_Os05g05140	23.3436	28.2662	29.0539	26.8879	36.7985	44.7165	44.9073	42.1408	0.638049	-0.648261	5e-05	0.00022699	yes
LOC_Os04g52570	5.92238	8.34374	10.1224	8.1295	11.7713	13.2036	13.2554	12.7434	0.637938	-0.648512	5e-05	0.00022699	yes
LOC_Os02g35010	11.4981	12.6259	13.757	12.627	18.9204	20.1398	20.3229	19.7944	0.637908	-0.64858	5e-05	0.00022699	yes
rps16	530.863	594.005	610.346	578.405	807.455	894.04	1018.73	906.743	0.637893	-0.648614	5e-05	0.00022699	yes
LOC_Os05g20980	0.748374	1.81647	2.00254	1.52246	2.1584	2.70433	2.29794	2.38689	0.637843	-0.648728	0.01455	0.0344584	yes
LOC_Os12g18729	96.0172	106.988	121.224	108.076	167.829	183.579	156.919	169.442	0.637835	-0.648745	5e-05	0.00022699	yes
LOC_Os12g09300	36.8408	11.7517	13.8863	20.8263	31.0006	35.7781	31.1895	32.6561	0.637746	-0.648946	5e-05	0.00022699	yes
LOC_Os06g28590	7.25299	8.51867	7.76227	7.84464	10.5619	12.5224	13.8309	12.305	0.637516	-0.649466	5e-05	0.00022699	yes
LOC_Os01g06660	3.62057	2.7721	2.6113	3.00132	5.28915	4.14493	4.69148	4.70852	0.637423	-0.649677	0.0003	0.00116785	yes
LOC_Os09g04050	5.93461	4.33845	4.64407	4.97237	8.41017	6.33493	8.65983	7.80164	0.637349	-0.649844	0.0002	0.000810104	yes
LOC_Os01g38190	1.83832	1.66168	1.20361	1.56787	2.60988	2.01096	2.76232	2.46105	0.637074	-0.650468	0.00735	0.0192249	yes
LOC_Os03g28080	10.5758	5.90099	5.17785	7.21823	16.5845	8.99596	8.41244	11.331	0.637034	-0.650558	0.0004	0.00151063	yes
LOC_Os05g43770	3.68314	2.36546	3.72957	3.25939	4.11611	5.17411	6.05941	5.11654	0.63703	-0.650567	0.0006	0.00216684	yes
LOC_Os03g60700	11.7419	13.1181	12.5298	12.4633	17.2563	19.571	21.8834	19.5702	0.636851	-0.650972	5e-05	0.00022699	yes
LOC_Os09g14610	4.6096	4.50395	6.44213	5.18523	6.53016	7.8259	10.0731	8.14304	0.636768	-0.65116	5e-05	0.00022699	yes
LOC_Os05g47470	44.247	29.4073	25.9748	33.2097	58.1177	46.0457	52.3047	52.156	0.636738	-0.651229	5e-05	0.00022699	yes
LOC_Os07g02330	21.5568	9.65453	8.84924	13.3535	26.2172	18.0778	18.6337	20.9762	0.636602	-0.651535	5e-05	0.00022699	yes
LOC_Os05g33900	8.23393	11.1957	13.344	10.9246	29.5979	13.1058	8.78213	17.1619	0.636561	-0.651629	5e-05	0.00022699	yes
LOC_Os01g19724	8.81958	7.06379	5.24774	7.0437	12.0333	9.95263	11.2131	11.0663	0.6365	-0.651768	0.0088	0.0224474	yes
LOC_Os08g40510	153.774	97.9553	92.5852	114.771	230.403	170.534	140.077	180.338	0.636422	-0.651945	5e-05	0.00022699	yes
LOC_Os04g32770	1.39122	1.76898	1.95537	1.70519	2.60497	2.8889	2.54587	2.67991	0.636286	-0.652252	5e-05	0.00022699	yes
LOC_Os01g69140	2.52083	1.53144	1.22403	1.75876	3.47193	2.64478	2.17711	2.7646	0.636172	-0.652512	0.01575	0.0368787	yes
LOC_Os09g17770	5.3496	5.88609	7.00782	6.08117	7.94216	10.3962	10.3472	9.56187	0.635981	-0.652944	5e-05	0.00022699	yes
LOC_Os06g48030	3.334	3.03848	2.65722	3.0099	6.02791	4.1496	4.02234	4.73329	0.6359	-0.653128	0.00025	0.00099147	yes
LOC_Os02g46839	9.7091	10.6099	8.81596	9.71165	13.3968	16.2863	16.1381	15.2737	0.635841	-0.653261	0.0053	0.014507	yes
LOC_Os04g35290	30.1632	29.2276	25.9443	28.445	37.5399	44.5186	52.1512	44.7366	0.635833	-0.653281	5e-05	0.00022699	yes
LOC_Os03g04020	117.221	97.8478	81.9512	99.0066	167.604	142.523	157.068	155.732	0.63575	-0.653469	5e-05	0.00022699	yes
LOC_Os03g08230	11.4906	7.41314	7.26606	8.72328	13.6349	12.6011	14.9374	13.7245	0.635599	-0.653811	5e-05	0.00022699	yes
LOC_Os05g49200	46.6382	45.8266	40.4499	44.3049	77.9442	60.3624	70.8227	69.7098	0.635562	-0.653895	5e-05	0.00022699	yes
LOC_Os11g29670	9.25793	3.12107	2.87835	5.08578	11.9049	5.86332	6.23889	8.00237	0.635534	-0.653958	0.00385	0.0109987	yes
LOC_Os01g43480	12.8323	15.556	13.204	13.8641	15.7357	22.8003	26.9107	21.8156	0.635513	-0.654006	5e-05	0.00022699	yes
LOC_Os01g38660	62.7381	41.7756	47.4659	50.6598	79.9521	88.1999	71.0897	79.7473	0.635254	-0.654594	5e-05	0.00022699	yes
LOC_Os07g05640	51.5491	21.8049	23.7577	32.3706	66.7495	38.0865	48.0566	50.9642	0.635164	-0.6548	5e-05	0.00022699	yes
LOC_Os04g46480	12.3819	10.7016	10.4994	11.1943	18.3212	16.836	17.717	17.6247	0.635148	-0.654834	5e-05	0.00022699	yes
LOC_Os03g49610	0.535235	0.574654	0.717658	0.609182	0.747663	1.24053	0.889403	0.959198	0.635095	-0.654955	0.02035	0.0458373	yes
rr4	8.72791	15.5242	13.2885	12.5135	20.7431	20.2587	18.1164	19.7061	0.635006	-0.655157	5e-05	0.00022699	yes
LOC_Os10g35770	38.4442	29.1455	37.5209	35.0369	57.8758	47.8243	59.9816	55.2272	0.634414	-0.656504	5e-05	0.00022699	yes
LOC_Os03g24040	9.51561	9.70946	10.0455	9.75684	15.1101	13.2677	17.7609	15.3796	0.634401	-0.656532	5e-05	0.00022699	yes
LOC_Os10g38090	1.43521	1.19725	2.54566	1.72604	2.6252	2.36968	3.16754	2.7208	0.634387	-0.656565	0.00225	0.0069238	yes
LOC_Os03g04370	9.00038	7.5011	7.70833	8.06994	14.6471	11.4963	12.0396	12.7276	0.63405	-0.657331	0.00095	0.00325238	yes
LOC_Os02g07670	1.88411	2.9202	2.52637	2.44356	3.58819	3.81902	4.15548	3.85423	0.633994	-0.657458	0.0078	0.0202372	yes
LOC_Os06g45480	118.458	114.278	120.506	117.747	211.182	165.844	180.239	185.755	0.633883	-0.657711	5e-05	0.00022699	yes
LOC_Os01g70850	2.37928	2.73479	2.60011	2.57139	4.67251	3.61016	3.89077	4.05781	0.633689	-0.658153	0.0028	0.00834325	yes
LOC_Os09g17760	6.7468	8.07694	7.78841	7.53738	12.2536	12.2346	11.1953	11.8945	0.633686	-0.65816	5e-05	0.00022699	yes
LOC_Os01g49310	12.0132	16.8183	17.7477	15.5264	22.76	25.3566	25.3919	24.5028	0.633658	-0.658223	5e-05	0.00022699	yes
LOC_Os02g50570	6.17063	5.76173	6.61306	6.18181	9.22188	9.33303	10.7144	9.75645	0.633613	-0.658327	0.0174	0.0401628	yes
LOC_Os07g09800	122.006	94.8509	113.204	110.02	194.271	169.281	157.734	173.762	0.633165	-0.659347	5e-05	0.00022699	yes
LOC_Os04g30340	2.06298	2.3093	3.95517	2.77582	3.0497	4.66146	5.44633	4.38583	0.632906	-0.659936	0.00375	0.0107508	yes
LOC_Os11g43990	7.61097	5.15299	7.8874	6.88379	8.54903	12.3167	11.7775	10.8811	0.632637	-0.660549	5e-05	0.00022699	yes
LOC_Os11g02000	3.03284	2.59538	2.48607	2.70477	4.25425	4.13073	4.44791	4.27763	0.632306	-0.661306	0.0002	0.000810104	yes
LOC_Os09g28650	14.975	6.60024	7.04233	9.53919	20.0039	13.0786	12.1952	15.0926	0.632044	-0.661903	0.0002	0.000810104	yes
LOC_Os05g50120	1.26684	1.44008	1.66444	1.45712	2.1903	2.62295	2.1042	2.30582	0.631931	-0.66216	0.0025	0.00758918	yes
LOC_Os03g03730	37.4203	26.3255	26.2088	29.9849	40.9313	52.0274	49.4163	47.4583	0.631816	-0.662424	5e-05	0.00022699	yes
LOC_Os03g20720	12.971	13.3591	13.1704	13.1668	17.6848	22.2903	22.5686	20.8479	0.631565	-0.662997	5e-05	0.00022699	yes
LOC_Os12g05640	1.69475	1.76023	1.41961	1.62486	2.66353	2.55267	2.50431	2.57351	0.631379	-0.663422	0.0003	0.00116785	yes
LOC_Os01g63970	23.3373	14.0769	15.6644	17.6929	32.0149	27.9155	24.1492	28.0265	0.631292	-0.663621	5e-05	0.00022699	yes
LOC_Os01g37910	78.3237	75.4252	80.632	78.127	108.415	130.602	132.514	123.843	0.630855	-0.664619	5e-05	0.00022699	yes
LOC_Os03g04570	33.6961	23.6358	27.8976	28.4099	43.4287	43.4006	48.3029	45.0441	0.630713	-0.664944	5e-05	0.00022699	yes
LOC_Os07g46510	3.19506	2.35227	1.97106	2.50613	5.36491	3.07753	3.47971	3.97405	0.630624	-0.665149	0.01275	0.0307902	yes
LOC_Os01g69840	2.81156	5.73749	3.6745	4.07452	4.9863	5.96671	8.43308	6.46203	0.630533	-0.665357	0.0103	0.0256758	yes
LOC_Os11g13570	7.34298	3.29189	2.82506	4.48664	10.6368	5.63206	5.08041	7.11644	0.630461	-0.66552	0.0005	0.00184238	yes
LOC_Os03g27590	7.56912	6.56515	7.99244	7.37557	10.7641	13.2633	11.0738	11.7004	0.630369	-0.665731	5e-05	0.00022699	yes
LOC_Os01g55110	15.4033	8.5613	7.25292	10.4058	20.9894	14.4761	14.0627	16.5094	0.630295	-0.6659	0.0001	0.00043099	yes
LOC_Os04g52730	19.7972	21.2563	20.6274	20.5603	27.5683	34.1941	36.1172	32.6265	0.630172	-0.666183	5e-05	0.00022699	yes
LOC_Os01g51250	4.20991	3.60268	3.16745	3.66002	6.27585	5.65618	5.49334	5.80846	0.630119	-0.666304	0.00035	0.00134087	yes
LOC_Os08g01390	5.42801	5.24193	6.24706	5.639	7.64382	9.40781	9.79707	8.94957	0.630086	-0.666379	5e-05	0.00022699	yes
LOC_Os01g72970	0.764359	0.634926	0.716193	0.70516	0.887386	1.17904	1.29146	1.1193	0.630001	-0.666574	0.0064	0.0170644	yes
LOC_Os07g38090	36.3483	27.0676	28.8524	30.7561	53.0209	48.8845	44.7038	48.8697	0.629349	-0.668068	5e-05	0.00022699	yes
LOC_Os04g32370	14.6544	19.3476	22.282	18.7613	24.1698	33.996	31.2688	29.8116	0.629329	-0.668114	5e-05	0.00022699	yes
LOC_Os01g54670	3.38485	8.92772	6.96522	6.42593	12.8918	8.49496	9.2457	10.2108	0.629327	-0.668119	0.0001	0.00043099	yes
LOC_Os06g43430	17.1221	15.5276	11.698	14.7825	28.4697	22.6719	19.3299	23.4905	0.629297	-0.668187	5e-05	0.00022699	yes
LOC_Os01g63280	6.99801	7.8187	8.44278	7.75316	13.213	12.1259	11.6233	12.3207	0.629279	-0.668228	5e-05	0.00022699	yes
LOC_Os08g13644	3.43641	2.86762	3.98413	3.42939	5.27771	5.83285	5.23963	5.45006	0.629239	-0.66832	5e-05	0.00022699	yes
DSH1	2.00886	1.53002	2.02171	1.85353	2.85524	2.64749	3.33845	2.94706	0.628942	-0.669001	0.00425	0.0119786	yes
LOC_Os08g41340	4.17429	4.7949	4.51675	4.49531	8.0153	6.3629	7.06777	7.14866	0.628833	-0.669252	0.0012	0.00399895	yes
LOC_Os11g28104	0.705978	0.739227	0.791302	0.745502	1.16745	1.20894	1.18044	1.18561	0.628792	-0.669345	0.00785	0.020348	yes
LOC_Os09g33882	5.00961	4.48892	4.85853	4.78569	9.22463	7.17807	6.43296	7.61189	0.628712	-0.669528	0.0073	0.0191109	yes
LOC_Os03g54900	19.3295	18.8424	20.8112	19.661	29.5487	31.3303	32.9531	31.2773	0.628603	-0.669779	5e-05	0.00022699	yes
LOC_Os10g28970	2.49237	2.0881	2.08619	2.22222	3.62977	3.76199	3.21806	3.53661	0.628347	-0.670365	0.00115	0.00385085	yes
LOC_Os02g51500	50.588	60.0809	53.2697	54.6462	78.7866	89.0992	93.0289	86.9716	0.628322	-0.670423	5e-05	0.00022699	yes
LOC_Os03g55450	12.1445	9.73958	7.95051	9.94486	15.0389	15.7035	16.7491	15.8305	0.628209	-0.670684	0.0001	0.00043099	yes
LOC_Os03g59050	12.3211	10.744	11.3371	11.4674	17.9542	18.4789	18.3517	18.2616	0.627952	-0.671275	5e-05	0.00022699	yes
LOC_Os08g38930	2.78788	3.41192	3.40879	3.20286	3.68876	6.39826	5.21551	5.10084	0.627908	-0.671374	0.00645	0.0171805	yes
LOC_Os02g15640	58.6247	57.4802	48.7844	54.9631	93.0086	86.3693	83.2721	87.55	0.627791	-0.671644	5e-05	0.00022699	yes
LOC_Os09g35790	2.67894	2.50973	2.94693	2.71187	5.65088	3.1929	4.11565	4.31981	0.627775	-0.67168	0.00455	0.0127077	yes
LOC_Os07g18930	9.94249	7.07604	5.73676	7.5851	11.0201	11.5343	13.698	12.0841	0.627693	-0.67187	0.00035	0.00134087	yes
LOC_Os06g10160	19.5562	15.4254	15.3437	16.7751	32.1321	24.2	23.8761	26.7361	0.627433	-0.672468	5e-05	0.00022699	yes
LOC_Os02g07750	17.625	19.8872	21.5185	19.6769	23.3249	34.4198	36.3451	31.3633	0.627386	-0.672574	5e-05	0.00022699	yes
LOC_Os02g58070	11.7922	14.5054	14.8224	13.7066	22.38	22.33	20.8465	21.8522	0.627241	-0.672908	5e-05	0.00022699	yes
LOC_Os07g39920	2.64241	3.05856	2.90721	2.86939	5.15863	4.69631	3.87178	4.57557	0.627111	-0.673207	5e-05	0.00022699	yes
LOC_Os10g29660	2.59398	2.4356	3.18001	2.73653	3.8694	5.26064	3.96121	4.36375	0.627105	-0.673221	0.0022	0.00679081	yes
LOC_Os09g03939	1.20312	1.49995	1.40703	1.37003	2.09955	2.25202	2.20334	2.18497	0.627025	-0.673406	0.002	0.00625167	yes
LOC_Os01g67560	7.26221	7.73967	7.30111	7.43433	10.9662	11.7973	12.8172	11.8603	0.626825	-0.673866	5e-05	0.00022699	yes
LOC_Os05g50330	5.18866	5.17371	4.61514	4.99251	10.6818	8.34025	4.87226	7.96478	0.626823	-0.673869	0.0021	0.00652013	yes
LOC_Os12g02960	13.2363	11.0137	10.2176	11.4892	14.9365	16.9827	23.089	18.3361	0.626589	-0.674408	5e-05	0.00022699	yes
LOC_Os01g32830	32.0893	40.5332	46.2971	39.6399	92.5427	53.9242	43.367	63.278	0.62644	-0.674751	5e-05	0.00022699	yes
LOC_Os06g02144	49.2035	49.5056	47.5352	48.7481	73.2669	76.0319	84.1705	77.8231	0.626396	-0.674852	5e-05	0.00022699	yes
LOC_Os04g37920	83.8349	87.6987	84.554	85.3625	135.606	140.45	132.856	136.304	0.626266	-0.675154	5e-05	0.00022699	yes
LOC_Os11g15000	40.334	34.9474	32.3434	35.875	60.4381	53.4791	57.9523	57.2898	0.626202	-0.675299	5e-05	0.00022699	yes
LOC_Os10g39010	18.9582	11.8409	14.4856	15.0949	28.1695	22.3716	21.7783	24.1065	0.626176	-0.675361	5e-05	0.00022699	yes
LOC_Os09g20390	24.997	13.446	15.9173	18.1201	34.1711	27.295	25.3627	28.9429	0.626064	-0.675619	5e-05	0.00022699	yes
LOC_Os06g45330	2.34456	2.65238	3.76964	2.92219	3.7335	5.13195	5.13946	4.6683	0.625964	-0.675847	0.00035	0.00134087	yes
LOC_Os02g51770	23.9669	27.4896	25.5945	25.6836	38.0965	43.8969	41.1168	41.0367	0.625869	-0.676067	5e-05	0.00022699	yes
LOC_Os11g09690	1.87112	1.2474	1.3029	1.4738	2.30501	2.74473	2.01512	2.35495	0.625831	-0.676156	0.01415	0.0336509	yes
LOC_Os08g41910	8.56684	9.16538	9.61482	9.11568	12.6048	16.2632	14.8422	14.57	0.625647	-0.676579	5e-05	0.00022699	yes
LOC_Os04g58570	14.221	20.2242	23.7713	19.4055	28.1604	31.3885	33.529	31.026	0.625459	-0.677012	5e-05	0.00022699	yes
LOC_Os03g22259	3.436	2.90999	2.76434	3.03678	6.86084	3.93204	3.77372	4.85553	0.625427	-0.677086	0.00165	0.00528411	yes
LOC_Os04g41040	9.96161	8.11258	8.02649	8.70022	13.7775	11.2771	16.684	13.9129	0.625335	-0.677299	5e-05	0.00022699	yes
LOC_Os02g45054	41.0041	35.1581	40.4752	38.8791	66.2767	59.6479	60.6523	62.1923	0.625143	-0.677741	5e-05	0.00022699	yes
LOC_Os09g37270	0.707259	0.963448	0.759917	0.810208	1.30343	1.16099	1.4243	1.29624	0.625045	-0.677969	0.00635	0.0169497	yes
LOC_Os01g71350	90.715	49.9049	44.4057	61.6752	81.4915	95.6933	118.898	98.6942	0.624912	-0.678275	5e-05	0.00022699	yes
LOC_Os04g41930	9.1035	5.57852	4.40881	6.36361	14.792	7.84319	7.92284	10.186	0.624741	-0.67867	0.0011	0.00370335	yes
LOC_Os03g02480	3.05958	3.93473	3.47594	3.49008	5.52125	6.01492	5.22327	5.58648	0.624737	-0.678679	0.0003	0.00116785	yes
LOC_Os05g41010	1.49638	2.29918	3.14921	2.31492	3.84695	3.78435	3.48621	3.70584	0.624668	-0.678838	0.001	0.00340328	yes
LOC_Os01g24950	13.1535	10.0451	10.7922	11.3302	18.3994	17.7131	18.317	18.1431	0.624491	-0.679248	5e-05	0.00022699	yes
LOC_Os01g43100	3.75657	5.80908	5.39287	4.98617	11.2511	6.45678	6.24732	7.98508	0.624436	-0.679375	5e-05	0.00022699	yes
LOC_Os11g12000	33.6726	35.7052	47.6186	38.9988	43.2763	67.2533	76.8547	62.4615	0.624365	-0.679537	5e-05	0.00022699	yes
LOC_Os03g52690	79.0771	93.1291	92.4746	88.2269	132.249	144.906	146.774	141.31	0.62435	-0.679573	5e-05	0.00022699	yes
LOC_Os03g31679	87.0113	104.124	97.4055	96.1803	163.361	153.468	145.417	154.082	0.624215	-0.679885	5e-05	0.00022699	yes
LOC_Os02g02830	36.738	43.4278	46.8978	42.3545	59.8862	72.978	70.7193	67.8612	0.624134	-0.680072	5e-05	0.00022699	yes
LOC_Os10g01134	35.7568	28.1768	25.8146	29.916	48.1072	44.4378	51.334	47.9597	0.623774	-0.680905	5e-05	0.00022699	yes
LOC_Os01g26210	0.496909	0.852021	1.25659	0.868507	1.11672	1.80479	1.2559	1.39247	0.623717	-0.681037	0.01645	0.0382722	yes
LOC_Os07g34940	1.51134	0.771603	1.01618	1.09971	2.11599	1.60604	1.56818	1.7634	0.62363	-0.681237	0.0097	0.0243975	yes
LOC_Os04g51040	0.593169	0.581027	0.65621	0.610135	0.979731	0.826274	1.12951	0.978506	0.623537	-0.681452	0.01075	0.0266279	yes
LOC_Os03g16910	87.7537	79.3332	86.1358	84.4075	138.664	131.159	136.333	135.386	0.623458	-0.681635	5e-05	0.00022699	yes
LOC_Os10g40100	3.43073	3.85798	4.43	3.90624	5.14275	6.54729	7.10941	6.26648	0.623355	-0.681875	5e-05	0.00022699	yes
LOC_Os03g31310	33.2518	27.2562	25.4629	28.657	47.8962	47.6516	42.3902	45.9793	0.623259	-0.682097	5e-05	0.00022699	yes
LOC_Os10g15240	11.8872	15.4779	13.0847	13.4833	20.6778	20.2501	23.9847	21.6376	0.623142	-0.682367	0.0001	0.00043099	yes
LOC_Os07g34390	2.59226	2.672	3.3066	2.85696	4.3985	4.72734	4.62983	4.58522	0.62308	-0.68251	0.00015	0.000624142	yes
LOC_Os06g47834	3.15511	3.41844	4.12105	3.56487	5.30691	5.99132	5.8696	5.72261	0.622945	-0.682824	0.0155	0.0363798	yes
LOC_Os03g05470	15.7177	17.4434	18.0715	17.0776	24.9955	28.3982	28.868	27.4206	0.622802	-0.683155	5e-05	0.00022699	yes
LOC_Os03g13210	39.3519	35.1927	33.69	36.0782	63.7065	61.0516	49.0318	57.93	0.62279	-0.683183	5e-05	0.00022699	yes
LOC_Os01g52480	2.87699	1.78031	1.69963	2.11898	3.79764	3.05388	3.35641	3.40264	0.622746	-0.683285	0.00215	0.00665611	yes
LOC_Os01g53779	6.31948	7.57991	7.24107	7.04682	9.58393	13.6309	10.7327	11.3159	0.622736	-0.683307	5e-05	0.00022699	yes
LOC_Os08g26710	33.088	49.4723	51.1131	44.5578	88.9467	65.1399	60.5879	71.5581	0.62268	-0.683437	5e-05	0.00022699	yes
LOC_Os08g38710	6.92453	8.44444	3.81083	6.39327	11.8721	9.80769	9.1251	10.2683	0.622622	-0.683571	5e-05	0.00022699	yes
LOC_Os02g45920	6.12051	5.92863	5.86275	5.97063	8.75592	9.29998	10.7156	9.59049	0.622557	-0.683721	5e-05	0.00022699	yes
LOC_Os04g37760	1.28717	1.98158	0.682675	1.31714	1.43891	2.95014	1.95845	2.11583	0.622517	-0.683815	0.02105	0.0471701	yes
LOC_Os03g58250	31.4473	26.445	24.1262	27.3395	40.4196	43.4804	47.8586	43.9195	0.622491	-0.683875	5e-05	0.00022699	yes
LOC_Os08g29370	14.5231	25.1008	25.288	21.6373	42.19	31.6954	30.395	34.7601	0.622475	-0.683912	5e-05	0.00022699	yes
LOC_Os07g46060	1.24045	1.12364	1.77339	1.37916	1.33101	2.38623	2.93114	2.21612	0.622331	-0.684246	0.0003	0.00116785	yes
LOC_Os01g08310	12.0001	8.80704	8.71969	9.84227	13.7137	16.8166	16.9192	15.8165	0.622279	-0.684367	0.0001	0.00043099	yes
LOC_Os04g37820	120.655	69.4304	75.5457	88.5436	177.295	130.621	119.061	142.326	0.622118	-0.684739	5e-05	0.00022699	yes
LOC_Os06g43660	90.6762	74.4274	80.5109	81.8715	131.318	122.57	140.922	131.604	0.622105	-0.68477	5e-05	0.00022699	yes
LOC_Os09g31050	1.46891	0.966288	1.21725	1.21748	2.92283	1.64898	1.30047	1.95743	0.621979	-0.685063	0.00905	0.0229934	yes
LOC_Os12g36920	1.44299	1.22727	2.42376	1.69801	1.55981	2.57653	4.05742	2.73126	0.621695	-0.685722	0.00055	0.00200577	yes
LOC_Os09g05030	3.15309	2.2904	3.14547	2.86299	5.87655	3.81094	4.1284	4.60529	0.621674	-0.685769	0.00035	0.00134087	yes
LOC_Os03g53770	10.1676	11.0437	11.7992	11.0035	16.7695	18.1641	18.1907	17.7081	0.621382	-0.686447	5e-05	0.00022699	yes
LOC_Os03g20180	17.9017	26.9882	26.5745	23.8215	36.0437	39.8604	39.1355	38.3465	0.621217	-0.686831	5e-05	0.00022699	yes
LOC_Os05g47630	2.94059	3.54124	3.35499	3.27894	4.67236	4.79285	6.36982	5.27834	0.621207	-0.686855	0.00105	0.00355349	yes
LOC_Os06g01350	8.25558	4.90003	6.51588	6.55716	12.1008	9.25507	10.3255	10.5604	0.62092	-0.687521	5e-05	0.00022699	yes
LOC_Os02g04420	9.41393	8.00315	9.1119	8.84299	14.8522	14.9573	12.9328	14.2474	0.620674	-0.688093	5e-05	0.00022699	yes
LOC_Os03g53800	33.1049	33.4085	30.7316	32.415	53.3838	46.9067	56.4215	52.2373	0.620534	-0.688419	5e-05	0.00022699	yes
LOC_Os09g24640	2.03019	0.686726	0.968606	1.22851	2.52903	1.74407	1.66723	1.98011	0.620425	-0.688671	0.01135	0.0278822	yes
LOC_Os05g50090	22.7712	12.6919	13.5568	16.34	29.0141	26.3999	23.6031	26.3391	0.62037	-0.688798	5e-05	0.00022699	yes
LOC_Os08g25140	2.2698	1.75925	2.22289	2.08398	4.31986	2.91093	2.84739	3.3594	0.620343	-0.688862	0.0038	0.0108762	yes
LOC_Os08g27850	144.977	181.172	179.294	168.481	252.188	258.882	303.909	271.66	0.620191	-0.689216	5e-05	0.00022699	yes
LOC_Os01g58130	2.83075	1.36764	3.00606	2.40148	3.9184	2.26648	5.43556	3.87348	0.61998	-0.689706	0.01155	0.0283029	yes
LOC_Os08g39350	23.8955	28.3777	30.1134	27.4622	43.7182	42.573	46.6382	44.3098	0.619777	-0.690179	5e-05	0.00022699	yes
LOC_Os01g15350	10.5152	9.13551	9.1009	9.58386	16.2616	16.8293	13.3025	15.4645	0.619733	-0.690281	5e-05	0.00022699	yes
LOC_Os01g63780	2.21629	3.6211	3.68696	3.17478	5.32059	4.76455	5.2917	5.12561	0.619396	-0.691067	0.00055	0.00200577	yes
LOC_Os04g02920	0.813934	0.805505	0.828435	0.815958	0.963075	1.33283	1.65683	1.31758	0.619285	-0.691324	0.0047	0.0130752	yes
LOC_Os10g39260	4.70238	2.38148	5.01351	4.03246	4.19196	7.01043	8.33707	6.51315	0.619126	-0.691695	0.0006	0.00216684	yes
LOC_Os11g40610	21.3794	17.4141	22.0688	20.2874	33.5069	33.9636	30.8816	32.784	0.61882	-0.692408	5e-05	0.00022699	yes
LOC_Os02g34560	14.3572	13.4313	13.1689	13.6525	22.3758	20.8789	22.9445	22.0664	0.618701	-0.692686	5e-05	0.00022699	yes
LOC_Os01g65680	19.996	15.4658	14.7054	16.7224	28.6782	24.6031	27.8054	27.0289	0.618686	-0.692721	5e-05	0.00022699	yes
LOC_Os11g05820	2.66356	2.38021	2.33967	2.46115	3.49866	4.36977	4.07122	3.97988	0.618398	-0.693392	0.0001	0.00043099	yes
LOC_Os11g47900	0.68688	0.561347	0.667656	0.638628	1.21935	0.839342	1.04196	1.03355	0.617898	-0.69456	0.01245	0.0301799	yes
LOC_Os06g46450	11.5601	14.352	12.7862	12.8995	19.0739	21.9852	21.5763	20.8785	0.617837	-0.694703	5e-05	0.00022699	yes
LOC_Os03g59250	5.57662	6.13601	5.15307	5.6219	8.06646	10.413	8.81884	9.09943	0.61783	-0.694718	5e-05	0.00022699	yes
LOC_Os04g34080	3.39636	3.37661	2.87614	3.21637	4.82257	5.04072	5.75709	5.20679	0.617726	-0.694961	5e-05	0.00022699	yes
LOC_Os04g12580	1.90021	2.25936	3.00971	2.38976	3.99259	3.32972	4.28733	3.86988	0.617528	-0.695423	0.0004	0.00151063	yes
LOC_Os03g04500	6.27197	6.43314	6.12779	6.27763	9.09519	10.4396	10.9749	10.1699	0.617275	-0.696014	5e-05	0.00022699	yes
LOC_Os08g33420	38.8451	38.2128	36.803	37.9536	60.239	61.1506	63.1021	61.4972	0.61716	-0.696284	5e-05	0.00022699	yes
LOC_Os01g72380	31.6071	21.2508	28.6347	27.1642	45.1372	42.3054	44.6073	44.0166	0.617135	-0.696341	5e-05	0.00022699	yes
LOC_Os07g05870	27.5735	31.0019	23.7967	27.4574	43.3303	43.0956	47.1912	44.5391	0.616479	-0.697877	5e-05	0.00022699	yes
LOC_Os12g40470	7.33309	3.3516	2.92996	4.53822	8.92366	5.48123	7.68495	7.36328	0.616331	-0.698222	0.0049	0.0135527	yes
LOC_Os07g38580	28.5581	26.7635	25.9371	27.0862	43.7727	43.8198	44.2732	43.9552	0.616223	-0.698476	5e-05	0.00022699	yes
LOC_Os11g31640	43.0459	40.005	42.675	41.9086	60.1051	69.61	74.3473	68.0208	0.616114	-0.69873	5e-05	0.00022699	yes
LOC_Os12g12140	72.1238	69.3106	63.4604	68.2983	84.0908	107.099	141.438	110.876	0.615988	-0.699026	5e-05	0.00022699	yes
LOC_Os03g61060	22.9682	20.172	23.8199	22.32	33.8004	34.5776	40.3318	36.2366	0.615952	-0.699111	5e-05	0.00022699	yes
LOC_Os03g10950	5.64394	4.55311	3.98472	4.72726	9.05998	6.60343	7.36458	7.676	0.615849	-0.69935	5e-05	0.00022699	yes
LOC_Os06g29810	16.7882	20.8766	18.2289	18.6312	30.4167	30.2542	30.096	30.2556	0.615793	-0.699482	5e-05	0.00022699	yes
LOC_Os12g03720	1.86097	1.99391	2.17993	2.01161	3.07893	3.49618	3.22784	3.26765	0.615614	-0.699903	0.00025	0.00099147	yes
LOC_Os06g17410	3.2333	3.13567	2.31554	2.89484	7.14012	3.68629	3.28232	4.70291	0.615542	-0.70007	0.00155	0.00500327	yes
LOC_Os02g32160	27.9137	29.8897	30.1831	29.3288	43.2048	48.289	51.4666	47.6535	0.61546	-0.700264	5e-05	0.00022699	yes
LOC_Os11g07580	25.249	20.286	19.2007	21.5786	40.1492	32.7632	32.2706	35.061	0.615459	-0.700266	5e-05	0.00022699	yes
LOC_Os12g06220	31.6543	26.2769	38.4391	32.1235	58.4809	50.1547	48.0249	52.2201	0.615156	-0.700976	5e-05	0.00022699	yes
LOC_Os03g49830	20.703	16.9214	16.0228	17.8824	33.6767	26.3517	27.1814	29.0699	0.615152	-0.700986	5e-05	0.00022699	yes
LOC_Os10g41340	35.9256	36.7009	37.4912	36.7059	54.2324	61.2647	63.5606	59.6859	0.614984	-0.701378	5e-05	0.00022699	yes
LOC_Os07g44860	16.6177	12.1774	11.1899	13.3284	29.5541	17.8989	17.5804	21.6778	0.614841	-0.701715	5e-05	0.00022699	yes
LOC_Os04g02070	13.7632	17.627	17.2493	16.2132	21.2185	27.8376	30.0559	26.3707	0.614819	-0.701767	5e-05	0.00022699	yes
LOC_Os03g55320	41.2604	32.4843	30.4214	34.722	64.8177	50.4181	54.2059	56.4806	0.61476	-0.701905	5e-05	0.00022699	yes
LOC_Os01g02570	1.91944	2.63573	2.29649	2.28389	3.66132	4.00976	3.47854	3.71654	0.61452	-0.702467	0.00035	0.00134087	yes
LOC_Os03g48150	30.3273	26.3381	17.9325	24.866	47.5114	36.7561	37.1294	40.4656	0.614497	-0.702522	0.0002	0.000810104	yes
LOC_Os06g23290	32.4801	34.0224	33.371	33.2912	53.6355	50.4085	58.4926	54.1788	0.614469	-0.702588	5e-05	0.00022699	yes
LOC_Os05g01030	16.5302	12.0148	12.8293	13.7914	18.463	23.8491	25.029	22.447	0.614398	-0.702754	5e-05	0.00022699	yes
LOC_Os10g27030	0.940184	0.439833	0.670708	0.683575	1.48536	1.02974	0.822725	1.11261	0.614389	-0.702776	0.0077	0.0200103	yes
LOC_Os09g29520	4.50436	4.29096	6.96149	5.25227	6.80567	7.82865	11.0123	8.54886	0.614383	-0.702791	5e-05	0.00022699	yes
LOC_Os03g10200	14.738	19.773	20.259	18.2567	27.2379	33.6417	28.3046	29.7281	0.614123	-0.703401	5e-05	0.00022699	yes
LOC_Os12g07290	18.1535	15.0968	14.7307	15.9937	26.0807	24.0885	27.9639	26.0444	0.614094	-0.703469	5e-05	0.00022699	yes
[truncated: 1,807 more rows]
