# Supplementary material for: The OsABF1 transcription factor improves drought tolerance by activating the transcription of COR413-TM1 in rice
Source: J Exp Bot. 2017 Aug 12;68(16):4695–707. doi: 10.1093/jxb/erx260 (PMC5853872; doi:10.1093/jxb/erx260)
Supplement: Supplementary Table S4 [file erx260_suppl_supplementary_table_s4-with-caption.xlsx]

## Sheet: Sheet1
Table S4. Differentially expressed genes between the WT and the ABF1E transgenic line.
LOC NO.	ABF1E R1	ABF1E R2	ABF1E R3	ABF1E-average	WT R1	WT R2	WT R3	WT-average	fold change	log2(fold change)	p	q	significant
LOC_Os01g33500	8.39747	5.48399	4.6672	6.18289	0	0	0	0	#DIV/0!	inf	0.00135	0.00443293	yes
LOC_Os03g02470	1.5237	2.20055	2.21083	1.97836	0.140653	0.0658957	0.0577374	0.0880953	22.457	4.4891	0.0058	0.0156689	yes
LOC_Os11g36790	5.33291	6.23197	6.50506	6.02331	0.397602	0.222977	0.312625	0.311068	19.3633	4.27525	5e-05	0.00022699	yes
LOC_Os10g11330	5.94942	5.65226	7.14555	6.24907	1.30894	0.0918893	0.0805208	0.493783	12.6555	3.66169	5e-05	0.00022699	yes
LOC_Os11g28210	1.5037	5.2087	1.38528	2.69923	0.0914889	0.204419	0.358257	0.218055	12.3787	3.62978	0.00025	0.00099147	yes
LOC_Os10g21360	5.93536	8.53663	8.1384	7.5368	0.90558	0.721586	0.541979	0.723048	10.4237	3.38179	5e-05	0.00022699	yes
LOC_Os06g36940	2.09516	3.18366	3.15056	2.80979	0.475227	0.185964	0.162957	0.274716	10.228	3.35445	0.0004	0.00151063	yes
LOC_Os05g25880	2.21543	1.09668	1.16668	1.49293	0.125146	0.114774	0.201148	0.147023	10.1544	3.34403	0.00325	0.00949943	yes
LOC_Os05g44620	2.4234	2.16862	2.69153	2.42785	0.528667	0.113478	0.232024	0.29139	8.33196	3.05866	5e-05	0.00022699	yes
LOC_Os06g15730	15.829	13.5841	14.9106	14.7746	1.49572	2.17014	1.796	1.82062	8.11515	3.02062	5e-05	0.00022699	yes
LOC_Os07g03040	7.73123	11.0003	9.90086	9.54412	1.80088	0.882931	0.861908	1.18191	8.07517	3.01349	5e-05	0.00022699	yes
LOC_Os07g30830	22.6566	26.9586	27.8912	25.8355	3.36586	2.23384	4.24729	3.28233	7.87109	2.97656	5e-05	0.00022699	yes
LOC_Os10g10980	7.38799	5.74837	5.7728	6.30306	1.81527	0.288766	0.590427	0.898156	7.01778	2.81101	5e-05	0.00022699	yes
LOC_Os10g26110	3.10055	0.840769	0.385293	1.4422	0.298887	0.270741	0.047449	0.205692	7.01145	2.80971	0.00835	0.0214553	yes
LOC_Os04g17660	20.0798	17.9943	11.6275	16.5672	2.69771	2.30794	2.19781	2.40115	6.89969	2.78653	5e-05	0.00022699	yes
LOC_Os04g47360	6.42968	4.69961	3.68595	4.93841	0.606709	0.87438	0.878878	0.786655	6.27773	2.65024	5e-05	0.00022699	yes
LOC_Os05g31400	0.938553	1.08748	0.859402	0.961812	0.135467	0.195104	0.170965	0.167178	5.75322	2.52437	0.01845	0.0422104	yes
LOC_Os01g64730	509.158	421.582	432.72	454.487	110.553	67.3752	65.3997	81.1093	5.60339	2.4863	5e-05	0.00022699	yes
LOC_Os10g23090	1.028	0.632928	1.08368	0.914869	0.245866	0.0608294	0.206378	0.171025	5.34933	2.41936	0.00765	0.019898	yes
LOC_Os11g28184	3.35395	5.47447	3.87626	4.23489	1.07881	0.859306	0.450728	0.796283	5.31832	2.41097	5e-05	0.00022699	yes
LOC_Os01g64340	40.443	37.5906	39.3462	39.1266	7.98006	7.59678	7.2909	7.62258	5.13299	2.3598	5e-05	0.00022699	yes
LOC_Os11g08569	1.15475	1.31289	0.85271	1.10678	0.298959	0.231411	0.126738	0.219036	5.05296	2.33713	0.019	0.0432693	yes
LOC_Os03g19090	1.82156	1.33728	1.75889	1.63924	0.416411	0.305352	0.267574	0.329779	4.97072	2.31346	0.00025	0.00099147	yes
LOC_Os09g09350	12.675	11.0897	7.37879	10.3812	2.54652	2.02577	1.77514	2.11581	4.90649	2.29469	5e-05	0.00022699	yes
LOC_Os11g28170	14.5851	14.3013	8.82418	12.5702	2.08129	2.39473	3.40999	2.62867	4.78196	2.2576	5e-05	0.00022699	yes
LOC_Os06g48560	12.075	7.5657	6.87787	8.83954	3.27565	0.719808	1.82919	1.94155	4.55283	2.18676	5e-05	0.00022699	yes
LOC_Os06g08250	0.790053	0.453867	1.93134	1.05842	0.10434	0.189998	0.416229	0.236856	4.46862	2.15983	0.0224	0.0497059	yes
LOC_Os04g16770	6.59859	90.7059	21.5627	39.6224	13.4276	4.37841	9.79022	9.19873	4.30738	2.10681	5e-05	0.00022699	yes
LOC_Os12g39930	1340.34	11105.1	1808.5	4751.31	973.538	517.13	1892.43	1127.7	4.21327	2.07494	5e-05	0.00022699	yes
LOC_Os10g42850	1.51777	2.31377	1.6267	1.81941	0.80275	0.421128	0.0738052	0.432561	4.20614	2.0725	0.00065	0.0023263	yes
LOC_Os01g64330	20.3951	22.6826	22.6008	21.8928	5.75076	5.49274	4.71077	5.31809	4.11667	2.04148	5e-05	0.00022699	yes
LOC_Os11g31700	0.787195	1.11087	1.16269	1.02025	0.0343433	0.381256	0.334105	0.249901	4.08262	2.02949	0.0002	0.000810104	yes
LOC_Os03g30420	2.44883	1.71962	1.32187	1.8301	0.292803	0.789532	0.28488	0.455738	4.01568	2.00565	5e-05	0.00022699	yes
LOC_Os11g42850	0.734626	0.926601	1.15039	0.937205	0.204701	0.308361	0.216168	0.243077	3.85559	1.94695	0.0014	0.00457553	yes
LOC_Os04g12499	9.81227	12.5336	7.17767	9.84117	2.68194	2.45178	2.57814	2.57062	3.82833	1.93671	5e-05	0.00022699	yes
LOC_Os03g55030	4.34505	4.65981	2.80669	3.93718	1.27212	0.914776	1.01919	1.0687	3.68408	1.88131	5e-05	0.00022699	yes
LOC_Os01g07170	6.98543	9.61832	9.81274	8.80549	2.01422	2.60092	2.58594	2.40036	3.6684	1.87515	5e-05	0.00022699	yes
LOC_Os05g12630	1.82097	0.84569	0.959645	1.20877	0.557708	0.157342	0.275753	0.330268	3.65997	1.87183	0.0043	0.0121	yes
LOC_Os03g37520	7.92086	8.44751	6.16228	7.51022	1.58494	2.02074	2.65611	2.08726	3.59812	1.84724	0.00025	0.00099147	yes
LOC_Os10g24004	117.186	78.1909	77.0587	90.812	28.6733	21.0509	27.0833	25.6025	3.547	1.8266	5e-05	0.00022699	yes
LOC_Os03g42530	0.60848	2.7276	1.97885	1.77164	0.476718	0.524118	0.524885	0.508574	3.48354	1.80056	5e-05	0.00022699	yes
LOC_Os12g23570	3.00271	14.4806	4.58562	7.35631	3.53823	0.845844	1.97652	2.1202	3.46963	1.79478	0.0004	0.00151063	yes
LOC_Os07g38790	6.07877	2.51437	3.13339	3.90885	1.6813	0.789426	0.988226	1.15298	3.39021	1.76138	5e-05	0.00022699	yes
LOC_Os11g17380	0.781606	0.925721	1.0242	0.910508	0.252749	0.232516	0.339581	0.274949	3.31155	1.72751	0.0006	0.00216684	yes
LOC_Os12g09720	1.82545	1.06173	1.41993	1.4357	0.477585	0.380967	0.445112	0.434555	3.30384	1.72414	0.0196	0.0444053	yes
LOC_Os10g21190	774.552	4615.02	1294.1	2227.89	910.058	333.571	783.598	675.743	3.29695	1.72113	5e-05	0.00022699	yes
LOC_Os06g44260	2.55297	2.97324	1.18085	2.23569	1.29908	0.0829772	0.654402	0.678819	3.2935	1.71962	0.00065	0.0023263	yes
LOC_Os01g64350	21.6561	20.8676	16.5591	19.6943	7.62795	5.32563	5.01856	5.99071	3.28747	1.71698	5e-05	0.00022699	yes
LOC_Os02g53130	1.54388	1.36966	0.569877	1.16114	0.599165	0.254829	0.223302	0.359099	3.23348	1.69309	5e-05	0.00022699	yes
LOC_Os04g16722	934.776	4668.98	2523.53	2709.09	1019.11	590.487	911.363	840.321	3.22388	1.6888	5e-05	0.00022699	yes
LOC_Os06g37010	2.95033	1.4864	1.48049	1.97241	0.676079	0.486964	0.677978	0.613674	3.2141	1.68442	5e-05	0.00022699	yes
LOC_Os08g33740	2.01875	2.4777	0.702889	1.73311	0.781952	0.311165	0.545335	0.54615	3.17332	1.66599	5e-05	0.00022699	yes
LOC_Os09g12290	9.59234	11.7763	8.92265	10.0971	3.07235	3.07345	3.42576	3.19052	3.16472	1.66208	5e-05	0.00022699	yes
LOC_Os11g08020	4.8921	4.68058	4.63381	4.73549	1.3003	1.35957	1.85713	1.50567	3.1451	1.65311	5e-05	0.00022699	yes
LOC_Os11g42200	0.463642	3.55411	0.765299	1.59435	0.428028	0.681171	0.439819	0.516339	3.0878	1.62658	5e-05	0.00022699	yes
HD3A	2.98885	1.48684	2.3007	2.2588	0.729907	0.679005	0.793332	0.734081	3.07704	1.62155	0.00205	0.00638595	yes
LOC_Os09g26670	3.96845	2.42352	2.15631	2.84942	1.04804	0.368921	1.37393	0.930297	3.06291	1.61491	0.00035	0.00134087	yes
LOC_Os01g09720	3.39249	1.17438	0.832886	1.79992	0.87458	0.327745	0.574393	0.59224	3.03917	1.60368	0.0084	0.0215651	yes
LOC_Os04g11195	24.2106	26.1977	20.8094	23.7393	7.09127	8.77353	7.68807	7.85096	3.02374	1.59634	0.0032	0.00937287	yes
LOC_Os04g12530	8.3914	10.6497	7.06953	8.70353	3.9147	1.60494	3.12529	2.88164	3.02034	1.59471	5e-05	0.00022699	yes
LOC_Os09g01000	2212.63	11032.6	2788.4	5344.56	2109.95	1000.63	2199.57	1770.05	3.01944	1.59428	5e-05	0.00022699	yes
LOC_Os11g45060	1.72332	3.31568	1.16554	2.06818	0.766666	0.704063	0.616957	0.695895	2.97197	1.57142	5e-05	0.00022699	yes
LOC_Os12g15680	1.23837	2.49179	0.937983	1.55605	0.432639	0.641916	0.527342	0.533965	2.91414	1.54307	5e-05	0.00022699	yes
LOC_Os09g00999	2188.86	11003.8	3833.52	5675.38	2343.1	1355.59	2235.16	1977.95	2.86932	1.52071	5e-05	0.00022699	yes
LOC_Os05g48700	8.56413	6.06847	4.1317	6.25477	1.98939	2.80652	1.82327	2.2064	2.83483	1.50326	5e-05	0.00022699	yes
LOC_Os01g22780	1.94886	1.26341	1.29164	1.5013	0.60877	0.476349	0.510174	0.531764	2.82324	1.49735	0.00025	0.00099147	yes
orf23	5.09196	16.5294	4.19756	8.60631	1.61783	1.67409	5.96567	3.08586	2.78895	1.47972	0.00015	0.000624142	yes
LOC_Os04g32800	2.90425	5.16539	4.64967	4.23977	2.13456	1.08117	1.38467	1.53347	2.76482	1.46719	5e-05	0.00022699	yes
LOC_Os12g33946	0.462905	1.90203	0.485622	0.950186	0.220583	0.26541	0.558176	0.348056	2.72998	1.44889	0.00475	0.0131954	yes
LOC_Os03g12520	6.65604	5.80187	6.26034	6.23942	2.59225	2.2553	2.01428	2.28728	2.72788	1.44778	5e-05	0.00022699	yes
LOC_Os09g38510	3.69728	2.95322	1.76615	2.80555	1.60829	0.735084	0.761256	1.03488	2.71099	1.43882	0.0001	0.00043099	yes
LOC_Os07g02540	20.4426	6.93598	7.69622	11.6916	6.24103	3.16082	3.54272	4.31486	2.70961	1.43809	5e-05	0.00022699	yes
LOC_Os09g14700	0.313041	1.43345	0.914851	0.887113	0.226723	0.300091	0.459855	0.32889	2.69729	1.43151	0.0179	0.041143	yes
LOC_Os12g27254	0.0431307	15.5853	0.546969	5.3918	2.3942	0.62777	2.98627	2.00275	2.6922	1.42878	5e-05	0.00022699	yes
LOC_Os11g43700	1.44199	1.31709	1.45061	1.40323	0.462782	0.518929	0.587356	0.523023	2.68292	1.42381	5e-05	0.00022699	yes
LOC_Os02g39030	35.8162	40.1247	38.4021	38.1143	13.81	16.8326	12.0686	14.2371	2.67711	1.42068	5e-05	0.00022699	yes
LOC_Os05g31890	14.5266	10.4844	13.3843	12.7984	5.68935	4.64417	4.06959	4.80103	2.66576	1.41455	5e-05	0.00022699	yes
trnW(CCA)	2452.02	2508.74	1067.54	2009.44	755.037	1050.21	460.14	755.129	2.66106	1.412	0.0083	0.0213459	yes
LOC_Os03g36530	1.9138	0.656225	1.03105	1.20036	0.6776	0.464893	0.222205	0.454899	2.63874	1.39985	0.00175	0.005564	yes
LOC_Os06g12455	0.336607	5.15544	0.538826	2.01029	1.46225	0.302902	0.530853	0.765337	2.62667	1.39324	0.00025	0.00099147	yes
LOC_Os09g20220	5.25351	2.87669	2.09849	3.40956	1.54805	1.03221	1.43213	1.33746	2.54928	1.35009	0.0001	0.00043099	yes
LOC_Os02g47390	1.65327	3.25173	1.26442	2.05648	1.10186	1.05614	0.267358	0.80845	2.54373	1.34695	5e-05	0.00022699	yes
LOC_Os05g06920	82.2549	101.261	58.6793	80.7318	37.7002	22.1762	35.426	31.7675	2.54133	1.34559	5e-05	0.00022699	yes
LOC_Os01g45550	4.75261	3.16098	3.6843	3.86596	2.19161	1.23092	1.14731	1.52328	2.53792	1.34365	5e-05	0.00022699	yes
LOC_Os07g10910	0.605471	1.12295	1.05371	0.927378	0.297512	0.313393	0.485866	0.36559	2.53666	1.34293	0.0157	0.0367803	yes
LOC_Os01g58910	5.13701	6.39571	6.0864	5.87304	3.13055	1.60643	2.21816	2.31838	2.53325	1.34099	5e-05	0.00022699	yes
iaa31	0.993433	0.856385	1.40561	1.08514	0.703995	0.3585	0.224391	0.428962	2.52969	1.33896	0.00205	0.00638595	yes
LOC_Os03g57200	3.95817	1.53837	0.654623	2.05039	0.999101	0.241498	1.19918	0.813259	2.5212	1.33411	0.00285	0.00847207	yes
LOC_Os02g47810	1.26469	1.02518	0.642884	0.977582	0.418471	0.271048	0.475028	0.388183	2.51835	1.33248	0.0058	0.0156689	yes
LOC_Os04g21350	4.89238	4.81993	4.74649	4.8196	1.54109	1.1905	3.01953	1.91704	2.51408	1.33003	5e-05	0.00022699	yes
LOC_Os05g11900	65.6829	39.3275	39.2974	48.1026	21.0274	16.9043	19.7076	19.2131	2.50364	1.32402	5e-05	0.00022699	yes
LOC_Os05g11990	1.37056	1.65075	1.49622	1.50585	0.609203	0.70756	0.495451	0.604071	2.49284	1.31779	5e-05	0.00022699	yes
LOC_Os06g37510	1.71097	1.18258	0.934558	1.27604	0.484842	0.495053	0.557749	0.512548	2.4896	1.31591	0.01155	0.0283029	yes
LOC_Os08g36480	107.179	101.205	68.271	92.2185	47.8441	30.8689	33.8438	37.5189	2.45792	1.29744	5e-05	0.00022699	yes
LOC_Os10g28350	50.2643	45.6333	52.0491	49.3156	15.8167	23.2388	21.2265	20.094	2.45425	1.29528	5e-05	0.00022699	yes
LOC_Os06g16380	16.1691	46.0907	12.4569	24.9056	10.2873	8.60432	11.6524	10.1813	2.44621	1.29055	5e-05	0.00022699	yes
LOC_Os08g07720	4.94443	1.75404	0.82933	2.50927	1.17486	0.54391	1.38219	1.03365	2.42758	1.27952	0.0002	0.000810104	yes
LOC_Os05g08480	6.3908	4.92899	3.13634	4.81871	1.70022	1.54271	2.73749	1.99347	2.41725	1.27337	5e-05	0.00022699	yes
LOC_Os01g36580	0.996194	0.767984	1.24778	1.00399	0.452681	0.292267	0.512216	0.419055	2.39584	1.26053	0.01105	0.0272555	yes
LOC_Os10g14180	17.1729	23.974	20.4254	20.5241	9.34306	8.29622	8.08332	8.5742	2.3937	1.25924	5e-05	0.00022699	yes
LOC_Os09g34890	3.15263	4.94345	3.39288	3.82965	1.27493	1.2016	2.33987	1.60547	2.38538	1.25422	0.00045	0.00167761	yes
[CMS-BO]	0.8863	1.82417	1.36983	1.3601	0.835422	0.269519	0.629797	0.578246	2.35211	1.23396	0.0185	0.0423041	yes
LOC_Os12g27220	1.79788	56.7914	2.03299	20.2074	14.8332	3.03224	7.91473	8.59339	2.35151	1.23358	5e-05	0.00022699	yes
LOC_Os01g67630	4.23105	4.04248	2.35422	3.54259	2.67373	0.728163	1.13513	1.51234	2.34246	1.22802	5e-05	0.00022699	yes
LOC_Os01g04920	21.8346	22.7071	20.1903	21.5773	8.2188	9.21134	10.3579	9.26269	2.32949	1.22001	5e-05	0.00022699	yes
LOC_Os01g57960	17.3076	76.2777	30.3251	41.3035	19.2515	14.7776	19.8191	17.9494	2.30111	1.20233	5e-05	0.00022699	yes
PpdkA	34.3833	29.6588	31.3882	31.8101	13.7669	16.5132	11.3013	13.8605	2.29502	1.19851	5e-05	0.00022699	yes
LOC_Os06g16450	1.5876	1.70901	1.97742	1.75801	0.93471	0.771697	0.591694	0.766034	2.29495	1.19846	5e-05	0.00022699	yes
LOC_Os10g04450	1.11996	0.635616	1.69046	1.14868	0.532444	0.332602	0.641196	0.502081	2.28784	1.19398	0.01055	0.0262028	yes
LOC_Os01g17330	0.599268	2.08895	0.618373	1.1022	0.198873	0.608329	0.666338	0.49118	2.24398	1.16606	0.0082	0.0211239	yes
LOC_Os11g29780	4.58509	1.40673	1.7013	2.56437	1.83987	0.619881	0.977741	1.14583	2.238	1.16221	0.00025	0.00099147	yes
LOC_Os05g18294	0.661437	0.992767	0.746945	0.800383	0.481205	0.370824	0.221019	0.357683	2.23769	1.16201	0.0169	0.0391709	yes
LOC_Os04g07890	1.26879	1.20034	1.74517	1.40477	0.899435	0.586235	0.403626	0.629766	2.23062	1.15745	0.00015	0.000624142	yes
LOC_Os05g09410	4.0206	2.67231	4.11538	3.60276	1.2786	1.70466	1.8672	1.61682	2.2283	1.15594	0.0001	0.00043099	yes
LOC_Os11g45190	4.33225	6.09025	4.62019	5.01423	2.41118	1.85245	2.49347	2.25236	2.22621	1.15459	5e-05	0.00022699	yes
LOC_Os05g11428	4.66347	5.71446	5.4355	5.27114	1.91871	2.67363	2.51548	2.36927	2.22479	1.15367	5e-05	0.00022699	yes
LOC_Os07g02120	2.92149	1.79414	1.31631	2.01065	1.30844	0.725165	0.680837	0.904813	2.22217	1.15197	0.0001	0.00043099	yes
LOC_Os08g01330	1.22609	1.2511	0.879582	1.11892	0.411196	0.500964	0.598616	0.503592	2.22188	1.15178	0.0022	0.00679081	yes
LOC_Os04g26360	1.95677	2.05614	1.82943	1.94745	1.14309	0.93899	0.548545	0.876874	2.2209	1.15114	0.00185	0.00584315	yes
LOC_Os10g26670	8.935	5.05745	7.51409	7.16885	4.99685	1.7942	2.89288	3.22798	2.22085	1.15111	5e-05	0.00022699	yes
LOC_Os03g63330	4.99747	7.13878	6.75058	6.29561	3.65243	2.38294	2.4989	2.84476	2.21305	1.14604	5e-05	0.00022699	yes
LOC_Os02g04924	1.49758	2.04979	1.59143	1.71293	0.832388	0.752545	0.738569	0.774501	2.21166	1.14513	5e-05	0.00022699	yes
LOC_Os03g12700	15.6449	14.057	12.9861	14.2294	7.7126	3.54848	8.04489	6.43532	2.21114	1.14479	5e-05	0.00022699	yes
LOC_Os02g33020	1.50502	1.33877	1.22702	1.35693	0.42393	0.517326	0.906646	0.615967	2.20293	1.13942	0.00635	0.0169497	yes
LOC_Os04g30250	9.24164	10.6613	11.0213	10.3081	3.62692	6.24611	4.22871	4.70058	2.19294	1.13287	5e-05	0.00022699	yes
LOC_Os02g46940	3.69785	4.03705	3.43576	3.72355	2.02842	1.37958	1.69246	1.70016	2.19012	1.13101	5e-05	0.00022699	yes
LOC_Os06g47220	19.7909	19.2498	19.0724	19.371	10.9269	8.90027	6.74519	8.85745	2.18697	1.12894	5e-05	0.00022699	yes
LOC_Os05g45770	6.93387	3.92438	3.00836	4.62221	2.94859	1.98544	1.43937	2.12446	2.17571	1.12149	5e-05	0.00022699	yes
LOC_Os06g01790	5.74335	4.80439	4.84757	5.13177	3.27903	1.7002	2.1076	2.36228	2.17238	1.11928	5e-05	0.00022699	yes
LOC_Os01g57968	4799.07	11878	6802.46	7826.52	3416.24	2232.81	5251.67	3633.57	2.15395	1.10698	5e-05	0.00022699	yes
LOC_Os09g29130	8.071	5.9386	8.40859	7.47273	4.89333	2.33202	3.2002	3.47518	2.15031	1.10455	5e-05	0.00022699	yes
LOC_Os08g30590	4.06527	4.21241	3.58501	3.95423	1.88252	1.71574	1.9211	1.83979	2.14928	1.10386	5e-05	0.00022699	yes
LOC_Os03g53520	3.73124	3.76167	3.39841	3.63044	2.20204	1.21132	1.65587	1.68974	2.14852	1.10334	5e-05	0.00022699	yes
LOC_Os03g25080	4.77083	4.23649	3.30142	4.10291	1.68746	2.13672	1.90982	1.91133	2.14663	1.10207	5e-05	0.00022699	yes
LOC_Os01g52470	2.82932	3.18182	1.51643	2.50919	0.715005	1.33198	1.47065	1.17254	2.13996	1.09758	5e-05	0.00022699	yes
LOC_Os02g11640	25.8743	27.6922	18.9556	24.174	15.0463	7.84933	11.2516	11.3824	2.12381	1.08665	5e-05	0.00022699	yes
LOC_Os05g06814	4.86367	4.16533	4.43118	4.48672	1.54685	2.34022	2.45278	2.11328	2.12311	1.08618	5e-05	0.00022699	yes
cob	1.93049	5.79462	1.86802	3.19771	1.10815	1.54366	1.86798	1.5066	2.12247	1.08574	0.00025	0.00099147	yes
LOC_Os06g33330	5.77315	7.56943	4.88415	6.07558	2.70483	2.77522	3.1215	2.86718	2.11901	1.08339	5e-05	0.00022699	yes
LOC_Os01g22710	2.96148	0.672401	0.884391	1.50609	1.0007	0.460605	0.672698	0.711336	2.11727	1.0822	0.00235	0.00719226	yes
LOC_Os12g33194	2.14532	2.89222	2.37194	2.46983	0.933735	1.49692	1.08024	1.1703	2.11042	1.07753	0.0001	0.00043099	yes
LOC_Os01g25010	5.13433	2.17304	3.63712	3.64816	1.51182	2.06194	1.64741	1.74039	2.09617	1.06776	5e-05	0.00022699	yes
LOC_Os09g28640	21.9722	21.73	15.1504	19.6175	12.9145	6.4376	8.7683	9.37346	2.09288	1.06549	5e-05	0.00022699	yes
LOC_Os03g25869	4.37644	1.8183	2.23524	2.80999	2.08599	0.761176	1.18578	1.34432	2.09027	1.06369	5e-05	0.00022699	yes
LOC_Os01g08780	1.03516	1.46505	0.900495	1.13357	0.572108	0.374793	0.686705	0.544535	2.08172	1.05778	0.00055	0.00200577	yes
LOC_Os11g39310	20.9656	25.5923	27.0113	24.5231	12.2028	12.4639	10.774	11.8136	2.07584	1.05369	5e-05	0.00022699	yes
LOC_Os11g39320	5.88156	6.53859	6.69614	6.3721	3.25823	3.02113	2.94593	3.0751	2.07216	1.05114	5e-05	0.00022699	yes
LOC_Os08g08980	3.20032	2.00833	2.37389	2.52751	1.60999	1.49462	0.572998	1.22587	2.06181	1.04391	0.00085	0.00294731	yes
LOC_Os12g39360	52.6191	47.0101	48.0869	49.2387	26.0195	21.9792	23.7497	23.9161	2.05881	1.04181	5e-05	0.00022699	yes
LOC_Os06g35940	35.5142	28.1056	32.7638	32.1279	16.2529	16.017	14.5552	15.6084	2.05837	1.0415	5e-05	0.00022699	yes
LOC_Os01g29150	5.56011	5.24511	4.84543	5.21688	2.40175	2.96515	2.23651	2.53447	2.05837	1.0415	5e-05	0.00022699	yes
LOC_Os07g02440	0.986043	1.15251	1.39384	1.17746	0.480155	0.660212	0.57853	0.572966	2.05503	1.03916	0.0045	0.0125847	yes
LOC_Os05g09724	1.92268	1.76437	1.26449	1.65052	0.932545	0.388738	1.09006	0.803781	2.05344	1.03805	0.0029	0.00860106	yes
LOC_Os11g22449	5.30215	6.60813	4.64584	5.51871	2.26353	3.48794	2.31866	2.69004	2.05153	1.0367	0.0001	0.00043099	yes
LOC_Os05g11320	8.63963	15.2787	5.68885	9.86906	2.4923	7.39536	4.5538	4.81382	2.05015	1.03573	5e-05	0.00022699	yes
LOC_Os06g29370	4.81926	4.95136	4.00321	4.59127	2.86284	1.86547	1.99793	2.24208	2.04777	1.03406	0.0058	0.0156689	yes
LOC_Os01g08600	8.85122	5.53848	6.28476	6.89149	4.16763	2.97246	3.02146	3.38719	2.03457	1.02473	0.0002	0.000810104	yes
LOC_Os05g49350	5.99712	3.28187	3.33366	4.20422	2.95095	1.15227	2.09709	2.06677	2.0342	1.02446	0.0001	0.00043099	yes
LOC_Os02g17090	2.00843	2.35353	2.4627	2.27489	0.975852	0.936782	1.44362	1.11875	2.03342	1.02391	5e-05	0.00022699	yes
LOC_Os07g35880	5.4342	3.69658	2.96095	4.03058	2.40796	1.86606	1.67508	1.98303	2.03254	1.02328	5e-05	0.00022699	yes
LOC_Os01g27770	3.14361	3.06968	3.09372	3.10234	1.70151	1.28503	1.60017	1.5289	2.02913	1.02086	0.0001	0.00043099	yes
FRO1	22.4542	20.4314	19.2689	20.7182	11.8748	8.96572	9.80189	10.2141	2.02839	1.02034	5e-05	0.00022699	yes
LOC_Os01g08440	240.55	147.335	125.987	171.29	119.519	70.5657	63.8516	84.6456	2.02361	1.01693	5e-05	0.00022699	yes
LOC_Os09g32290	6.51361	11.8743	4.77985	7.7226	4.36483	2.00922	5.11427	3.82944	2.01664	1.01195	5e-05	0.00022699	yes
LOC_Os09g10690	64.1766	37.026	43.5283	48.2436	35.9143	17.8642	18.0329	23.9371	2.01543	1.01109	5e-05	0.00022699	yes
LOC_Os03g46260	3.05029	3.23544	2.45683	2.91418	1.72612	1.67899	0.935045	1.44672	2.01434	1.0103	5e-05	0.00022699	yes
LOC_Os02g10120	67.0477	70.4633	44.1189	60.5433	37.0577	25.3523	27.7908	30.0669	2.01362	1.00979	5e-05	0.00022699	yes
LOC_Os02g13290	9.1826	5.59965	5.54805	6.77676	5.0019	1.53943	3.55637	3.3659	2.01336	1.0096	5e-05	0.00022699	yes
MADS18	22.6137	26.8699	39.4402	29.6413	15.4041	14.7017	14.1013	14.7357	2.01153	1.00829	5e-05	0.00022699	yes
LOC_Os10g39936	4.16437	1.25951	2.14383	2.52257	1.50421	1.20516	1.05605	1.25514	2.00979	1.00705	0.01405	0.0334492	yes
LOC_Os09g28630	74.8542	58.2234	49.5516	60.8764	45.7406	23.0173	22.2748	30.3442	2.0062	1.00446	5e-05	0.00022699	yes
LOC_Os01g63410	21.7892	34.428	33.0178	29.745	38.737	47.6069	47.5291	44.6243	0.666565	-0.585182	5e-05	0.00022699	yes
LOC_Os07g38840	7.17296	8.39739	4.74808	6.77281	7.09387	12.2096	11.1795	10.161	0.66655	-0.585216	5e-05	0.00022699	yes
LOC_Os02g41650	37.6646	41.4833	38.4544	39.2008	56.4916	50.5424	69.4231	58.819	0.666465	-0.585399	5e-05	0.00022699	yes
LOC_Os03g52720	4.65503	5.52278	7.174	5.78394	7.76057	9.00443	9.27655	8.68052	0.666313	-0.585729	0.00335	0.00975058	yes
LOC_Os01g74040	3.75445	4.86555	3.46938	4.0298	6.23435	6.27561	5.64391	6.05129	0.665941	-0.586534	0.0012	0.00399895	yes
LOC_Os03g24844	10.4897	10.9559	8.42863	9.95807	12.7421	14.8633	17.2699	14.9584	0.665718	-0.587018	5e-05	0.00022699	yes
LOC_Os09g36060	1.36915	1.08657	0.889171	1.11497	1.36204	2.09936	1.56369	1.67503	0.665642	-0.587182	0.0113	0.0277797	yes
LOC_Os11g12330	5.25272	6.71195	6.80363	6.2561	7.28097	9.57146	11.3499	9.40076	0.665489	-0.587514	5e-05	0.00022699	yes
LOC_Os12g03810	3.07577	5.32804	5.20124	4.53502	6.06004	6.9768	7.42952	6.82212	0.664752	-0.589111	0.00065	0.0023263	yes
LOC_Os07g32010	22.5968	16.1211	13.4236	17.3805	32.6548	19.871	25.9911	26.1723	0.66408	-0.590571	5e-05	0.00022699	yes
LOC_Os11g04104	3.65732	5.73529	4.34335	4.57865	6.40711	7.43407	6.85664	6.89927	0.663643	-0.591521	0.0002	0.000810104	yes
LOC_Os12g01500	2.74614	2.5463	3.06377	2.7854	3.56191	4.0432	4.99238	4.19917	0.663322	-0.59222	0.00105	0.00355349	yes
LOC_Os03g44380	1.39554	0.986603	0.53978	0.973975	2.5585	0.32451	1.52521	1.46941	0.662834	-0.59328	0.01625	0.037869	yes
LOC_Os04g53830	3.25499	3.73777	3.30581	3.43285	4.59832	4.60207	6.34479	5.18173	0.662491	-0.594027	0.00215	0.00665611	yes
LOC_Os05g41180	7.17898	8.44701	6.90135	7.50911	10.0623	10.8912	13.0761	11.3432	0.661992	-0.595114	0.0002	0.000810104	yes
LOC_Os01g15000	9.45829	11.5948	9.31318	10.1221	16.5321	14.6189	14.7482	15.2998	0.661584	-0.596004	5e-05	0.00022699	yes
LOC_Os08g26230	45.892	63.8561	58.0057	55.9179	48.1087	79.0735	126.445	84.5424	0.661418	-0.596365	5e-05	0.00022699	yes
LOC_Os06g19070	1.32628	1.50586	1.28157	1.37124	2.40658	1.26077	2.55243	2.07326	0.661393	-0.59642	0.01235	0.0299722	yes
LOC_Os01g49820	2.37948	3.51828	2.11026	2.66934	4.03601	3.25985	4.81326	4.03638	0.66132	-0.596579	0.00135	0.00443293	yes
LOC_Os01g10340	2.78373	2.60667	2.14193	2.51078	4.15254	4.13906	3.09941	3.797	0.661254	-0.596724	0.00815	0.0210123	yes
LOC_Os05g40700	1.57364	1.01343	1.99035	1.5258	2.44418	2.0233	2.45929	2.30892	0.660828	-0.597652	0.01805	0.0414308	yes
LOC_Os12g42884	12.8782	14.9978	13.8341	13.9034	17.2253	20.2103	25.7278	21.0545	0.660353	-0.598691	5e-05	0.00022699	yes
LOC_Os03g55990	6.83044	7.07357	7.04858	6.9842	13.0143	10.6522	8.06617	10.5775	0.660288	-0.598832	0.00025	0.00099147	yes
LOC_Os12g36920	1.39333	1.7394	2.27744	1.80339	1.55981	2.57653	4.05742	2.73126	0.660278	-0.598855	0.00255	0.00771982	yes
LOC_Os08g01410	4.86023	6.00045	5.52839	5.46303	7.1538	8.71104	8.96611	8.27698	0.660027	-0.599403	0.0002	0.000810104	yes
LOC_Os11g01480	2.04592	2.13557	1.71926	1.96692	2.05061	2.31955	4.5733	2.98116	0.659783	-0.599936	0.006	0.016139	yes
LOC_Os02g13640	2.82765	4.2225	3.38825	3.47947	4.41022	5.35338	6.06298	5.27552	0.65955	-0.600446	0.0007	0.00248289	yes
LOC_Os01g43460	4.64882	3.4643	3.28865	3.80059	9.0662	3.66724	4.55679	5.76341	0.659434	-0.600699	0.00025	0.00099147	yes
LOC_Os07g48430	14.2905	15.6864	15.7367	15.2379	24.9991	21.6435	22.7091	23.1172	0.659159	-0.601303	5e-05	0.00022699	yes
LOC_Os02g49860	2.38075	4.5441	1.48109	2.80198	2.34461	6.23292	4.185	4.25418	0.658642	-0.602434	0.0099	0.0248278	yes
LOC_Os01g02300	1.34058	1.95901	1.83069	1.71009	2.27548	2.89441	2.62086	2.59692	0.658507	-0.602729	0.002	0.00625167	yes
LOC_Os06g21400	77.143	83.208	59.9203	73.4238	155.929	77.7035	100.961	111.531	0.658326	-0.603125	0.0148	0.0349688	yes
LOC_Os12g43970	4.84068	5.60589	5.41422	5.28693	7.46813	7.48848	9.14984	8.03548	0.657948	-0.603954	0.0005	0.00184238	yes
LOC_Os11g02620	0.54174	1.44474	0.614778	0.867085	0.98855	1.69343	1.27193	1.31797	0.657894	-0.604072	0.0224	0.0497059	yes
LOC_Os04g44550	19.2672	22.7323	16.4767	19.4921	24.7291	27.2196	36.938	29.6289	0.657875	-0.604116	5e-05	0.00022699	yes
LOC_Os01g56990	2.8042	3.55991	3.78712	3.38375	4.31041	5.02961	6.0941	5.14471	0.657714	-0.604467	0.00195	0.00611607	yes
LOC_Os01g11160	57.5155	35.7724	33.5593	42.2824	68.8152	49.2481	74.8022	64.2885	0.657698	-0.604503	5e-05	0.00022699	yes
LOC_Os07g44890	14.1426	9.85462	8.51791	10.8384	19.4607	13.6652	16.3238	16.4832	0.657542	-0.604845	5e-05	0.00022699	yes
LOC_Os06g10520	9.25464	13.6704	10.983	11.3027	13.223	17.6486	20.6967	17.1895	0.657535	-0.60486	5e-05	0.00022699	yes
LOC_Os03g40270	93.2213	85.7663	92.2927	90.4268	124.477	130.597	157.52	137.531	0.657501	-0.604935	5e-05	0.00022699	yes
LOC_Os07g12810	2.48012	2.76033	2.92542	2.72196	4.14071	3.92445	4.35596	4.14037	0.65742	-0.605114	0.00165	0.00528411	yes
LOC_Os11g40370	0.722144	1.74185	1.47708	1.31369	2.31126	2.15141	1.53285	1.99851	0.657335	-0.6053	0.0182	0.0417278	yes
ZIP8	20.3811	13.9298	14.1668	16.1592	20.8914	24.9579	27.8998	24.583	0.657332	-0.605305	5e-05	0.00022699	yes
LOC_Os01g56630	1.67876	2.15786	2.10856	1.98173	2.48908	3.39027	3.16628	3.01521	0.657244	-0.605498	0.02	0.045174	yes
LOC_Os11g11990	16.8478	17.2537	17.6699	17.2571	19.6608	27.1631	32.0243	26.2827	0.656595	-0.606923	5e-05	0.00022699	yes
LOC_Os10g35294	9.11832	7.89065	7.56323	8.19073	10.34	13.0883	14.0006	12.4763	0.656503	-0.607126	0.00105	0.00355349	yes
LOC_Os10g10149	4.84862	4.84493	4.28825	4.6606	9.83397	5.35441	6.11377	7.10072	0.656356	-0.60745	0.00155	0.00500327	yes
LOC_Os04g37750	1.19733	1.4853	1.97856	1.55373	1.94153	2.27085	2.89009	2.36749	0.656277	-0.607623	0.0085	0.0217857	yes
LOC_Os01g09384	0.697945	0.833466	0.604243	0.711885	0.761708	1.29224	1.20031	1.08475	0.656266	-0.607646	0.0092	0.0233216	yes
LOC_Os04g45710	5.20359	10.6484	9.59546	8.48247	8.5403	15.995	14.2459	12.9271	0.656177	-0.607842	0.0005	0.00184238	yes
LOC_Os02g39080	3.48658	4.77167	3.40968	3.88931	3.76553	7.9147	6.10984	5.93002	0.655868	-0.608523	0.00015	0.000624142	yes
LOC_Os01g65520	4.3244	5.35122	4.83252	4.83605	7.58337	6.34704	8.2009	7.3771	0.655549	-0.609225	5e-05	0.00022699	yes
ckx4	1.20165	1.59205	1.45655	1.41675	2.16533	1.86611	2.45285	2.16143	0.655469	-0.609401	0.004	0.0113682	yes
LOC_Os12g36630	19.2155	25.2253	13.252	19.2309	27.4803	28.1596	32.4439	29.3613	0.654974	-0.61049	0.00075	0.00263847	yes
LOC_Os05g05060	4.87901	6.68523	4.83609	5.46678	9.37232	5.73707	9.93195	8.34711	0.654931	-0.610585	0.0042	0.0118581	yes
LOC_Os02g17520	2.14774	2.2181	2.53665	2.30083	3.33988	3.54007	3.66149	3.51381	0.654796	-0.610882	0.00455	0.0127077	yes
LOC_Os04g49950	5.79777	4.73959	4.25255	4.92997	9.52374	6.61363	6.4558	7.53106	0.654618	-0.611274	5e-05	0.00022699	yes
LOC_Os04g33810	2.53681	2.92976	2.95514	2.80724	2.76238	5.08753	5.01537	4.28843	0.654608	-0.611297	0.0088	0.0224474	yes
LOC_Os01g59740	4.7752	4.33194	3.0076	4.03824	6.70258	5.53576	6.27268	6.17034	0.65446	-0.611623	0.00085	0.00294731	yes
LOC_Os02g26404	24.0831	18.0866	29.0676	23.7458	35.2453	33.4436	40.2271	36.3053	0.654059	-0.612508	0.00025	0.00099147	yes
LOC_Os04g14710	0.945124	1.41794	0.952419	1.10516	2.05198	1.94621	1.07632	1.69151	0.653357	-0.614056	0.01665	0.0386693	yes
LOC_Os03g29864	0.526381	0.594281	0.453447	0.524703	0.693916	0.634813	1.08248	0.803736	0.65283	-0.615221	0.0087	0.0222296	yes
LOC_Os01g53390	17.4958	16.1396	16.8729	16.8361	25.5385	24.2312	27.6289	25.7995	0.652575	-0.615785	5e-05	0.00022699	yes
LOC_Os11g02159	1.95871	2.23648	1.64959	1.94826	2.9582	3.05226	2.95353	2.988	0.652028	-0.616994	0.002	0.00625167	yes
LOC_Os11g03900	1.97308	2.15736	2.12094	2.08379	3.01874	3.26989	3.30197	3.19687	0.651822	-0.61745	0.00065	0.0023263	yes
LOC_Os04g57810	9.48241	11.0902	9.39323	9.98862	13.1185	15.7267	17.1525	15.3326	0.651463	-0.618245	5e-05	0.00022699	yes
LOC_Os07g10500	27.2286	33.0436	27.8061	29.3594	52.4649	39.4777	43.31	45.0842	0.651213	-0.618799	0.00025	0.00099147	yes
LOC_Os08g03350	137.226	126.407	116.772	126.802	165.888	188.778	229.537	194.734	0.651155	-0.618927	5e-05	0.00022699	yes
LOC_Os03g51390	9.99362	5.96325	6.53609	7.49765	13.0767	10.1367	11.3352	11.5162	0.651052	-0.619154	0.0004	0.00151063	yes
LOC_Os03g18830	1.28695	0.858146	1.31606	1.15372	1.10593	2.1771	2.03688	1.7733	0.650606	-0.620143	0.00855	0.0218974	yes
LOC_Os05g01480	3.64448	5.60322	3.60706	4.28492	4.97126	8.36002	6.42977	6.58702	0.65051	-0.620358	0.0121	0.0294515	yes
LOC_Os06g46950	4.68336	3.82185	3.85495	4.12005	7.36404	4.26641	7.37329	6.33458	0.650406	-0.620587	0.00605	0.0162523	yes
LOC_Os05g41530	3.27805	5.57955	5.4483	4.76863	5.51008	7.86766	8.61785	7.33186	0.650398	-0.620604	0.0002	0.000810104	yes
LOC_Os05g24010	5.8027	7.65542	7.95658	7.13823	9.33479	11.4314	12.1615	10.9759	0.650355	-0.620701	5e-05	0.00022699	yes
saur11	4.3371	3.36015	2.66904	3.45543	7.23105	4.03233	4.68388	5.31575	0.650036	-0.621408	0.0077	0.0200103	yes
LOC_Os07g49114	16.9106	16.272	19.5637	17.5821	35.3661	23.6792	22.1708	27.072	0.649457	-0.622694	0.0001	0.00043099	yes
LOC_Os04g43390	4.28674	7.46884	3.65901	5.13819	5.53807	6.79358	11.4112	7.91428	0.64923	-0.623198	0.00035	0.00134087	yes
LOC_Os03g27960	4.07772	3.92215	4.1287	4.04286	6.34868	4.88747	7.46143	6.23253	0.648671	-0.624442	0.00015	0.000624142	yes
LOC_Os06g30970	38.2041	55.9004	48.8779	47.6608	73.6144	74.1567	72.7537	73.5083	0.648373	-0.625104	5e-05	0.00022699	yes
LOC_Os12g44070	0.939039	0.8785	0.629604	0.815714	1.07805	1.23876	1.45865	1.25849	0.648169	-0.625558	0.02215	0.0492351	yes
LOC_Os10g41870	2.0188	1.44424	1.26226	1.5751	3.21186	2.33782	1.74254	2.43074	0.647992	-0.625952	0.00275	0.00821331	yes
LOC_Os02g41840	5.5793	4.93506	4.45717	4.99051	8.74112	6.99882	7.38907	7.70967	0.647305	-0.627482	0.00135	0.00443293	yes
LOC_Os06g14490	5.62391	6.27349	7.57267	6.49002	9.41288	10.9864	9.6892	10.0295	0.647093	-0.627955	5e-05	0.00022699	yes
LOC_Os03g25920	2.30823	1.87795	1.02744	1.73787	3.07023	2.18999	2.80475	2.68832	0.646452	-0.629385	0.01235	0.0299722	yes
LOC_Os04g47970	15.0799	15.4894	15.7042	15.4245	21.8927	22.0597	27.6302	23.8608	0.646437	-0.629419	5e-05	0.00022699	yes
LOC_Os08g08650	2.63463	3.35615	2.25496	2.74858	4.43228	3.40146	4.92453	4.25276	0.646305	-0.629713	0.01875	0.0427924	yes
LOC_Os08g41390	9.78227	11.8597	12.7819	11.4746	16.3192	17.7342	19.2447	17.766	0.645874	-0.630675	0.00045	0.00167761	yes
LOC_Os01g71590	0.518418	0.658737	0.832301	0.669819	1.09556	0.964162	1.05205	1.03726	0.645758	-0.630934	0.0119	0.029031	yes
LOC_Os01g56460	1.16133	1.39138	1.53242	1.36171	2.24509	1.43902	2.64206	2.10872	0.645752	-0.630948	0.01965	0.0445007	yes
LOC_Os08g42960	2.76664	3.60815	3.88207	3.41895	4.20057	5.76714	5.92143	5.29638	0.645526	-0.631453	5e-05	0.00022699	yes
LOC_Os07g03849	1.59435	1.774	0.892143	1.42017	2.04377	2.16039	2.39596	2.20004	0.64552	-0.631466	0.00185	0.00584315	yes
LOC_Os08g06100	21.5139	19.1838	13.0612	17.9196	30.8449	20.2153	32.2254	27.7618	0.645477	-0.631563	5e-05	0.00022699	yes
LOC_Os11g37230	45.3763	47.9346	49.4614	47.5907	67.3672	74.2965	79.6408	73.7682	0.645138	-0.632319	5e-05	0.00022699	yes
LOC_Os02g56110	1.58501	1.85353	1.57746	1.672	2.50676	2.15681	3.11153	2.5917	0.645136	-0.632324	0.0006	0.00216684	yes
LOC_Os05g46510	6.37027	6.64722	7.47697	6.83149	10.9453	9.26257	11.561	10.5896	0.645113	-0.632376	5e-05	0.00022699	yes
LOC_Os01g41750	4.57129	5.51115	6.23204	5.43816	6.16072	8.20296	10.9319	8.43185	0.644955	-0.632731	5e-05	0.00022699	yes
LOC_Os09g32840	2.8254	2.90572	2.22913	2.65342	3.17045	4.28308	4.89414	4.11589	0.644677	-0.633351	0.0006	0.00216684	yes
LOC_Os07g17330	12.9966	17.1133	10.7815	13.6304	17.6425	19.5381	26.252	21.1442	0.64464	-0.633434	0.00055	0.00200577	yes
LOC_Os07g42960	21.1569	23.0545	23.6814	22.6309	36.7257	30.8521	37.7895	35.1225	0.644342	-0.634102	5e-05	0.00022699	yes
LOC_Os09g29660	8.1071	12.989	4.18628	8.42746	12.1674	14.2854	12.7999	13.0842	0.644094	-0.634656	5e-05	0.00022699	yes
LOC_Os02g58139	41.6104	39.4858	42.0817	41.0593	55.7397	61.692	73.8401	63.7572	0.643995	-0.634879	5e-05	0.00022699	yes
LOC_Os07g23280	15.2484	9.13756	8.76936	11.0518	29.2529	11.5569	10.6976	17.1691	0.643703	-0.635533	0.00095	0.00325238	yes
LOC_Os01g04050	36.3685	91.4015	16.889	48.2197	70.7063	44.387	109.885	74.9927	0.642992	-0.637127	5e-05	0.00022699	yes
LOC_Os11g09970	0.822357	0.799308	1.02039	0.880684	1.55627	1.08747	1.46605	1.36993	0.642868	-0.637406	0.0147	0.0347617	yes
LOC_Os07g48010	7.33623	11.2261	8.92185	9.1614	16.5801	9.95187	16.23	14.254	0.642725	-0.637727	0.0001	0.00043099	yes
LOC_Os11g37390	0.759919	0.698198	0.742759	0.733625	0.86535	1.02298	1.53671	1.14168	0.642584	-0.638044	0.01345	0.0322238	yes
LOC_Os03g15270	5.3702	5.68279	3.55327	4.86876	9.66147	6.31146	6.76436	7.5791	0.642393	-0.638472	0.0002	0.000810104	yes
LOC_Os02g14430	46.7555	43.9497	42.7838	44.4963	80.7829	63.5118	63.5495	69.2814	0.642255	-0.638783	5e-05	0.00022699	yes
LOC_Os01g37920	44.4143	42.4064	34.6467	40.4892	94.2302	43.0787	51.853	63.054	0.642135	-0.639051	0.0004	0.00151063	yes
LOC_Os10g34440	2.20046	2.3766	2.31157	2.29621	4.45435	1.80028	4.48357	3.5794	0.641507	-0.640463	0.01545	0.036277	yes
LOC_Os05g37130	9.49985	8.38145	8.43812	8.77314	13.1656	14.4915	13.4003	13.6858	0.64104	-0.641515	5e-05	0.00022699	yes
LOC_Os09g26730	16.1533	15.2854	18.9857	16.8081	23.5028	25.5259	29.6419	26.2235	0.640956	-0.641704	5e-05	0.00022699	yes
LOC_Os05g27340	5.94238	7.11478	7.36109	6.80608	11.0384	12.0304	8.80203	10.6236	0.640657	-0.642377	0.0004	0.00151063	yes
LOC_Os02g32490	5.63718	7.65238	5.89366	6.39441	10.3628	8.65724	10.9269	9.98231	0.640574	-0.642562	5e-05	0.00022699	yes
LOC_Os02g24100	131.288	73.1686	51.1314	85.1959	186.962	130.783	81.3869	133.044	0.640359	-0.643048	0.00045	0.00167761	yes
LOC_Os04g54360	5.9624	5.72709	7.01068	6.23339	9.59076	9.45854	10.159	9.73609	0.640235	-0.643326	5e-05	0.00022699	yes
LOC_Os04g52780	0.798089	0.543021	0.673958	0.67169	1.2947	0.890336	0.96278	1.04927	0.64015	-0.643519	0.0051	0.0140331	yes
LOC_Os04g58870	5.58209	9.32477	6.19399	7.03362	8.56319	12.7799	11.6277	10.9903	0.639984	-0.643891	5e-05	0.00022699	yes
LOC_Os07g09670	2.03283	2.39313	2.30625	2.24407	3.32154	3.53581	3.66639	3.50791	0.639717	-0.644494	0.0004	0.00151063	yes
LOC_Os02g07670	2.04916	2.72307	2.62019	2.46414	3.58819	3.81902	4.15548	3.85423	0.639334	-0.645358	0.0039	0.0111215	yes
LOC_Os03g20970	0.859396	0.91413	0.628603	0.80071	1.3832	1.26626	1.10986	1.25311	0.638978	-0.646161	0.01135	0.0278822	yes
LOC_Os01g62790	0.995303	1.37075	0.926211	1.09742	1.86878	1.62254	1.66385	1.71839	0.638633	-0.646942	0.00625	0.0167172	yes
LOC_Os02g48190	3.33968	3.0249	2.0324	2.79899	5.25568	3.19904	4.70129	4.38534	0.638261	-0.647782	0.0005	0.00184238	yes
LOC_Os11g05980	1.28035	1.64271	1.16504	1.3627	1.37334	2.3209	2.71168	2.1353	0.638177	-0.647971	0.00135	0.00443293	yes
LOC_Os03g16170	3.75314	4.70478	2.53914	3.66569	7.17308	3.1224	6.94549	5.74699	0.637845	-0.648722	0.00015	0.000624142	yes
LOC_Os09g36976	5.31397	6.92052	9.45102	7.2285	9.7753	12.801	11.4534	11.3432	0.637254	-0.650059	0.00085	0.00294731	yes
LOC_Os11g34080	6.09243	3.67402	3.12681	4.29775	9.97884	4.48223	5.77601	6.7457	0.63711	-0.650387	0.00255	0.00771982	yes
LOC_Os06g05740	6.78158	4.8755	7.5855	6.41419	9.68056	7.90881	12.6311	10.0735	0.636739	-0.651226	0.0001	0.00043099	yes
LOC_Os03g27003	1.14905	1.45048	1.68842	1.42932	2.56593	2.45214	1.71984	2.24597	0.636393	-0.65201	0.0121	0.0294515	yes
LOC_Os12g20410	7.03502	8.29497	7.4141	7.58136	8.70559	13.4843	13.5555	11.9151	0.636282	-0.652262	5e-05	0.00022699	yes
LOC_Os01g53040	1.61517	1.85055	0.612472	1.3594	2.2642	1.50632	2.63992	2.13681	0.636182	-0.652489	0.0072	0.0188876	yes
LOC_Os02g43906	6.58762	9.00992	6.54033	7.37929	9.2141	11.4631	14.1277	11.6016	0.636058	-0.65277	5e-05	0.00022699	yes
LOC_Os05g50200	0.981215	1.19671	1.06968	1.08253	2.16369	1.43448	1.51227	1.70348	0.635481	-0.654078	0.00865	0.0221207	yes
LOC_Os09g32526	14.0488	18.3584	13.9049	15.4374	20.7984	24.3992	27.691	24.2962	0.635383	-0.654301	5e-05	0.00022699	yes
LOC_Os12g06020	24.572	28.2562	30.4101	27.7461	38.7332	47.8981	44.3891	43.6734	0.635309	-0.65447	5e-05	0.00022699	yes
LOC_Os07g28850	4.52562	4.79747	5.17023	4.83111	7.36699	6.91998	8.53145	7.60614	0.635159	-0.65481	5e-05	0.00022699	yes
LOC_Os07g38250	2.11405	0.923699	1.07575	1.37116	2.09241	1.70953	2.67505	2.15899	0.635093	-0.65496	0.0052	0.0142707	yes
LOC_Os03g58040	7.5274	10.4271	7.71504	8.55652	12.6926	12.1726	15.5644	13.4765	0.634922	-0.65535	5e-05	0.00022699	yes
LOC_Os08g28190	5.52527	4.90637	4.68346	5.03837	6.78371	7.10541	9.92322	7.93745	0.634759	-0.655719	0.0001	0.00043099	yes
LOC_Os08g29570	29.4477	32.3756	31.1089	30.9774	44.6675	47.8877	53.9415	48.8322	0.634364	-0.656617	5e-05	0.00022699	yes
LOC_Os11g30760	6.89488	6.28589	7.90918	7.02999	13.4922	8.80508	10.9827	11.0933	0.633715	-0.658094	0.0003	0.00116785	yes
LOC_Os04g59150	170.197	133.866	155.907	153.323	253.575	236.463	236.067	242.035	0.633474	-0.658642	5e-05	0.00022699	yes
LOC_Os09g29940	2.78257	3.91978	3.74651	3.48296	5.55689	5.92952	5.00976	5.49873	0.633412	-0.658785	0.0001	0.00043099	yes
LOC_Os04g52250	45.0466	24.9255	50.9781	40.3167	91.3357	62.3876	37.3396	63.6876	0.633038	-0.659635	5e-05	0.00022699	yes
LOC_Os09g39650	4.77909	5.99828	5.09199	5.28979	6.41016	8.84224	9.82307	8.35849	0.632864	-0.660032	5e-05	0.00022699	yes
LOC_Os01g24490	2.12634	3.20083	2.37385	2.56701	3.73126	3.40726	5.0321	4.05687	0.632756	-0.660278	0.0003	0.00116785	yes
LOC_Os01g70080	10.8221	8.1771	8.15368	9.05097	15.2328	13.4881	14.2145	14.3118	0.632413	-0.661061	5e-05	0.00022699	yes
LOC_Os11g44940	11.1294	9.73631	10.4658	10.4438	16.7839	14.1093	18.6751	16.5228	0.632084	-0.661811	5e-05	0.00022699	yes
LOC_Os01g66530	7.8239	6.45647	6.65721	6.9792	13.172	9.35589	10.6579	11.0619	0.630922	-0.664466	0.0006	0.00216684	yes
LOC_Os04g47890	0.99465	1.16771	1.0559	1.07275	1.68671	1.64979	1.76694	1.70115	0.630603	-0.665196	0.01525	0.0358783	yes
LOC_Os01g57073	8.66992	11.3905	12.1673	10.7426	14.0203	16.8362	20.2899	17.0488	0.630109	-0.666327	5e-05	0.00022699	yes
LOC_Os08g04110	3.75958	3.96099	3.59943	3.77333	5.33701	6.28923	6.34474	5.99033	0.629904	-0.666797	0.0002	0.000810104	yes
LOC_Os03g62200	13.0469	9.13	8.04603	10.0743	15.9063	13.3431	18.7473	15.9989	0.629687	-0.667293	5e-05	0.00022699	yes
LOC_Os04g06590	0.748012	1.77281	1.53433	1.35172	1.67305	2.36476	2.40286	2.14689	0.629618	-0.667452	0.00105	0.00355349	yes
LOC_Os02g10650	2.36438	3.93281	3.79121	3.3628	3.95193	5.76628	6.30875	5.34232	0.629464	-0.667803	0.00015	0.000624142	yes
LOC_Os02g27960	6.00903	4.80564	3.66968	4.82812	7.35076	7.5696	8.09428	7.67155	0.629354	-0.668057	0.00305	0.00898911	yes
LOC_Os11g14990	2.56288	2.33783	1.98963	2.29678	2.95615	4.26006	3.73301	3.64974	0.6293	-0.668181	0.01015	0.0253619	yes
LOC_Os04g37490	5.43013	6.85828	4.8217	5.70337	7.90156	7.98891	11.3212	9.07054	0.62878	-0.669374	5e-05	0.00022699	yes
LOC_Os06g38970	2.49064	3.29192	2.52829	2.77028	3.38589	4.43669	5.3997	4.40743	0.628548	-0.669906	0.0002	0.000810104	yes
LOC_Os10g37170	0.673655	1.00232	0.775486	0.817154	1.12731	1.48765	1.28688	1.30061	0.628285	-0.670509	0.00105	0.00355349	yes
LOC_Os01g06740	1.5116	2.22065	0.80996	1.51407	4.10573	0.79681	2.32743	2.40999	0.628247	-0.670595	0.00765	0.019898	yes
LOC_Os01g50030,LOC_Os01g50032	3.83499	3.69896	3.99559	3.84318	6.41602	5.08214	6.85421	6.11746	0.628231	-0.670632	0.0001	0.00043099	yes
LOC_Os08g07890	1.11572	1.23494	2.01063	1.45376	2.0246	1.93303	2.99382	2.31715	0.627391	-0.672562	5e-05	0.00022699	yes
LOC_Os11g29870	15.4131	20.6006	14.9905	17.0014	19.9099	30.5201	30.9018	27.1106	0.627113	-0.673203	5e-05	0.00022699	yes
LOC_Os01g72009	33.4641	44.9037	33.1093	37.159	52.5991	50.235	74.9759	59.27	0.626944	-0.67359	5e-05	0.00022699	yes
LOC_Os02g02730	9.10299	4.91885	2.69525	5.57236	12.5756	6.82617	7.26694	8.88956	0.626843	-0.673824	0.0003	0.00116785	yes
LOC_Os08g10550	1.50425	1.22242	0.878522	1.20173	1.71876	1.84224	2.19228	1.91776	0.626632	-0.674309	0.0007	0.00248289	yes
LOC_Os04g50860	5.16485	8.7131	7.59333	7.15709	9.72361	12.1388	12.4269	11.4298	0.626178	-0.675355	5e-05	0.00022699	yes
LOC_Os03g08320	10.9673	7.74695	4.35145	7.68856	11.7668	10.8317	14.2659	12.2881	0.625692	-0.676477	5e-05	0.00022699	yes
LOC_Os05g19040	2.16813	1.82118	2.04309	2.0108	2.95992	2.98023	3.70471	3.21495	0.625453	-0.677027	0.0036	0.0103741	yes
LOC_Os09g39940	51.0596	54.4673	52.0107	52.5125	75.8417	80.1859	95.8858	83.9711	0.625364	-0.677232	5e-05	0.00022699	yes
LOC_Os04g45970	7.11961	9.56314	7.75024	8.14433	11.1222	13.8549	14.1508	13.0426	0.624441	-0.679364	5e-05	0.00022699	yes
LOC_Os06g49430	33.2955	43.7141	40.4206	39.1434	56.8695	61.1055	70.1083	62.6944	0.624352	-0.679568	5e-05	0.00022699	yes
LOC_Os11g24570	1.40119	1.21688	1.27729	1.29845	2.30512	1.732	2.20218	2.07977	0.624324	-0.679634	0.00215	0.00665611	yes
LOC_Os11g02440	1.24628	3.11663	2.50508	2.28933	5.19882	2.24696	3.55684	3.66754	0.624214	-0.679887	0.0035	0.0101257	yes
LOC_Os03g55660	1.26437	1.28884	1.05625	1.20315	2.183	1.63859	1.96118	1.92759	0.624173	-0.679982	0.00435	0.0122208	yes
ZIP7	2.99737	4.78432	4.25124	4.01098	6.78069	6.34798	6.1637	6.43079	0.623715	-0.681041	5e-05	0.00022699	yes
LOC_Os03g27080	10.3472	14.1341	12.8496	12.4436	16.8212	20.3111	22.7238	19.952	0.623677	-0.681129	5e-05	0.00022699	yes
LOC_Os11g44870	13.6597	15.4976	15.1727	14.7767	21.6278	21.6127	27.846	23.6955	0.623608	-0.681289	5e-05	0.00022699	yes
LOC_Os01g16260	17.1206	17.8928	14.5476	16.5204	25.8582	24.7309	28.9304	26.5065	0.623258	-0.682098	5e-05	0.00022699	yes
LOC_Os01g58890	87.4044	96.6578	92.8855	92.3159	129.562	131.75	183.212	148.175	0.623019	-0.682651	5e-05	0.00022699	yes
LOC_Os02g51610	3.08993	5.71569	6.69456	5.16673	6.67846	9.1918	9.0095	8.29325	0.623004	-0.682686	5e-05	0.00022699	yes
LOC_Os01g73170	62.7677	58.7274	56.5938	59.363	102.498	94.9986	88.4419	95.3129	0.622822	-0.683107	5e-05	0.00022699	yes
LOC_Os08g39150	5.37543	7.56997	7.68741	6.8776	7.90013	11.7879	13.4417	11.0432	0.62279	-0.683181	5e-05	0.00022699	yes
LOC_Os03g47810	8.10386	5.92668	4.78529	6.27194	9.83413	7.93081	12.4498	10.0716	0.622735	-0.683309	5e-05	0.00022699	yes
LOC_Os09g26780	4.6639	2.98442	1.46045	3.03626	3.22076	5.49709	5.91176	4.87654	0.622626	-0.683563	0.00075	0.00263847	yes
LOC_Os03g41229	1.89981	2.01518	2.4939	2.1363	3.82796	3.13402	3.33814	3.43337	0.622217	-0.684511	0.00055	0.00200577	yes
LOC_Os03g10790	3.93123	4.30168	5.16293	4.46528	6.33259	7.75718	7.44484	7.1782	0.622061	-0.684871	0.0005	0.00184238	yes
LOC_Os01g48910	1.6793	2.10307	2.04477	1.94238	2.9025	2.40946	4.06034	3.1241	0.621741	-0.685615	0.00025	0.00099147	yes
LOC_Os04g35420	0.538839	0.732171	0.69865	0.656554	0.893698	1.28174	0.992938	1.05612	0.621666	-0.685788	0.0015	0.00486079	yes
LOC_Os03g26870	6.97716	7.11883	7.36936	7.15512	13.9578	8.64667	11.9327	11.5124	0.621514	-0.686141	5e-05	0.00022699	yes
LOC_Os03g49610	0.470178	0.628593	0.687818	0.59553	0.747663	1.24053	0.889403	0.959198	0.620862	-0.687654	0.01565	0.0366841	yes
LOC_Os01g55340	3.83756	4.84524	4.71267	4.46516	7.60619	6.87144	7.1095	7.19571	0.620531	-0.688425	0.0006	0.00216684	yes
LOC_Os01g68710	9.02888	10.4024	11.8263	10.4192	13.6359	17.1656	19.597	16.7995	0.620209	-0.689174	5e-05	0.00022699	yes
LOC_Os01g09150	4.39584	3.4827	3.09871	3.65908	4.72806	4.50633	8.47832	5.90424	0.619738	-0.69027	0.0051	0.0140331	yes
LOC_Os06g47530	8.00062	10.2631	11.1286	9.79746	12.9735	15.8655	18.5973	15.8121	0.619618	-0.690549	5e-05	0.00022699	yes
LOC_Os03g21710	7.00211	4.97647	6.32467	6.10108	5.73482	8.33301	15.4804	9.8494	0.619437	-0.690971	5e-05	0.00022699	yes
LOC_Os12g08140	1.48682	1.3324	1.20267	1.34063	1.7643	2.31559	2.41419	2.1647	0.619314	-0.691256	5e-05	0.00022699	yes
LOC_Os09g23590	27.3442	50.9221	30.4125	36.2263	50.8216	50.1138	74.7188	58.5514	0.618709	-0.692666	0.00225	0.0069238	yes
LOC_Os06g12060	0.670148	0.919698	0.782717	0.790854	1.52466	1.00898	1.30295	1.27886	0.618405	-0.693375	0.00455	0.0127077	yes
LOC_Os04g08330	38.0725	42.2715	65.6024	48.6488	77.4008	72.8647	85.7412	78.6689	0.618399	-0.693389	0.0062	0.0166005	yes
LOC_Os01g72130	9.00487	7.24216	5.54715	7.26473	8.86603	11.6721	14.7443	11.7608	0.617707	-0.695005	0.0005	0.00184238	yes
LOC_Os09g28530	9.64018	10.1955	9.02405	9.61991	18.622	14.3406	13.7632	15.5753	0.617639	-0.695165	0.0045	0.0125847	yes
LOC_Os05g46460	61.6899	77.4884	66.2898	68.4894	95.6723	109.134	127.896	110.901	0.617572	-0.69532	5e-05	0.00022699	yes
LOC_Os05g44170	1.91604	2.08042	1.57383	1.85676	2.57926	2.70949	3.73099	3.00658	0.617565	-0.695336	0.0109	0.0269428	yes
LOC_Os12g36210	5.95349	2.16043	2.65584	3.58992	6.77649	2.21076	8.45344	5.81356	0.617508	-0.69547	0.022	0.0489562	yes
LOC_Os04g41110	1.65398	2.15466	1.8624	1.89035	2.59167	3.57975	3.01337	3.0616	0.617439	-0.695632	0.0001	0.00043099	yes
LOC_Os07g49360	9.25992	9.65789	8.86158	9.2598	14.9565	14.1505	15.8872	14.9981	0.617398	-0.695727	5e-05	0.00022699	yes
LOC_Os02g57720	14.2271	17.643	9.68016	13.8501	24.561	19.3165	23.4224	22.4333	0.61739	-0.695745	5e-05	0.00022699	yes
LOC_Os01g43050	1.41971	2.19497	2.5823	2.06566	2.70763	3.75651	3.57594	3.34669	0.617225	-0.696132	5e-05	0.00022699	yes
LOC_Os03g28160	7.86676	6.67568	11.1898	8.57743	29.2373	6.18423	6.28124	13.9009	0.617041	-0.696561	0.0004	0.00151063	yes
LOC_Os01g72120	2.23373	2.39141	1.25245	1.9592	2.61019	3.00328	3.91384	3.17577	0.616921	-0.696842	0.00605	0.0162523	yes
LOC_Os08g37780	0.738096	0.878733	0.862741	0.826523	1.27333	1.35808	1.38856	1.33999	0.616813	-0.697095	0.0021	0.00652013	yes
LOC_Os05g50090	19.0534	16.8171	12.8344	16.235	29.0141	26.3999	23.6031	26.3391	0.616384	-0.698099	5e-05	0.00022699	yes
LOC_Os06g28870	4.14141	2.8163	1.19842	2.71871	5.59397	5.72639	1.91862	4.41299	0.61607	-0.698834	0.02105	0.0471701	yes
LOC_Os03g29240	4.89216	7.27062	5.79609	5.98629	6.2102	8.70709	14.2469	9.72139	0.615785	-0.6995	5e-05	0.00022699	yes
LOC_Os05g07940	6.34379	10.4124	4.48646	7.08088	10.7811	11.0475	12.6924	11.507	0.615354	-0.700511	5e-05	0.00022699	yes
LOC_Os08g10500	87.9441	77.8753	98.9479	88.2558	226.857	99.178	104.611	143.549	0.614813	-0.70178	5e-05	0.00022699	yes
LOC_Os10g22520	27.2092	21.6439	26.2722	25.0417	38.1775	42.7977	41.2347	40.7367	0.614721	-0.701997	5e-05	0.00022699	yes
LOC_Os04g30930	0.549773	0.801705	0.657931	0.669803	0.718045	1.10272	1.44944	1.09007	0.614459	-0.702612	0.00375	0.0107508	yes
LOC_Os05g16824	3.4465	4.60771	4.64543	4.23321	5.71121	7.13437	7.82588	6.89049	0.614355	-0.702855	5e-05	0.00022699	yes
LOC_Os02g56370	7.33753	7.44975	7.76348	7.51692	9.76295	13.3655	13.5803	12.2362	0.614318	-0.702942	5e-05	0.00022699	yes
LOC_Os09g32570	4.07164	3.65479	3.44853	3.72499	8.03212	3.92471	6.23709	6.06464	0.614215	-0.703185	0.00035	0.00134087	yes
LOC_Os05g06460	2.25928	2.04426	1.81543	2.03966	2.13884	3.23704	4.59717	3.32435	0.613552	-0.704744	0.0003	0.00116785	yes
LOC_Os03g60370	5.18162	7.13113	6.02934	6.11403	8.65278	10.1459	11.1133	9.97066	0.613202	-0.705565	5e-05	0.00022699	yes
LOC_Os02g09050	6.00035	2.08002	3.54044	3.87361	6.24003	5.61144	7.12145	6.32431	0.612495	-0.707229	0.0085	0.0217857	yes
LOC_Os02g04120	2.56414	2.82966	2.9022	2.76534	2.80171	4.67748	6.06832	4.51584	0.612364	-0.707537	0.0005	0.00184238	yes
LOC_Os06g45140	8.40723	9.67539	11.7232	9.93529	17.0661	13.9831	17.6597	16.2363	0.611918	-0.708589	5e-05	0.00022699	yes
LOC_Os04g39880	8.10363	14.9365	13.0956	12.0452	15.1077	18.9787	25.0488	19.7117	0.611069	-0.710594	5e-05	0.00022699	yes
LOC_Os03g02260	1.52868	2.60889	2.89875	2.34544	3.07094	3.79213	4.65216	3.83841	0.611045	-0.71065	5e-05	0.00022699	yes
LOC_Os06g05430	7.28086	6.3036	6.51432	6.69959	15.5918	6.40855	10.901	10.9671	0.610881	-0.711037	0.00215	0.00665611	yes
LOC_Os01g04860	20.9695	25.4452	25.6656	24.0268	36.2968	40.2405	41.5253	39.3542	0.610527	-0.711873	5e-05	0.00022699	yes
LOC_Os02g32520	83.0396	127.863	82.9513	97.9513	120.223	173.143	188.563	160.643	0.609745	-0.713722	5e-05	0.00022699	yes
LOC_Os02g50710	5.89347	5.8913	10.2366	7.34046	17.6576	8.01522	10.4453	12.0394	0.609703	-0.713821	0.00165	0.00528411	yes
LOC_Os05g27010	38.4028	26.7412	23.2046	29.4495	54.0743	43.8509	47.017	48.3141	0.609543	-0.714201	5e-05	0.00022699	yes
LOC_Os06g03830	11.4507	8.70349	8.89579	9.68332	14.4831	13.4949	19.6885	15.8888	0.609443	-0.714436	5e-05	0.00022699	yes
LOC_Os01g65250	1.94854	2.81949	3.72344	2.83049	4.02882	6.34917	3.56644	4.64815	0.60895	-0.715605	0.0014	0.00457553	yes
LOC_Os03g23010	61.6505	55.6924	59.9083	59.0837	107.711	87.785	95.8984	97.1316	0.608285	-0.717181	5e-05	0.00022699	yes
LOC_Os09g26144	6.58267	3.70644	3.67192	4.65368	8.39977	7.07915	7.47797	7.6523	0.608141	-0.717521	5e-05	0.00022699	yes
LOC_Os04g58090	3.95541	1.95637	1.18927	2.36702	5.12266	2.80791	3.75913	3.89657	0.607462	-0.719133	0.00455	0.0127077	yes
LOC_Os06g21890	3.81587	3.43194	2.48985	3.24589	5.47668	4.99306	5.57234	5.34736	0.607008	-0.720213	0.0001	0.00043099	yes
LOC_Os01g57340	1.00373	1.81319	1.95109	1.58934	2.11292	2.82676	2.93575	2.62514	0.605431	-0.723967	0.0029	0.00860106	yes
LOC_Os03g09140	4.97416	5.85404	5.40435	5.41085	7.0639	9.71942	10.0456	8.94298	0.605039	-0.7249	5e-05	0.00022699	yes
FOR1	6.79973	5.90125	8.74473	7.14857	16.5965	11.5672	7.28374	11.8158	0.605001	-0.724991	5e-05	0.00022699	yes
LOC_Os01g56420	52.6894	25.3273	31.5385	36.5184	81.7208	44.3075	55.158	60.3954	0.604655	-0.725815	5e-05	0.00022699	yes
LOC_Os01g72900	1.86699	5.20914	1.20908	2.76174	3.73402	4.75779	5.21145	4.56775	0.604617	-0.725906	0.0196	0.0444053	yes
LOC_Os08g33400	2.34944	2.96522	3.08557	2.80008	3.50031	4.80173	5.59632	4.63279	0.604405	-0.726413	0.0007	0.00248289	yes
LOC_Os07g14080	1.32242	0.679534	0.385549	0.795834	1.56174	1.51716	0.872455	1.31712	0.604223	-0.726847	0.02165	0.0483031	yes
LOC_Os12g32820	0.4778	0.868227	0.620686	0.655571	1.08282	1.30845	0.866295	1.08586	0.603734	-0.728014	0.00265	0.00795011	yes
LOC_Os12g03650	0.98506	1.20731	0.577965	0.923446	0.979214	1.67416	1.93759	1.53032	0.603433	-0.728734	0.00155	0.00500327	yes
LOC_Os04g43750	2.59556	3.15842	3.17758	2.97718	4.13548	4.7164	5.95905	4.93697	0.603038	-0.729679	5e-05	0.00022699	yes
LOC_Os03g55070	29.3812	27.658	26.8237	27.9543	48.499	42.6591	47.9516	46.3699	0.602854	-0.730118	5e-05	0.00022699	yes
LOC_Os05g45320	2.33055	5.58527	4.63746	4.18443	5.66181	7.86974	7.29587	6.94247	0.602729	-0.730418	0.00095	0.00325238	yes
LOC_Os08g36630	1.82795	2.04422	1.25262	1.70826	2.64513	2.73841	3.11949	2.83434	0.602701	-0.730485	0.00365	0.0105007	yes
LOC_Os06g33970	21.0442	16.4901	11.8182	16.4508	27.3448	25.0173	29.563	27.3084	0.602408	-0.731187	5e-05	0.00022699	yes
LOC_Os12g37560	1.62327	1.90905	1.37198	1.63477	2.01389	2.48631	3.64154	2.71391	0.602367	-0.731285	0.00035	0.00134087	yes
LOC_Os03g53800	29.1685	33.951	31.2297	31.4497	53.3838	46.9067	56.4215	52.2373	0.602054	-0.732034	5e-05	0.00022699	yes
LOC_Os05g48680	3.09064	2.37426	2.82889	2.76459	5.76948	2.78296	5.22568	4.59271	0.601952	-0.73228	0.01695	0.0392722	yes
LOC_Os12g16720	3.24776	5.30034	2.51859	3.68889	7.58924	4.69652	6.1246	6.13679	0.601111	-0.734297	5e-05	0.00022699	yes
LOC_Os11g04960	3.37413	3.62171	3.78865	3.59483	5.17933	6.50669	6.25525	5.98042	0.6011	-0.734323	0.0001	0.00043099	yes
LOC_Os04g12980	13.1644	15.0498	12.5729	13.5957	22.3532	22.3749	23.1383	22.6221	0.600992	-0.734582	5e-05	0.00022699	yes
LOC_Os06g38780	0.637104	0.689402	1.12011	0.815537	0.952632	1.46923	1.6553	1.35905	0.600079	-0.736776	0.00115	0.00385085	yes
LOC_Os07g25460	44.8066	30.3845	42.1165	39.1025	65.671	66.4261	63.4085	65.1685	0.600021	-0.736914	5e-05	0.00022699	yes
LOC_Os12g05260	8.41214	12.2417	7.57701	9.41028	15.0883	13.5104	18.4523	15.6836	0.600008	-0.736947	5e-05	0.00022699	yes
LOC_Os02g38840	6.00186	8.60151	7.98661	7.52999	9.99638	11.9321	15.7315	12.5533	0.599841	-0.737347	5e-05	0.00022699	yes
LOC_Os04g32000	1.18451	1.34939	1.01445	1.18278	2.40169	1.49246	2.02144	1.97186	0.59983	-0.737375	0.014	0.0333485	yes
LOC_Os05g34480	3.15641	2.56774	2.88481	2.86965	4.50889	4.39296	5.46111	4.78765	0.599386	-0.738443	0.0007	0.00248289	yes
LOC_Os09g36790	1.02181	0.980303	0.834295	0.94547	2.49199	1.16273	1.07881	1.57784	0.599218	-0.738847	0.0196	0.0444053	yes
LOC_Os09g28910	30.9142	42.2003	34.0534	35.7227	45.478	63.8436	69.7493	59.6903	0.598467	-0.740655	5e-05	0.00022699	yes
LOC_Os08g33210	1.34277	0.842405	0.912464	1.03255	2.67892	1.60295	0.898963	1.72694	0.597907	-0.742006	0.016	0.0373749	yes
LOC_Os01g06510	4.6261	6.02101	5.84542	5.49751	6.50847	10.1194	10.9616	9.19649	0.597784	-0.742305	5e-05	0.00022699	yes
LOC_Os12g05110	7.78328	10.3235	8.15834	8.75504	14.1593	13.437	16.3571	14.6512	0.597565	-0.742833	5e-05	0.00022699	yes
LOC_Os09g39740	4.10529	4.43571	4.20003	4.24701	7.2052	6.46255	7.65574	7.10783	0.597511	-0.742962	5e-05	0.00022699	yes
LOC_Os12g42876	28.072	34.3227	27.5525	29.9824	34.7347	49.3516	66.5109	50.1991	0.59727	-0.743546	5e-05	0.00022699	yes
LOC_Os09g28354	5.35826	4.31025	4.78913	4.81921	9.05413	6.76634	8.38873	8.06973	0.597196	-0.743724	5e-05	0.00022699	yes
LOC_Os09g30414	3.55985	3.11285	2.3843	3.019	5.30104	4.23508	5.65232	5.06281	0.596309	-0.745868	5e-05	0.00022699	yes
LOC_Os02g08490	0.647165	0.922682	0.618687	0.729511	1.07812	1.07683	1.51797	1.22431	0.595855	-0.746967	0.00115	0.00385085	yes
LOC_Os10g42960	65.4073	48.0354	44.5021	52.6483	107.53	69.9661	87.8985	88.4647	0.595133	-0.748715	5e-05	0.00022699	yes
LOC_Os10g25030	15.2236	20.7393	10.9777	15.6469	21.1508	31.9749	25.7923	26.306	0.594803	-0.749515	5e-05	0.00022699	yes
LOC_Os02g07010	26.2087	30.9992	28.2036	28.4705	49.9256	45.4336	48.3221	47.8937	0.594452	-0.750368	5e-05	0.00022699	yes
LOC_Os01g64470	5.01326	7.52989	4.85206	5.7984	10.2052	8.01551	11.0487	9.75648	0.594313	-0.750706	5e-05	0.00022699	yes
LOC_Os01g36790	1.13073	1.58592	0.948447	1.2217	1.81913	1.61489	2.73585	2.05662	0.594033	-0.751385	0.0008	0.00279307	yes
LOC_Os02g42150	2.43447	2.7478	2.97031	2.71753	3.59029	4.2525	5.88612	4.5763	0.593827	-0.751886	5e-05	0.00022699	yes
LOC_Os05g01444	0.924935	1.31884	1.02037	1.08805	2.1463	1.50571	1.84719	1.83306	0.59357	-0.752509	0.0046	0.0128315	yes
LOC_Os06g03810	3.38781	1.17722	1.50282	2.02261	4.77773	2.1355	3.31075	3.40799	0.593491	-0.752703	0.00785	0.020348	yes
LOC_Os03g10100	13.0593	12.7508	7.28253	11.0309	18.0879	17.1305	20.5431	18.5872	0.593468	-0.752759	5e-05	0.00022699	yes
LOC_Os05g17604	9.70943	21.9607	6.69111	12.7871	11.5796	30.7318	22.3744	21.5619	0.593041	-0.753795	5e-05	0.00022699	yes
LOC_Os08g31140	5.67263	6.10295	4.7751	5.51689	7.61258	10.5489	9.74934	9.30362	0.592983	-0.753937	5e-05	0.00022699	yes
LOC_Os02g34600	12.9388	14.1823	13.0433	13.3881	20.981	22.4074	24.3761	22.5882	0.592703	-0.754618	5e-05	0.00022699	yes
LOC_Os07g46350	6.60679	4.87794	5.23078	5.57184	8.72101	10.2509	9.23314	9.40167	0.592644	-0.754763	5e-05	0.00022699	yes
LOC_Os11g31950	9.75935	11.0641	10.7668	10.5301	15.6728	16.4765	21.158	17.7691	0.592607	-0.754851	5e-05	0.00022699	yes
LOC_Os01g36294	1.17832	1.22742	1.23454	1.21343	1.83251	2.10201	2.21034	2.04829	0.592411	-0.755329	0.00225	0.0069238	yes
LOC_Os09g39620	0.863061	0.622736	1.21585	0.900548	0.883136	1.5028	2.17688	1.52094	0.5921	-0.756088	0.00095	0.00325238	yes
LOC_Os03g20370	64.9282	69.7821	68.2728	67.661	107.917	106.494	128.448	114.286	0.592032	-0.756252	5e-05	0.00022699	yes
LOC_Os01g48020	0.835735	0.6928	0.589614	0.70605	0.801167	1.1942	1.58463	1.19333	0.591664	-0.757151	0.0038	0.0108762	yes
LOC_Os04g13220	1.52929	1.64017	1.7371	1.63552	2.60974	2.19715	3.48965	2.76551	0.591399	-0.757796	5e-05	0.00022699	yes
LOC_Os04g31790	3.84218	2.49494	3.63022	3.32245	5.50317	6.33397	5.01892	5.61868	0.591322	-0.757984	0.0001	0.00043099	yes
LOC_Os05g33644	0.455257	1.32341	0.533509	0.770724	0.715789	1.45791	1.73745	1.30371	0.591177	-0.758337	0.00215	0.00665611	yes
LOC_Os04g15690	25.0549	31.2757	31.1464	29.159	32.4073	45.9611	69.7274	49.3653	0.590678	-0.759556	5e-05	0.00022699	yes
LOC_Os06g10100	5.51897	2.5444	3.00367	3.68902	8.15001	4.94775	5.66038	6.25271	0.589987	-0.761244	0.00045	0.00167761	yes
LOC_Os07g16970	1.48515	1.82062	2.20664	1.83747	2.34705	3.26182	3.74916	3.11935	0.589055	-0.763525	0.00025	0.00099147	yes
LOC_Os01g42410	3.30604	4.63017	4.09146	4.00922	5.36066	6.74688	8.31172	6.80642	0.589035	-0.763575	5e-05	0.00022699	yes
LOC_Os04g25650	5.17676	4.60215	3.34815	4.37568	7.66446	6.89831	7.73305	7.43194	0.588767	-0.764232	5e-05	0.00022699	yes
LOC_Os03g01740	28.9679	32.4008	31.4804	30.9497	44.7111	57.9802	55.0918	52.5943	0.588461	-0.764981	5e-05	0.00022699	yes
LOC_Os04g58390	27.6385	35.6396	40.3284	34.5355	68.4849	50.2199	57.392	58.6989	0.58835	-0.765253	5e-05	0.00022699	yes
LOC_Os11g40590	8.8502	9.29502	7.62603	8.59042	12.4619	13.2011	18.1421	14.6017	0.588316	-0.765336	5e-05	0.00022699	yes
LOC_Os02g06560	127.2	74.9243	106.961	103.028	193.76	165.93	165.793	175.161	0.58819	-0.765645	5e-05	0.00022699	yes
LOC_Os01g61990	16.2813	21.775	18.5282	18.8615	29.5236	32.8517	33.8575	32.0776	0.587996	-0.766122	5e-05	0.00022699	yes
LOC_Os06g49000	0.897064	0.708302	0.548136	0.717834	1.44189	0.916477	1.3046	1.22099	0.587911	-0.766329	0.00205	0.00638595	yes
LOC_Os10g40730	1.15166	2.30501	2.42631	1.961	4.57587	3.25027	2.18061	3.33559	0.587902	-0.766352	0.0008	0.00279307	yes
LOC_Os03g59480	2.79622	3.50948	3.01549	3.10706	4.99766	5.48102	5.39708	5.29192	0.587133	-0.768241	5e-05	0.00022699	yes
LOC_Os07g33690	0.521844	0.71475	0.772698	0.669764	0.888141	1.13214	1.40308	1.14112	0.586936	-0.768726	0.0002	0.000810104	yes
LOC_Os04g33240	3.47429	3.25685	1.21265	2.64793	3.19438	3.91973	6.42155	4.51189	0.586878	-0.768867	0.0023	0.00705698	yes
LOC_Os11g40570	9.86871	8.19823	6.63652	8.23449	14.4434	13.5098	14.1507	14.0346	0.586728	-0.769237	5e-05	0.00022699	yes
bhlh118	0.4699	0.683424	0.430557	0.52796	1.11192	0.731621	0.858383	0.90064	0.586205	-0.770522	0.01305	0.0314103	yes
PaO	31.2088	39.9309	30.9596	34.0331	47.4204	65.7657	61.167	58.1177	0.585589	-0.772039	5e-05	0.00022699	yes
LOC_Os06g49760	2.56217	1.37416	1.46186	1.7994	2.70914	3.73913	2.77244	3.07357	0.585443	-0.772399	0.00845	0.0216746	yes
LOC_Os03g60090	19.1788	27.5645	24.5947	23.7793	31.5678	38.2846	52.069	40.6405	0.585113	-0.773212	5e-05	0.00022699	yes
LOC_Os07g03870	4.1945	7.3441	5.73909	5.75923	6.24441	10.6061	12.679	9.84315	0.5851	-0.773244	5e-05	0.00022699	yes
LOC_Os09g04310	14.1745	9.60354	8.17318	10.6504	18.3308	17.2393	19.1667	18.2456	0.583724	-0.776641	5e-05	0.00022699	yes
LOC_Os08g44830	1.38604	1.63435	1.54548	1.52196	2.25462	2.73669	2.8422	2.61117	0.582865	-0.778766	0.0011	0.00370335	yes
LOC_Os07g01660	3.30491	3.83249	2.60934	3.24891	6.87988	4.10716	5.73594	5.57433	0.582834	-0.778843	0.0002	0.000810104	yes
LOC_Os01g51670	8.92294	10.0942	8.13864	9.05194	12.1955	15.5682	18.8651	15.5429	0.582384	-0.779957	5e-05	0.00022699	yes
LOC_Os01g62970	5.62383	6.33799	5.32979	5.76387	9.16971	10.2338	10.2962	9.89993	0.582213	-0.780381	5e-05	0.00022699	yes
LOC_Os08g39160	0.883945	0.910543	0.655706	0.816731	1.8612	1.1142	1.23328	1.40289	0.582178	-0.780469	0.01615	0.0376715	yes
LOC_Os09g09330	0.697249	0.689382	0.633104	0.673245	1.11755	1.05249	1.30114	1.15706	0.581858	-0.78126	0.0107	0.0265225	yes
LOC_Os07g48050	1.38763	1.94715	0.59657	1.31045	3.53531	1.10856	2.11424	2.2527	0.581724	-0.781593	0.0052	0.0142707	yes
LOC_Os05g48230	2.53135	3.44858	2.63282	2.87092	3.59938	4.88293	6.3252	4.93584	0.581648	-0.781782	5e-05	0.00022699	yes
LOC_Os01g21160	14.577	22.0999	18.1742	18.2837	25.9026	35.9315	32.4728	31.4357	0.581622	-0.781846	5e-05	0.00022699	yes
LOC_Os10g31320	5.9411	2.46575	3.81891	4.07525	6.91659	6.37999	7.73183	7.00947	0.581392	-0.782417	0.0045	0.0125847	yes
LOC_Os10g25290	20.7483	17.246	12.4418	16.812	30.2473	27.922	28.6571	28.9421	0.580884	-0.783678	5e-05	0.00022699	yes
LOC_Os09g25070	51.7013	43.8065	54.8472	50.1183	44.8282	89.5545	124.512	86.2981	0.580758	-0.783991	5e-05	0.00022699	yes
LOC_Os11g04954	0.472315	0.928941	1.5247	0.975318	1.76793	1.6666	1.60645	1.68033	0.580432	-0.7848	0.0051	0.0140331	yes
GH2	5.13945	5.31889	3.27589	4.57808	7.87199	5.91806	9.90964	7.8999	0.579511	-0.787092	5e-05	0.00022699	yes
LOC_Os01g17214	1.59384	1.36931	1.9112	1.62478	3.06807	2.38461	2.97364	2.80877	0.578467	-0.789694	0.0004	0.00151063	yes
LOC_Os11g44700	0.800607	1.27554	0.775399	0.950515	0.940897	1.9833	2.0053	1.64317	0.578464	-0.7897	0.01525	0.0358783	yes
LOC_Os08g35600	0.915008	1.05455	0.683794	0.884449	1.84811	1.30334	1.43683	1.52943	0.578287	-0.790143	0.0035	0.0101257	yes
LOC_Os07g04040	0.821707	0.913698	0.565535	0.76698	1.05305	1.25179	1.67585	1.3269	0.578024	-0.790799	0.00225	0.0069238	yes
LOC_Os03g09910	2.08783	2.40799	0.859402	1.78507	2.79204	2.60138	3.87521	3.08954	0.577779	-0.791411	0.002	0.00625167	yes
LOC_Os02g03020	13.6969	8.93122	8.05478	10.2276	19.1522	12.9463	21.0265	17.7083	0.57756	-0.791958	5e-05	0.00022699	yes
LOC_Os09g26880	71.2789	103.848	81.2429	85.4568	125.573	151.703	166.703	147.993	0.577438	-0.792262	5e-05	0.00022699	yes
LOC_Os08g23150	5.98803	7.90194	5.97779	6.62259	12.3445	8.26979	13.7955	11.4699	0.577389	-0.792385	5e-05	0.00022699	yes
LOC_Os02g48860	8.21865	7.4969	5.75478	7.15678	13.633	11.4047	12.1866	12.4081	0.576783	-0.7939	5e-05	0.00022699	yes
LOC_Os04g59330	1.42916	0.68931	1.87726	1.33191	4.43679	0.92339	1.56772	2.3093	0.576759	-0.793959	0.003	0.00885893	yes
LOC_Os01g74370	0.647663	1.34036	0.45629	0.814771	1.67627	0.841653	1.72089	1.41294	0.576649	-0.794234	0.00975	0.0245058	yes
LOC_Os01g63480	9.01894	5.78758	5.53327	6.77993	9.28212	12.9636	13.0416	11.7624	0.576407	-0.79484	5e-05	0.00022699	yes
LOC_Os01g23710	8.83557	11.0483	8.00398	9.29594	19.1679	15.5569	13.6992	16.1414	0.575907	-0.796093	5e-05	0.00022699	yes
LOC_Os01g23580	0.520874	0.725543	0.382249	0.542888	1.06654	0.72316	1.03925	0.942984	0.575713	-0.796579	0.0071	0.0186617	yes
LOC_Os04g52890	0.842787	0.785136	0.873812	0.833912	1.99449	1.15837	1.19642	1.44976	0.575207	-0.797847	0.0072	0.0188876	yes
LOC_Os08g33440	1.74914	2.30958	2.59101	2.21658	3.69411	3.20815	4.65972	3.85399	0.575139	-0.798017	0.00015	0.000624142	yes
LOC_Os11g47840	0.747438	1.60625	1.15671	1.17013	1.717	1.81034	2.5835	2.03695	0.574452	-0.799742	0.00215	0.00665611	yes
bhlh34	1.90406	4.71769	2.30864	2.9768	3.54326	5.43103	6.57622	5.18351	0.574283	-0.800167	5e-05	0.00022699	yes
LOC_Os08g39730	2.78264	2.61853	2.03474	2.47863	5.69277	3.00255	4.25984	4.31839	0.573971	-0.800951	5e-05	0.00022699	yes
LOC_Os10g40950	6.11296	6.48156	4.97361	5.85604	9.04746	8.62923	12.9405	10.2057	0.573801	-0.801378	5e-05	0.00022699	yes
LOC_Os04g52730	15.456	20.4445	20.2386	18.7131	27.5683	34.1941	36.1172	32.6265	0.573555	-0.801996	5e-05	0.00022699	yes
LOC_Os07g35340	2.7874	4.7348	3.23745	3.58655	4.35618	7.44384	6.97713	6.25905	0.573018	-0.803347	5e-05	0.00022699	yes
LOC_Os05g46480	2.48071	4.00057	1.03128	2.50419	4.94511	3.73414	4.44124	4.3735	0.572583	-0.804444	0.00175	0.005564	yes
LOC_Os05g31020	0.669301	0.676287	0.498819	0.614802	0.875009	1.32117	1.0254	1.07386	0.572516	-0.804612	0.0054	0.0147457	yes
LOC_Os06g05910	2.07098	3.23009	1.90213	2.40106	3.30073	5.33655	3.94575	4.19434	0.572452	-0.804772	0.00055	0.00200577	yes
LOC_Os03g16950	42.7912	42.2097	41.9888	42.3299	64.6483	63.0069	94.1927	73.9493	0.572418	-0.804859	5e-05	0.00022699	yes
LOC_Os01g12420	3.15533	2.65777	2.92541	2.91284	5.04145	5.13278	5.09572	5.08999	0.572268	-0.805236	5e-05	0.00022699	yes
LOC_Os05g08900	3.74883	2.95962	2.84735	3.18527	4.54804	4.74035	7.4109	5.56643	0.572229	-0.805337	5e-05	0.00022699	yes
LOC_Os01g28030	1.23258	0.584837	1.24433	1.02058	3.57761	0.979299	0.804506	1.78714	0.571069	-0.808263	0.0084	0.0215651	yes
LOC_Os12g40940	0.715716	1.02664	1.10672	0.949693	1.65437	1.43257	1.90811	1.66502	0.570379	-0.810006	0.0046	0.0128315	yes
LOC_Os01g03390	29.6157	53.5544	22.2286	35.1329	56.2297	54.1179	74.5555	61.6344	0.570021	-0.810913	5e-05	0.00022699	yes
LOC_Os04g48260	0.82983	1.42234	0.874244	1.04214	1.72591	1.85242	1.9131	1.83047	0.569329	-0.812665	0.0056	0.015212	yes
LOC_Os04g49170	4.46067	1.96933	2.51402	2.98134	4.46966	4.74031	6.50166	5.23721	0.569261	-0.812838	0.0123	0.0298712	yes
LOC_Os07g18990	13.0823	12.6889	9.87007	11.8804	23.7833	17.7062	21.1212	20.8702	0.569252	-0.812861	5e-05	0.00022699	yes
LOC_Os02g41590	17.3914	20.0288	21.9227	19.781	30.0488	33.6803	40.6278	34.7856	0.568655	-0.814375	5e-05	0.00022699	yes
LOC_Os01g59100	1.91962	1.86135	1.58412	1.78836	3.77737	1.90904	3.75539	3.14727	0.568226	-0.815464	5e-05	0.00022699	yes
LOC_Os06g45570	36.9657	36.2539	35.4773	36.2323	69.5823	61.6953	60.0404	63.7726	0.568148	-0.81566	5e-05	0.00022699	yes
LOC_Os01g02900	18.0853	12.7187	14.7405	15.1815	30.6777	22.6823	26.8072	26.7224	0.568119	-0.815735	5e-05	0.00022699	yes
LOC_Os03g06200	17.146	16.2445	14.5575	15.9827	33.8395	24.6341	25.9668	28.1468	0.567834	-0.81646	5e-05	0.00022699	yes
LOC_Os01g41420	3.00147	1.79808	0.830721	1.87676	3.75609	2.7958	3.39217	3.31469	0.566195	-0.82063	0.00015	0.000624142	yes
LOC_Os08g40530	28.4401	36.8979	34.9335	33.4238	58.1833	56.9968	61.9819	59.054	0.565987	-0.821159	5e-05	0.00022699	yes
LOC_Os02g43110	1.07047	1.63384	0.90382	1.20271	1.72111	1.77829	2.87683	2.12541	0.565872	-0.821452	0.00325	0.00949943	yes
LOC_Os05g39930	0.925749	1.1094	0.670051	0.901733	2.27089	1.1985	1.31277	1.59405	0.565687	-0.821925	0.0005	0.00184238	yes
LOC_Os01g66760	0.548399	0.574379	0.434516	0.519098	0.557221	1.12209	1.07691	0.918737	0.565013	-0.823645	0.02005	0.0452699	yes
LOC_Os08g37104	2.43153	3.99792	2.90856	3.11267	4.96878	5.99262	5.58237	5.51459	0.564443	-0.825101	5e-05	0.00022699	yes
LOC_Os01g43851	0.580538	0.670364	0.332803	0.527902	0.92824	1.26283	0.614772	0.93528	0.564432	-0.825128	0.0193	0.0438414	yes
LOC_Os04g25060	12.7394	9.438	10.1051	10.7608	21.4636	16.2498	19.4884	19.0673	0.564359	-0.825315	5e-05	0.00022699	yes
LOC_Os03g59070	19.9865	20.3114	18.4183	19.5721	34.2366	31.7836	38.0986	34.7063	0.563935	-0.826399	5e-05	0.00022699	yes
LOC_Os08g24750	0.76561	1.03092	0.797611	0.864713	2.47236	1.09853	1.03137	1.53409	0.563665	-0.82709	0.00215	0.00665611	yes
LOC_Os12g39400	0.958415	1.29094	1.15098	1.13344	1.87122	2.11018	2.07461	2.01867	0.561479	-0.832697	0.00205	0.00638595	yes
LOC_Os06g36050	0.339917	0.403492	0.735846	0.493085	0.945822	1.01346	0.676628	0.878636	0.561194	-0.833429	0.0178	0.0409465	yes
LOC_Os01g11730	1.01186	0.627149	0.693863	0.777625	1.78828	1.31269	1.05826	1.38641	0.560891	-0.834207	0.00825	0.0212342	yes
LOC_Os12g44230	18.4189	22.2602	17.5143	19.3978	25.8873	37.122	40.7553	34.5882	0.560821	-0.834387	5e-05	0.00022699	yes
LOC_Os09g31486	7.28556	12.3851	8.32711	9.33258	13.3574	15.7684	20.8031	16.643	0.560751	-0.834568	5e-05	0.00022699	yes
LOC_Os04g03920	3.10966	1.70066	2.51949	2.44327	4.2182	4.00792	4.85219	4.35944	0.560455	-0.83533	5e-05	0.00022699	yes
LOC_Os01g72460	24.5946	32.2048	25.688	27.4958	41.5423	47.2702	58.4257	49.0794	0.560231	-0.835906	5e-05	0.00022699	yes
LOC_Os10g03320	10.0985	8.25296	7.53354	8.62835	16.4464	12.9836	16.7973	15.4091	0.559952	-0.836626	5e-05	0.00022699	yes
LOC_Os12g11370	2.51035	4.26295	2.90679	3.2267	2.6317	6.2352	8.42176	5.76289	0.55991	-0.836733	5e-05	0.00022699	yes
LOC_Os10g41000	0.877559	1.10527	0.676293	0.886375	1.12571	1.60456	2.01909	1.58312	0.559891	-0.836782	0.0005	0.00184238	yes
LOC_Os02g13900	2.0145	1.38853	0.709032	1.37069	2.8413	2.26694	2.24115	2.4498	0.559511	-0.837762	0.0016	0.00514618	yes
LOC_Os03g13210	28.1232	34.8365	34.2534	32.4044	63.7065	61.0516	49.0318	57.93	0.559372	-0.838121	5e-05	0.00022699	yes
LOC_Os01g19020	0.515859	0.357114	2.37062	1.0812	4.13123	0.358789	1.31	1.93334	0.559239	-0.838462	0.0055	0.014979	yes
LOC_Os07g41230	3.89338	3.96795	2.84931	3.57022	5.59511	5.96946	7.5962	6.38692	0.558989	-0.839107	5e-05	0.00022699	yes
LOC_Os02g39884	2.01293	1.64973	0.968288	1.54365	2.53675	1.95276	3.79795	2.76249	0.558789	-0.839624	0.00035	0.00134087	yes
LOC_Os12g33300	1.8125	2.09885	2.09422	2.00186	2.63231	3.3933	4.72388	3.58317	0.558684	-0.839895	0.00175	0.005564	yes
LOC_Os06g10210	1.91524	2.08846	1.85122	1.95164	3.67678	3.07126	3.7344	3.49414	0.558547	-0.84025	5e-05	0.00022699	yes
LOC_Os03g02514	5.42856	6.10968	4.63821	5.39215	10.7908	7.762	10.419	9.65729	0.55835	-0.840758	5e-05	0.00022699	yes
LOC_Os02g46910	0.876678	0.949303	1.33443	1.05347	2.90107	1.18229	1.57987	1.88774	0.558059	-0.841511	0.00095	0.00325238	yes
LOC_Os10g33050	1.54215	1.6465	0.966391	1.38501	1.38753	2.8521	3.20736	2.48233	0.557948	-0.841799	0.01815	0.0416288	yes
LOC_Os08g08690	1.74677	5.15674	3.37592	3.42648	4.67788	7.63855	6.11146	6.14263	0.55782	-0.842129	0.01995	0.0450788	yes
LOC_Os02g08100	11.2196	15.8388	13.4397	13.4994	23.9369	20.3255	28.359	24.2072	0.557661	-0.842541	5e-05	0.00022699	yes
LOC_Os07g34964	1.23632	1.63143	1.11075	1.32617	2.30323	2.29471	2.53745	2.37846	0.557575	-0.842762	0.00095	0.00325238	yes
LOC_Os11g31530	2.24995	5.8805	2.96572	3.69872	4.83193	8.20566	6.87088	6.63615	0.557359	-0.84332	0.00135	0.00443293	yes
LOC_Os03g20600	2.24486	2.28711	2.46552	2.3325	4.39521	3.70206	4.47454	4.1906	0.556603	-0.84528	0.00415	0.0117339	yes
GGPR2	12.778	3.45626	2.19047	6.14157	4.7565	9.35843	18.9909	11.0353	0.556539	-0.845446	5e-05	0.00022699	yes
LOC_Os02g53400	2.9594	2.56419	2.06742	2.53034	6.42045	3.95471	3.26741	4.54752	0.556422	-0.845749	0.0013	0.00428988	yes
LOC_Os12g36110	18.1576	24.6588	27.7217	23.5127	34.1503	43.3169	49.3307	42.266	0.556303	-0.846057	5e-05	0.00022699	yes
LOC_Os04g59210	7.41135	7.76802	4.56305	6.58081	7.50602	12.5126	15.4866	11.8351	0.556042	-0.846735	5e-05	0.00022699	yes
LOC_Os08g06170	1.59574	1.45943	0.993647	1.34961	1.87555	2.54154	2.86953	2.42887	0.555653	-0.847743	0.00085	0.00294731	yes
LOC_Os05g38890	2.26127	2.48353	2.11363	2.28614	3.00289	3.91685	5.42381	4.11452	0.555627	-0.84781	5e-05	0.00022699	yes
DAHPS1	2.20922	2.59004	1.39217	2.06381	4.2182	3.72828	3.20034	3.71561	0.555443	-0.848289	5e-05	0.00022699	yes
LOC_Os04g01310	1.73805	2.55267	2.4042	2.23164	3.00452	4.44538	4.64451	4.03147	0.553555	-0.853202	5e-05	0.00022699	yes
LOC_Os06g45670	1.22266	1.46691	1.97667	1.55542	2.5164	2.8657	3.04926	2.81045	0.553442	-0.853497	0.0041	0.0116119	yes
LOC_Os01g18400	6.12716	4.28465	2.69146	4.36776	9.04978	7.51622	7.11023	7.89208	0.553436	-0.853512	5e-05	0.00022699	yes
LOC_Os01g26390	0.737223	0.471245	0.863816	0.690762	0.959387	1.45679	1.32974	1.24864	0.553211	-0.854097	0.00105	0.00355349	yes
LOC_Os12g03260	0.468854	0.226841	0.81083	0.502175	1.06206	0.797666	0.865402	0.908376	0.552827	-0.855099	0.0085	0.0217857	yes
LOC_Os12g38770	4.01724	4.81443	5.49317	4.77495	8.68442	7.8402	9.39317	8.63927	0.552703	-0.855424	5e-05	0.00022699	yes
LOC_Os07g11790	0.95809	1.5351	0.65323	1.04881	2.32152	0.80328	2.56923	1.89801	0.552584	-0.855734	0.00065	0.0023263	yes
LOC_Os08g26350	1.28061	1.29434	1.73102	1.43532	1.53903	3.40582	2.8488	2.59788	0.552497	-0.855962	0.02065	0.0464135	yes
LOC_Os01g47840	3.00856	4.42341	3.24652	3.5595	4.97408	7.61078	6.75849	6.44778	0.55205	-0.857128	5e-05	0.00022699	yes
LOC_Os07g35750	7.80684	10.5145	8.78536	9.03556	13.9387	17.4242	17.8298	16.3976	0.551029	-0.859799	5e-05	0.00022699	yes
LOC_Os07g43800	6.46406	4.58685	3.50331	4.85141	10.8835	8.17295	7.42066	8.8257	0.549691	-0.863307	0.0001	0.00043099	yes
LOC_Os01g49560	0.594611	0.941338	1.33522	0.957058	1.66747	1.48868	2.07186	1.74267	0.549191	-0.864621	0.01305	0.0314103	yes
LOC_Os02g48870	9.05911	6.03715	6.45656	7.18427	13.4899	10.2433	15.5218	13.085	0.549046	-0.865	5e-05	0.00022699	yes
LOC_Os04g52810	0.455582	0.608195	0.358345	0.474041	0.630375	1.17509	0.789444	0.86497	0.548043	-0.867638	0.01065	0.0264152	yes
LOC_Os06g35960	1.1579	1.16169	0.290785	0.870128	2.67151	0.743767	1.35363	1.58964	0.547374	-0.869401	0.00715	0.0187766	yes
LOC_Os11g44430	1.12775	1.0738	0.959561	1.0537	1.13779	1.5733	3.07243	1.92784	0.54657	-0.871521	0.00085	0.00294731	yes
LOC_Os09g23595	1.41267	1.6977	1.38705	1.49914	2.40434	2.78591	3.03909	2.74311	0.546511	-0.871677	0.0066	0.0175223	yes
LOC_Os03g27030	0.667128	1.2072	0.632951	0.835761	1.63458	1.24663	1.70686	1.52936	0.546478	-0.871766	0.01345	0.0322238	yes
LOC_Os11g01830	0.947474	0.859963	1.12597	0.977802	1.5854	1.93845	1.84422	1.78936	0.546453	-0.871829	0.0014	0.00457553	yes
LOC_Os12g37760	3.4443	4.50575	3.81127	3.92044	6.71663	7.29177	7.51839	7.17559	0.546358	-0.872082	5e-05	0.00022699	yes
LOC_Os03g20550	4.67582	6.51993	6.74482	5.98019	6.67777	12.9031	13.2634	10.9481	0.546231	-0.872417	0.0001	0.00043099	yes
LOC_Os05g45050	2.31563	1.11876	1.83103	1.75514	3.45894	3.02619	3.15689	3.21401	0.54609	-0.872788	0.0005	0.00184238	yes
LOC_Os06g48520	0.336427	0.684792	0.509948	0.510389	0.749464	0.645003	1.41301	0.935825	0.545389	-0.874642	0.00355	0.0102503	yes
LOC_Os01g48360	17.8419	21.3033	14.2192	17.7881	25.9217	32.1165	39.8186	32.6189	0.545331	-0.874796	5e-05	0.00022699	yes
LOC_Os02g51950	0.86873	0.809804	1.14865	0.942395	1.66497	1.28067	2.24445	1.73003	0.544728	-0.876393	0.0091	0.0231039	yes
LOC_Os09g23300	0.597152	1.52491	0.648893	0.923651	2.37281	0.851144	1.8646	1.69619	0.544545	-0.876878	0.00565	0.0153267	yes
LOC_Os08g23810	1.09856	0.720856	0.715417	0.844946	0.714594	1.25606	2.68565	1.5521	0.544389	-0.87729	0.0019	0.00598056	yes
LOC_Os02g02400	6.1862	7.58501	8.39861	7.38994	14.3994	12.3893	13.9361	13.5749	0.544383	-0.877307	5e-05	0.00022699	yes
LOC_Os01g32380	4.73995	2.70154	6.13112	4.5242	3.32143	9.23586	12.3875	8.31494	0.544105	-0.878043	0.0009	0.00310018	yes
LOC_Os06g15800	1.82292	0.838021	1.22264	1.29453	3.9929	2.00464	1.14181	2.37978	0.54397	-0.8784	0.01765	0.040647	yes
LOC_Os10g17489	5.74722	5.93433	5.09856	5.59337	8.80991	11.2618	10.7808	10.2842	0.54388	-0.87864	5e-05	0.00022699	yes
LOC_Os12g02450	1.14682	2.10595	0.814675	1.35581	0.882644	2.80507	3.79238	2.49336	0.543768	-0.878936	0.0015	0.00486079	yes
LOC_Os02g18070	4.10009	7.5015	4.65801	5.41987	5.30101	11.3751	13.2274	9.96783	0.543736	-0.879021	5e-05	0.00022699	yes
LOC_Os05g02640	1.192	1.16934	1.39324	1.25153	2.16681	2.28437	2.45929	2.30349	0.543319	-0.880128	0.00075	0.00263847	yes
LOC_Os01g72140	1.67	2.50249	1.06488	1.74579	3.65561	2.37455	3.61075	3.21364	0.543244	-0.880328	0.00035	0.00134087	yes
LOC_Os04g22120	3.90143	2.88277	2.29614	3.02678	3.55442	5.56978	7.59218	5.57213	0.5432	-0.880445	5e-05	0.00022699	yes
LOC_Os01g06836	0.288345	0.639608	0.544344	0.490766	0.529402	0.963911	1.22006	0.904457	0.542608	-0.882017	0.01335	0.032026	yes
LOC_Os06g46270	0.390846	1.30452	0.759625	0.818329	1.34084	1.32213	1.86377	1.50891	0.542331	-0.882754	0.0056	0.015212	yes
LOC_Os11g19240	4.03121	1.95017	2.72667	2.90268	10.325	2.97396	2.75932	5.35277	0.542276	-0.8829	5e-05	0.00022699	yes
LOC_Os03g05900	4.66023	4.18795	2.76896	3.87238	4.37636	7.53642	9.52823	7.14701	0.541818	-0.884119	5e-05	0.00022699	yes
LOC_Os11g07930	7.71921	12.6545	10.5932	10.3223	17.7333	16.7318	22.9819	19.149	0.539052	-0.891505	5e-05	0.00022699	yes
LOC_Os10g33040	1.25491	1.67721	1.03259	1.32157	1.89976	2.30054	3.15478	2.45169	0.539044	-0.891524	5e-05	0.00022699	yes
LOC_Os08g34280	2.00403	1.68323	1.54713	1.7448	3.44113	2.08572	4.19872	3.24186	0.53821	-0.89376	0.00015	0.000624142	yes
LOC_Os08g04340	1.01811	0.507525	1.61975	1.04846	1.60795	1.91214	2.32719	1.94909	0.537923	-0.894529	0.0127	0.0306863	yes
LOC_Os03g30890	0.59491	0.424295	0.642304	0.553836	0.831734	0.946432	1.31387	1.03068	0.53735	-0.896066	0.0012	0.00399895	yes
LOC_Os11g34980	0.925166	0.977808	0.832172	0.911716	1.96683	1.4554	1.67388	1.6987	0.536714	-0.897775	0.01285	0.0309959	yes
LOC_Os06g08830	1.31504	1.11066	1.44273	1.28948	4.56546	1.27248	1.37236	2.40343	0.536517	-0.898305	0.00085	0.00294731	yes
LOC_Os09g10010	2.55987	7.43655	2.35075	4.11572	7.55338	6.58197	8.8853	7.67355	0.536351	-0.898749	0.0006	0.00216684	yes
LOC_Os10g18234	1.05828	3.36821	3.63095	2.68581	4.60432	4.324	6.0954	5.00791	0.536314	-0.898851	0.00355	0.0102503	yes
LOC_Os01g64310	2.22108	2.2496	2.22167	2.23078	4.9561	3.98444	3.54283	4.16112	0.536101	-0.899424	5e-05	0.00022699	yes
LOC_Os12g03720	1.42701	2.0748	1.73711	1.74631	3.07893	3.49618	3.22784	3.26765	0.534424	-0.903944	5e-05	0.00022699	yes
LOC_Os01g14590	11.12	15.8041	10.592	12.5054	17.7117	23.3762	29.1319	23.4066	0.534268	-0.904364	5e-05	0.00022699	yes
ga2ox 3	2.3789	1.4609	2.96483	2.26821	6.70105	3.81052	2.22605	4.24587	0.534216	-0.904506	5e-05	0.00022699	yes
LOC_Os02g44000	1.16019	1.03843	0.972146	1.05692	2.00326	1.6519	2.28557	1.98024	0.533733	-0.905809	0.01415	0.0336509	yes
LOC_Os01g60600	1.5885	0.966451	1.1128	1.22258	1.96551	2.23707	2.66934	2.29064	0.533729	-0.905822	0.00045	0.00167761	yes
LOC_Os04g48460	7.78357	9.40568	6.8366	8.00862	13.1454	16.2725	15.6213	15.0131	0.533442	-0.906596	5e-05	0.00022699	yes
LOC_Os03g12500	8.02216	6.59827	7.48735	7.36926	14.0216	12.9302	14.5577	13.8365	0.532596	-0.908887	5e-05	0.00022699	yes
LOC_Os12g44220	2.00024	3.24546	2.05664	2.43411	4.30999	3.36843	6.03976	4.57273	0.53231	-0.909661	0.0001	0.00043099	yes
rrp	30.5087	192.709	52.9217	92.0464	181.427	218.396	119.228	173.017	0.532008	-0.910481	5e-05	0.00022699	yes
LOC_Os12g13910	1.31641	0.954496	0.649866	0.97359	2.96327	1.22535	1.30718	1.83193	0.531456	-0.911978	0.0028	0.00834325	yes
LOC_Os10g42040	4.8039	6.37063	5.85552	5.67668	8.45515	9.60075	14.0216	10.6925	0.530903	-0.91348	0.0003	0.00116785	yes
LOC_Os02g30190	1.20588	1.6275	1.3851	1.40616	2.13568	3.54279	2.26865	2.64904	0.530819	-0.913709	0.01115	0.0274657	yes
LOC_Os06g11320	2.66811	2.13442	2.50023	2.43425	3.55156	5.09307	5.12844	4.59103	0.530219	-0.915341	5e-05	0.00022699	yes
LOC_Os04g46970	3.90962	4.41603	3.65741	3.99435	6.92742	7.71714	8.00179	7.54878	0.529138	-0.918283	5e-05	0.00022699	yes
LOC_Os05g30700	0.97657	1.64865	1.4031	1.34277	2.11227	1.99908	3.50351	2.53829	0.529006	-0.918645	0.0002	0.000810104	yes
LOC_Os01g68670	1.38132	5.00547	4.25995	3.54891	9.22196	5.68749	5.24614	6.71853	0.528227	-0.92077	0.00565	0.0153267	yes
LOC_Os03g08580	1.24507	0.576116	0.586687	0.802625	1.72028	1.20587	1.63788	1.52134	0.527578	-0.922545	0.00375	0.0107508	yes
LOC_Os02g56900	10.9697	9.99099	9.41395	10.1249	24.2912	13.6825	19.6338	19.2025	0.52727	-0.923386	5e-05	0.00022699	yes
LOC_Os01g02750	3.86935	4.32408	4.49091	4.22811	4.92413	8.03829	11.184	8.04882	0.525308	-0.928764	5e-05	0.00022699	yes
rugt-5	5.96943	7.2602	3.86704	5.69889	12.3081	9.96549	10.2906	10.8547	0.525016	-0.929567	5e-05	0.00022699	yes
LOC_Os03g14654	6.69953	6.5127	12.6978	8.63667	31.714	11.302	6.34183	16.4526	0.524943	-0.929769	5e-05	0.00022699	yes
LOC_Os06g45960	0.362449	0.567758	0.483195	0.471134	0.879432	0.85563	0.958042	0.897701	0.524823	-0.930098	0.0105	0.0261002	yes
LOC_Os02g33680	2.47615	2.31528	1.46376	2.08507	6.91972	1.99384	3.00899	3.97418	0.524654	-0.930561	0.0002	0.000810104	yes
LOC_Os01g72360	2.93297	1.76957	1.68318	2.12857	7.84871	2.26591	2.06194	4.05885	0.524427	-0.931186	0.0012	0.00399895	yes
LOC_Os03g61360	3.64951	5.22648	3.55843	4.1448	7.14273	8.75164	7.90486	7.93308	0.52247	-0.936579	5e-05	0.00022699	yes
LOC_Os02g28980	4.9647	5.47444	5.724	5.38771	9.74229	9.4615	11.7335	10.3124	0.52245	-0.936636	5e-05	0.00022699	yes
LOC_Os06g12030	2.18193	3.95921	2.83727	2.99281	3.42064	6.32055	7.45029	5.73049	0.522261	-0.937158	5e-05	0.00022699	yes
ZIP1	12.3154	5.7235	10.5864	9.54175	20.7473	18.0816	16.0125	18.2805	0.521963	-0.93798	5e-05	0.00022699	yes
LOC_Os05g46840	1.80173	1.19388	0.609639	1.20175	2.2988	1.89918	2.7153	2.30443	0.521496	-0.939273	0.0091	0.0231039	yes
LOC_Os02g48710	10.0946	5.11149	3.04512	6.08374	10.6469	10.4849	13.8753	11.669	0.521359	-0.939651	0.00045	0.00167761	yes
LOC_Os09g37540	23.8609	18.6015	14.4638	18.9754	30.9772	35.6077	42.6163	36.4004	0.521296	-0.939824	5e-05	0.00022699	yes
LOC_Os07g36560	1.77734	0.855182	0.72781	1.12011	2.12866	1.58541	2.73372	2.14926	0.521161	-0.9402	0.0019	0.00598056	yes
LOC_Os05g35650	7.86099	6.41215	3.92968	6.06761	10.02	10.1296	14.8084	11.6527	0.520704	-0.941464	5e-05	0.00022699	yes
LOC_Os12g03420	1.37001	2.13574	2.2371	1.91429	4.85632	3.16362	3.01328	3.67774	0.520507	-0.94201	0.0037	0.0106262	yes
LOC_Os01g73790	0.717744	0.607864	0.819103	0.714904	1.20986	1.31473	1.59804	1.37421	0.520229	-0.942781	0.00125	0.00414522	yes
LOC_Os08g28710	0.975888	1.04045	0.804988	0.940443	1.73723	1.18788	2.49819	1.80776	0.520226	-0.942791	0.00015	0.000624142	yes
LOC_Os06g47470	3.24409	4.35751	3.90114	3.83425	6.06641	7.67561	8.42824	7.39008	0.518837	-0.946646	5e-05	0.00022699	yes
LOC_Os05g49170	0.773926	0.595326	1.1822	0.850485	1.41833	1.82758	1.67427	1.64006	0.518569	-0.947391	0.0107	0.0265225	yes
LOC_Os12g01490	3.40315	3.75095	4.30263	3.81891	5.67636	6.3264	10.0903	7.36437	0.518566	-0.947401	5e-05	0.00022699	yes
LOC_Os02g37160	5.55542	5.54807	6.15257	5.75202	7.48655	11.12	14.6781	11.0949	0.518438	-0.947756	5e-05	0.00022699	yes
LOC_Os01g52530	3.06545	3.58133	2.53133	3.05937	4.41034	5.28538	8.01601	5.90391	0.518194	-0.948436	5e-05	0.00022699	yes
LOC_Os01g57770	3.61952	3.82595	3.59007	3.67852	7.89378	7.1457	6.26164	7.10037	0.518074	-0.948769	5e-05	0.00022699	yes
LOC_Os03g61829	6.08801	8.12114	8.00647	7.40521	15.4482	12.9928	14.4529	14.298	0.517919	-0.949201	5e-05	0.00022699	yes
LOC_Os04g11524	1.42982	1.30696	1.77969	1.50549	3.04084	3.28273	2.39716	2.90691	0.5179	-0.949253	0.0034	0.00987556	yes
LOC_Os09g39770	39.348	28.552	29.2072	32.369	65.7843	60.5865	61.1911	62.5206	0.517733	-0.949719	5e-05	0.00022699	yes
LOC_Os12g24320	13.6404	11.123	11.9206	12.228	18.5693	25.4374	27.0128	23.6731	0.516536	-0.95306	5e-05	0.00022699	yes
LOC_Os01g49580	0.6247	0.890505	0.845319	0.786841	1.10154	1.46246	2.01023	1.52475	0.516046	-0.954429	5e-05	0.00022699	yes
LOC_Os10g39710	4.4484	2.79724	3.01207	3.41924	6.30186	5.69796	7.88666	6.62883	0.515813	-0.955079	5e-05	0.00022699	yes
LOC_Os12g43580	2.33574	2.26646	2.45839	2.35353	3.34142	4.98579	5.41228	4.57983	0.51389	-0.960468	5e-05	0.00022699	yes
LOC_Os01g03690	1.06017	1.2924	1.50639	1.28632	1.92219	2.6816	2.90637	2.50339	0.513831	-0.960633	5e-05	0.00022699	yes
LOC_Os12g44250	3.63442	4.00344	3.67615	3.77134	5.69323	6.43907	9.89357	7.34196	0.513669	-0.961088	5e-05	0.00022699	yes
LOC_Os06g20920	0.713419	0.162715	0.552047	0.47606	1.3248	0.681876	0.776747	0.927809	0.513101	-0.962684	0.0223	0.04952	yes
LOC_Os11g40810	1.6286	1.99232	1.84302	1.82131	2.61432	3.98881	4.06728	3.5568	0.512064	-0.965603	5e-05	0.00022699	yes
LOC_Os02g22160	6.90531	5.32072	3.95626	5.3941	10.3167	11.2072	10.1493	10.5577	0.510916	-0.968841	5e-05	0.00022699	yes
LOC_Os06g06250	0.376679	0.495638	0.632726	0.501681	2.13693	0.311225	0.499989	0.982713	0.510506	-0.97	0.01325	0.031821	yes
LOC_Os11g45130	0.29223	0.757358	0.692301	0.580629	0.90129	1.33864	1.17302	1.13765	0.510376	-0.970368	0.0002	0.000810104	yes
LOC_Os01g43550	1.18565	0.413258	0.644796	0.747902	1.3413	1.44165	1.61701	1.46666	0.509935	-0.971613	0.00555	0.0150962	yes
LOC_Os11g34610	1.78793	1.84467	1.29287	1.64182	1.58157	4.17905	3.90084	3.22049	0.509804	-0.971984	0.0002	0.000810104	yes
LOC_Os11g37950	5.10358	8.61964	3.36225	5.69516	14.3393	4.91138	14.3165	11.1891	0.508992	-0.974286	5e-05	0.00022699	yes
LOC_Os07g48450	79.1706	126.293	55.3642	86.9425	98.6964	221.611	192.564	170.957	0.508564	-0.9755	5e-05	0.00022699	yes
LOC_Os08g36570	0.342782	0.369623	0.733999	0.482135	0.833108	0.928391	1.08471	0.948735	0.508187	-0.976568	0.02035	0.0458373	yes
LOC_Os01g12430	1.30539	1.99309	1.63672	1.64507	2.59491	3.89363	3.23234	3.24029	0.507692	-0.977974	5e-05	0.00022699	yes
LOC_Os08g23754	0.589235	0.622368	0.358947	0.523517	1.05287	1.27599	0.766036	1.03163	0.507466	-0.978617	0.02015	0.0454555	yes
LOC_Os07g27970	3.93158	3.84735	3.27432	3.68442	5.59272	6.80023	9.4088	7.26725	0.50699	-0.979972	5e-05	0.00022699	yes
LOC_Os09g26620	161.078	173.8	153.849	162.909	267.837	321.624	375.298	321.586	0.50658	-0.981138	5e-05	0.00022699	yes
Lti6B	589.946	727.296	707.654	674.965	1412.64	1309.54	1286.38	1336.18	0.505145	-0.98523	5e-05	0.00022699	yes
LOC_Os10g08026	1.77979	0.909078	0.595138	1.09467	2.61938	1.2295	2.66781	2.17223	0.503938	-0.988681	0.00065	0.0023263	yes
LOC_Os03g46070	40.9234	39.3982	21.0326	33.7847	67.3873	52.0775	81.8969	67.1205	0.503344	-0.990383	5e-05	0.00022699	yes
sgr	5.55237	5.15531	4.2764	4.9947	6.68519	11.5282	11.5861	9.93315	0.502831	-0.991853	5e-05	0.00022699	yes
LOC_Os08g10150	0.688901	1.21498	1.34736	1.08375	1.81765	2.5585	2.1069	2.16102	0.501499	-0.99568	5e-05	0.00022699	yes
LOC_Os07g48020	136.666	151.155	125.758	137.86	259.759	217.336	347.981	275.025	0.501264	-0.996359	5e-05	0.00022699	yes
LOC_Os04g56030	1.37642	1.74989	1.98567	1.70399	2.91101	2.80806	4.49336	3.40414	0.500564	-0.998374	0.0028	0.00834325	yes
LOC_Os03g18850	8.65448	13.8651	7.42963	9.98306	16.6644	18.0575	25.148	19.9566	0.500239	-0.999312	5e-05	0.00022699	yes
LOC_Os08g41290	0.871903	0.4789	0.747216	0.69934	1.19433	1.53699	1.46395	1.39843	0.500089	-0.999742	0.02035	0.0458373	yes
LOC_Os01g62980	1.332	1.36952	1.63176	1.44443	2.53835	2.98121	3.14824	2.88927	0.499929	-1.0002	0.00765	0.019898	yes
LOC_Os09g15670	1.33073	2.40076	1.38216	1.70455	5.2767	0.945891	4.04072	3.4211	0.498246	-1.00507	0.0001	0.00043099	yes
LOC_Os07g03279	0.768401	2.74935	0.259984	1.25924	0.978603	3.58068	3.02562	2.5283	0.498058	-1.00561	0.00605	0.0162523	yes
ZB8	2.34948	1.46759	1.47319	1.76342	3.62043	2.64649	4.36205	3.54299	0.497721	-1.00659	5e-05	0.00022699	yes
LOC_Os02g56380	0.664356	0.525041	0.335131	0.508176	1.17752	1.04402	0.842626	1.02139	0.497534	-1.00713	0.00035	0.00134087	yes
LOC_Os11g44630	0.666331	1.96903	1.67576	1.43704	1.96167	3.14009	3.57708	2.89295	0.496739	-1.00944	0.0003	0.00116785	yes
LOC_Os05g50100	10.6551	7.74726	8.03567	8.81269	19.4979	14.9996	18.7389	17.7455	0.496615	-1.0098	5e-05	0.00022699	yes
LOC_Os02g33330	11.7823	11.1315	7.53027	10.148	16.1271	18.8785	26.3848	20.4635	0.495907	-1.01186	5e-05	0.00022699	yes
LOC_Os08g23280	1.78412	2.27107	2.03024	2.02848	5.15775	3.63616	3.50927	4.10106	0.494623	-1.0156	0.00835	0.0214553	yes
LOC_Os05g46470	1.42243	1.85695	4.89916	2.72618	6.12348	5.13056	5.31323	5.52242	0.493657	-1.01842	0.0004	0.00151063	yes
LOC_Os11g40830	1.69296	0.930765	0.672115	1.09861	1.93544	1.77108	2.97977	2.22876	0.492924	-1.02056	5e-05	0.00022699	yes
LOC_Os10g04490	0.428978	1.17556	1.17702	0.927184	1.20698	2.31582	2.13077	1.88453	0.491997	-1.02328	0.00045	0.00167761	yes
LOC_Os02g56300	4.81957	5.71875	5.11034	5.21622	8.53449	9.93505	13.356	10.6085	0.491702	-1.02414	5e-05	0.00022699	yes
LOC_Os02g06470	1.4181	1.10031	1.0702	1.1962	3.68952	2.14952	1.46074	2.43326	0.491604	-1.02443	0.0014	0.00457553	yes
LOC_Os03g40194	1.80981	2.46942	2.70786	2.32903	3.90793	5.28804	5.01705	4.73767	0.491598	-1.02445	5e-05	0.00022699	yes
LOC_Os08g02030	3.27682	1.38836	0.719219	1.7948	3.86011	3.68932	3.41002	3.65315	0.491302	-1.02532	5e-05	0.00022699	yes
LOC_Os04g43680	5.96147	5.69966	4.77941	5.48018	10.2101	10.2457	13.0368	11.1642	0.490871	-1.02658	5e-05	0.00022699	yes
LOC_Os05g47770	1.45462	1.45415	1.16882	1.3592	2.52431	2.77314	3.02274	2.7734	0.490084	-1.0289	5e-05	0.00022699	yes
LOC_Os06g10750	1.45888	1.21804	0.989506	1.22214	3.01701	1.99324	2.47778	2.49601	0.489637	-1.03021	0.0001	0.00043099	yes
LOC_Os03g42600	8.18441	8.14682	8.28159	8.20427	12.0788	16.6732	21.5835	16.7785	0.488975	-1.03217	5e-05	0.00022699	yes
LOC_Os01g27750	1.64509	1.87077	1.77727	1.76438	3.14873	3.27828	4.40479	3.6106	0.488667	-1.03308	5e-05	0.00022699	yes
LOC_Os04g43650	14.9238	23.9567	23.2226	20.701	38.909	38.3217	49.9811	42.4039	0.488186	-1.0345	5e-05	0.00022699	yes
LOC_Os06g48300	1.66585	2.36571	1.94841	1.99333	3.97227	3.64188	4.64699	4.08705	0.487719	-1.03588	5e-05	0.00022699	yes
LOC_Os02g02524	0.947939	0.820665	0.756637	0.841747	1.47101	2.00402	1.70591	1.72698	0.48741	-1.03679	0.0005	0.00184238	yes
LOC_Os04g55240	0.691967	0.802589	0.40983	0.634795	1.23842	1.6127	1.05989	1.30367	0.486929	-1.03822	0.0168	0.0389675	yes
LOC_Os06g46065	3.92624	4.08228	3.58633	3.86495	7.34491	8.15874	8.30869	7.93745	0.486926	-1.03823	5e-05	0.00022699	yes
LOC_Os08g01030	0.732293	0.956797	1.37803	1.02237	2.02998	3.08104	1.18793	2.09965	0.486924	-1.03823	0.00025	0.00099147	yes
LOC_Os03g20120	5.92495	4.45571	6.56089	5.64718	17.4999	5.32929	11.9862	11.6052	0.486608	-1.03917	5e-05	0.00022699	yes
LOC_Os04g44500	1.55001	1.62732	1.46641	1.54791	4.41504	2.40434	2.73894	3.18611	0.485831	-1.04147	0.00025	0.00099147	yes
LOC_Os03g05880	1.04212	1.55948	1.59427	1.39862	2.95068	1.74805	3.9398	2.87951	0.485715	-1.04182	0.00075	0.00263847	yes
LOC_Os02g11859	9.67714	6.87497	7.0512	7.86777	16.4964	13.8734	18.2355	16.2018	0.485611	-1.04213	5e-05	0.00022699	yes
LOC_Os10g36170	3.07489	2.00538	3.03413	2.7048	11.2444	2.0521	3.43295	5.57648	0.485037	-1.04383	0.0015	0.00486079	yes
LOC_Os01g59000	1.71375	1.59284	1.30719	1.53793	2.89737	3.00059	3.63101	3.17632	0.484186	-1.04637	5e-05	0.00022699	yes
LOC_Os03g32230	1.79853	2.90372	2.30649	2.33625	5.43113	4.29497	4.75775	4.82795	0.483901	-1.04722	5e-05	0.00022699	yes
LOC_Os03g07190	9.02298	10.833	7.62242	9.15946	16.2799	16.7113	24.0308	19.0073	0.481892	-1.05322	5e-05	0.00022699	yes
LOC_Os12g43870	5.80252	3.48079	5.33224	4.87185	11.3666	4.66282	14.3008	10.1101	0.48188	-1.05326	0.02065	0.0464135	yes
LOC_Os06g38980	0.794224	0.83441	0.68477	0.771134	1.40419	1.72155	1.68347	1.60307	0.481036	-1.05578	0.00205	0.00638595	yes
LOC_Os07g03740	0.51048	0.875013	0.579201	0.654898	0.998683	0.732597	2.35385	1.36171	0.480938	-1.05608	0.01625	0.037869	yes
LOC_Os10g39680	7.19999	12.3167	6.13592	8.55085	20.8666	10.7312	21.7457	17.7812	0.480893	-1.05621	5e-05	0.00022699	yes
LOC_Os01g03330	34.2543	53.6007	37.9476	41.9342	65.7774	87.3846	108.479	87.2136	0.480822	-1.05643	5e-05	0.00022699	yes
LOC_Os01g03530	0.46652	0.301672	0.439351	0.402514	0.639654	0.764687	1.10709	0.837144	0.480818	-1.05644	0.00295	0.00873075	yes
LOC_Os02g48320	1.38756	1.30331	0.693298	1.12806	3.18569	1.66668	2.18737	2.34658	0.480725	-1.05672	5e-05	0.00022699	yes
LOC_Os05g01380	0.990423	1.88956	0.292386	1.05746	1.88088	2.01347	2.70956	2.2013	0.48038	-1.05775	0.00155	0.00500327	yes
LOC_Os04g52504	3.46605	3.76615	3.20521	3.47914	9.04771	5.57869	7.1202	7.24887	0.479956	-1.05903	5e-05	0.00022699	yes
LOC_Os10g42030	2.80135	2.78326	1.93804	2.50755	5.39747	4.44868	5.84744	5.2312	0.479345	-1.06086	0.00025	0.00099147	yes
LOC_Os03g56160	6.89208	7.61394	7.73989	7.4153	12.0613	14.0952	20.389	15.5152	0.477938	-1.06511	5e-05	0.00022699	yes
LOC_Os06g44010	5.18345	2.7535	3.24879	3.72858	9.5639	6.86363	7.02452	7.81735	0.476962	-1.06805	5e-05	0.00022699	yes
LOC_Os06g10190	1.60224	0.755772	0.214402	0.857472	1.91017	1.37099	2.1255	1.80222	0.475787	-1.07161	0.02025	0.0456498	yes
LOC_Os11g47500	1.25689	0.855697	0.416142	0.84291	1.46174	2.14927	1.704	1.77167	0.475771	-1.07166	0.0154	0.0361746	yes
LOC_Os01g43750	1.60397	2.61918	1.25386	1.82567	2.64975	3.24364	5.64465	3.84601	0.474692	-1.07494	5e-05	0.00022699	yes
LOC_Os07g39740	0.522436	0.987007	0.504001	0.671148	1.6574	0.991636	1.59308	1.41404	0.474632	-1.07512	0.0013	0.00428988	yes
LOC_Os06g39750	4.62371	3.51488	4.77271	4.30377	8.16394	8.89829	10.1532	9.07182	0.474411	-1.07579	5e-05	0.00022699	yes
LOC_Os01g21144	0.645767	0.443331	0.319254	0.469451	0.746249	1.22773	1.00078	0.991587	0.473434	-1.07876	0.00045	0.00167761	yes
LOC_Os01g71624	6.39721	11.8165	7.77563	8.66312	19.2279	17.2622	18.4354	18.3085	0.473175	-1.07955	5e-05	0.00022699	yes
LOC_Os12g05440	1.07586	0.721076	0.334734	0.710557	1.72317	1.53673	1.25042	1.50344	0.472621	-1.08125	0.0048	0.0133158	yes
LOC_Os01g52790	15.179	18.2735	18.3192	17.2573	26.3019	38.3443	45.1588	36.6017	0.471489	-1.0847	5e-05	0.00022699	yes
LOC_Os01g71860	0.316122	0.639751	0.272233	0.409369	0.420709	1.77426	0.410688	0.868552	0.471324	-1.08521	0.0018	0.00570358	yes
LOC_Os03g40210	4.66897	2.44692	2.42955	3.18181	7.48367	6.48743	6.28321	6.75144	0.471279	-1.08535	0.00985	0.0247212	yes
LOC_Os07g03860	1.13331	1.4294	1.52063	1.36111	2.26332	3.14148	3.27716	2.89398	0.470325	-1.08827	5e-05	0.00022699	yes
LOC_Os05g19910	3.78882	4.04148	2.80455	3.54495	5.0781	7.34002	10.2181	7.5454	0.469816	-1.08983	5e-05	0.00022699	yes
LOC_Os11g10120	2.10406	3.2153	2.40615	2.57517	4.44574	4.78058	7.28014	5.50215	0.46803	-1.09533	5e-05	0.00022699	yes
LOC_Os03g28330	0.963404	1.35478	0.670337	0.996173	1.16477	1.08151	4.16379	2.13669	0.466223	-1.10091	5e-05	0.00022699	yes
LOC_Os09g33530	0.756697	0.988266	0.911912	0.885625	1.17042	2.517	2.01437	1.9006	0.465971	-1.10169	5e-05	0.00022699	yes
LOC_Os11g03370	1.09983	1.69294	1.34142	1.37806	2.25162	3.32355	3.29782	2.95766	0.465929	-1.10182	5e-05	0.00022699	yes
LOC_Os04g01874	7.26264	11.5188	5.2167	7.99939	10.6612	20.9758	19.8897	17.1756	0.465742	-1.1024	5e-05	0.00022699	yes
LOC_Os10g40960	0.782932	1.98132	0.953079	1.23911	2.18647	2.4522	3.34962	2.66276	0.465348	-1.10362	0.0002	0.000810104	yes
LOC_Os12g36850	17.7654	16.8531	10.9054	15.1746	26.7963	24.9551	46.1877	32.6464	0.464817	-1.10527	5e-05	0.00022699	yes
LOC_Os07g11739	4.94272	7.8686	5.21349	6.00827	12.4152	9.72713	16.7374	12.9599	0.463605	-1.10903	5e-05	0.00022699	yes
LOC_Os10g04130	3.25034	4.62255	4.2539	4.04226	7.68424	9.50241	9.01608	8.73424	0.462806	-1.11152	5e-05	0.00022699	yes
LOC_Os02g14480	4.8926	4.16593	4.05194	4.37015	10.6922	8.564	9.08723	9.44781	0.462557	-1.1123	5e-05	0.00022699	yes
LOC_Os11g40840	1.87688	2.93704	1.48624	2.10006	3.58548	5.1174	4.95017	4.55102	0.461448	-1.11576	5e-05	0.00022699	yes
LOC_Os02g02800	0.715422	0.578032	0.983878	0.75911	1.17939	2.11729	1.6433	1.64666	0.461	-1.11716	0.02015	0.0454555	yes
LOC_Os09g15420	2.30874	2.60053	1.88122	2.26349	3.89934	4.84442	6.00987	4.91788	0.460257	-1.11949	5e-05	0.00022699	yes
LOC_Os01g58280	4.7002	14.7758	6.7604	8.74546	16.9201	17.7121	22.3752	19.0025	0.460227	-1.11958	5e-05	0.00022699	yes
LOC_Os06g50950	3.10754	1.3412	2.66337	2.3707	8.32273	3.74303	3.46737	5.17771	0.457867	-1.127	5e-05	0.00022699	yes
LOC_Os02g55970	0.355936	0.861278	0.62442	0.613878	1.16669	1.52235	1.334	1.34102	0.457769	-1.12731	0.01515	0.0356795	yes
LOC_Os04g44510	0.3327	1.99581	2.20812	1.51221	3.65837	2.25582	4.02667	3.31362	0.456362	-1.13175	0.00035	0.00134087	yes
LOC_Os05g25920	10.7771	6.75346	11.0414	9.52401	21.347	16.5164	24.7737	20.879	0.456153	-1.13241	5e-05	0.00022699	yes
LOC_Os07g35630	0.51091	0.75364	0.285063	0.516538	0.812937	1.54239	1.04439	1.13324	0.455806	-1.13351	0.0131	0.0315131	yes
LOC_Os01g24710	2.41121	1.33715	3.41398	2.38744	9.78872	3.9754	1.96205	5.24206	0.455439	-1.13467	5e-05	0.00022699	yes
LOC_Os06g11660	4.04762	1.77241	4.86627	3.5621	14.2458	5.28354	3.99915	7.84284	0.454185	-1.13865	5e-05	0.00022699	yes
LOC_Os11g38790	1.50469	4.26363	1.3842	2.38417	3.13817	6.80116	5.83256	5.2573	0.453497	-1.14083	0.0008	0.00279307	yes
LOC_Os01g02730	1.07832	1.60971	1.23738	1.30847	1.72963	3.08671	3.8477	2.88801	0.45307	-1.14219	5e-05	0.00022699	yes
LOC_Os10g40710	0.988786	0.985861	2.30732	1.42732	6.78944	1.58202	1.08493	3.15213	0.452811	-1.14302	5e-05	0.00022699	yes
LOC_Os02g04650	5.10886	5.46604	5.33827	5.30439	12.3629	9.97804	12.8852	11.7421	0.451741	-1.14643	5e-05	0.00022699	yes
LOC_Os04g03164	34.6774	31.212	34.7807	33.5567	76.1823	64.108	83.0293	74.4399	0.450789	-1.14948	5e-05	0.00022699	yes
LOC_Os03g12110	0.543853	1.20626	0.543489	0.764532	1.81522	1.66341	1.61379	1.69747	0.450395	-1.15074	0.00045	0.00167761	yes
LOC_Os01g52130	0.479347	0.325814	0.499116	0.434759	0.856453	1.22753	0.812722	0.965569	0.450262	-1.15116	0.0002	0.000810104	yes
LOC_Os03g45960	0.283547	0.834164	0.496946	0.538219	1.40515	0.838076	1.34638	1.19654	0.449813	-1.1526	0.0109	0.0269428	yes
LOC_Os01g04440	0.52158	0.613863	0.261217	0.465554	1.1564	0.873718	1.08088	1.037	0.448943	-1.1554	0.00335	0.00975058	yes
LOC_Os01g45640	12.2458	17.718	8.31949	12.7611	12.6044	41.1779	31.6009	28.4611	0.44837	-1.15724	5e-05	0.00022699	yes
LOC_Os08g24310	0.385798	0.282876	0.409265	0.359313	0.567911	1.08944	0.747123	0.801492	0.448305	-1.15745	0.0001	0.00043099	yes
LOC_Os02g11070	7.22106	4.6999	4.36355	5.42817	13.3097	10.1753	12.8522	12.1124	0.44815	-1.15795	5e-05	0.00022699	yes
LOC_Os05g49940	4.33592	3.47037	3.46714	3.75781	8.53647	8.33764	8.30239	8.39217	0.447776	-1.15915	5e-05	0.00022699	yes
LOC_Os10g37710	0.438208	0.366446	0.374241	0.392965	1.22136	0.552249	0.860311	0.877972	0.447583	-1.15977	0.0143	0.0339539	yes
LOC_Os10g09290	2.63429	4.27804	5.00619	3.97284	18.5125	5.37263	2.74629	8.87713	0.447537	-1.15992	0.00585	0.015787	yes
LOC_Os04g06520	6.92794	10.4341	11.6389	9.667	11.0172	25.7836	28.2421	21.6809	0.445876	-1.16528	5e-05	0.00022699	yes
LOC_Os02g02970	4.99103	5.17081	4.86389	5.00858	11.4369	10.618	11.7003	11.2517	0.44514	-1.16767	5e-05	0.00022699	yes
LOC_Os09g36860	5.87898	4.79506	5.35615	5.3434	7.61509	11.2911	17.1499	12.0187	0.444591	-1.16945	5e-05	0.00022699	yes
KS7	0.655492	1.73307	0.569279	0.985946	1.88834	1.451	3.34601	2.22845	0.442436	-1.17646	5e-05	0.00022699	yes
LOC_Os04g56040	1.75052	1.89335	0.966811	1.53689	3.83865	2.06075	4.58393	3.49444	0.43981	-1.18505	0.00785	0.020348	yes
LOC_Os09g26890	1.69447	1.37519	1.05333	1.37433	2.9816	2.76328	3.63211	3.12567	0.439691	-1.18544	0.00135	0.00443293	yes
LOC_Os08g26720	11.8029	26.4501	12.8632	17.0387	32.2584	29.2632	54.7507	38.7574	0.439624	-1.18566	5e-05	0.00022699	yes
LOC_Os09g27950	3.42567	3.65718	3.96953	3.68413	7.62438	8.47581	9.09927	8.39982	0.438596	-1.18903	5e-05	0.00022699	yes
LOC_Os01g42850	11.1489	13.4237	12.0306	12.2011	25.1668	28.3809	30.0888	27.8788	0.437648	-1.19216	5e-05	0.00022699	yes
LOC_Os04g49360	1.20205	0.437112	0.318864	0.652675	1.3716	1.41159	1.69508	1.49276	0.437227	-1.19355	0.0041	0.0116119	yes
LOC_Os12g04360	2.3929	1.75283	1.8647	2.00347	5.54438	4.28032	3.96509	4.59659	0.43586	-1.19806	0.0001	0.00043099	yes
LOC_Os03g49440	19.019	26.7314	13.5486	19.7663	39.8003	42.0651	54.2778	45.3811	0.435562	-1.19905	5e-05	0.00022699	yes
LOC_Os02g54254	12.402	27.0652	20.2782	19.9152	38.2126	49.7342	50.4358	46.1275	0.431742	-1.21176	5e-05	0.00022699	yes
LOC_Os10g05250	3.91012	6.41291	5.31348	5.21217	6.24901	13.2092	16.8628	12.107	0.430509	-1.21589	5e-05	0.00022699	yes
LOC_Os12g43390	2.62397	3.51903	1.84302	2.66201	7.41398	2.26637	8.93689	6.20575	0.428959	-1.22109	0.00075	0.00263847	yes
LOC_Os06g05420	2.40493	4.09173	2.36797	2.95488	7.55637	6.30341	6.8444	6.9014	0.428157	-1.22379	5e-05	0.00022699	yes
LOC_Os08g14320	0.23836	0.643259	0.47902	0.453546	0.698329	1.00981	1.47479	1.06097	0.427482	-1.22606	0.0134	0.0321251	yes
LOC_Os09g04050	4.15999	3.57136	2.2667	3.33268	8.41017	6.33493	8.65983	7.80164	0.427177	-1.22709	5e-05	0.00022699	yes
LOC_Os08g04540	0.703606	1.01666	0.346096	0.688788	2.44069	1.31935	1.08153	1.61386	0.426795	-1.22838	0.00015	0.000624142	yes
LOC_Os04g10530	2.38381	3.19129	2.28487	2.61999	5.15377	5.97992	7.35841	6.16403	0.425045	-1.23431	5e-05	0.00022699	yes
LOC_Os01g03340	132.655	159.894	90.4285	127.659	229.345	292.523	381.297	301.055	0.424039	-1.23773	5e-05	0.00022699	yes
LOC_Os03g47280	5.45929	3.05249	1.52815	3.34664	3.15985	8.41867	12.1195	7.89936	0.42366	-1.23902	5e-05	0.00022699	yes
LOC_Os11g45140	1.71928	1.08086	0.551924	1.11735	3.12452	1.62889	3.17192	2.64177	0.422955	-1.24142	0.01135	0.0278822	yes
LOC_Os06g38764	35.7064	34.4765	38.9853	36.3894	61.277	86.7974	110.904	86.3262	0.421534	-1.24628	5e-05	0.00022699	yes
LOC_Os09g08130	4.25833	5.97987	3.75633	4.66484	9.90514	8.34432	14.9838	11.0778	0.421098	-1.24777	5e-05	0.00022699	yes
LOC_Os08g39850	5.37456	7.12939	3.28801	5.26399	10.5271	11.1233	16.0843	12.5782	0.418501	-1.2567	5e-05	0.00022699	yes
LOC_Os01g29330	2.11587	1.76928	1.12932	1.67149	3.78902	3.42554	4.78655	4.00037	0.417834	-1.259	5e-05	0.00022699	yes
LOC_Os08g07080	1.31009	21.309	2.15593	8.25833	12.8588	13.183	33.4171	19.8196	0.416675	-1.26301	5e-05	0.00022699	yes
LOC_Os10g40934	18.9773	37.857	21.7341	26.1894	33.1885	71.4386	85.2616	63.2962	0.413759	-1.27314	5e-05	0.00022699	yes
LOC_Os10g36848	1.47322	2.34446	1.72668	1.84812	3.76495	3.92576	5.72241	4.47104	0.413353	-1.27455	5e-05	0.00022699	yes
LOC_Os07g48710	0.806213	0.454596	0.309511	0.52344	1.56397	0.380607	1.8677	1.27076	0.411911	-1.2796	0.0213	0.0476394	yes
LOC_Os04g24304	1.07246	1.50253	1.47547	1.35015	5.12713	2.22565	2.54386	3.29888	0.409275	-1.28886	0.0003	0.00116785	yes
LOC_Os01g21934	54.6807	33.1575	85.6148	57.8177	127.134	144.313	152.817	141.421	0.408834	-1.29041	5e-05	0.00022699	yes
LOC_Os07g37620	1.56165	1.69453	1.54897	1.60171	5.87808	1.734	4.144	3.91869	0.408736	-1.29076	5e-05	0.00022699	yes
LOC_Os01g19260	0.674456	0.353147	0.300549	0.442717	0.948382	1.05596	1.25843	1.08759	0.407062	-1.29668	0.0025	0.00758918	yes
LOC_Os11g37970	0.288742	2.16813	0.615069	1.02398	2.87407	1.51271	3.18133	2.5227	0.405906	-1.30078	0.0113	0.0277797	yes
LOC_Os04g05650	4.31977	8.8667	9.20722	7.46456	10.687	20.1968	24.442	18.4419	0.404761	-1.30486	5e-05	0.00022699	yes
LOC_Os05g38860	2.72816	3.79852	2.4569	2.99452	6.81607	6.48776	8.9178	7.40721	0.404271	-1.30661	5e-05	0.00022699	yes
LOC_Os04g43440	0.506289	1.46342	0.719598	0.896436	1.39924	2.97099	2.29045	2.22023	0.403758	-1.30844	5e-05	0.00022699	yes
LOC_Os05g43390	2.62735	3.73069	2.9766	3.11155	4.4842	9.68282	8.99806	7.72169	0.402962	-1.31128	5e-05	0.00022699	yes
LOC_Os01g27240	0.3112	0.370411	0.420322	0.367311	0.613389	0.72362	1.40407	0.913691	0.402008	-1.3147	0.01075	0.0266279	yes
LOC_Os01g71350	40.2602	46.6282	32.0094	39.6326	81.4915	95.6933	118.898	98.6942	0.40157	-1.31628	5e-05	0.00022699	yes
LOC_Os02g35490	0.290789	0.417798	0.400017	0.369535	0.714918	0.918219	1.1303	0.921144	0.40117	-1.31772	5e-05	0.00022699	yes
LOC_Os09g35790	1.93265	1.91048	1.353	1.73204	5.65088	3.1929	4.11565	4.31981	0.400953	-1.3185	5e-05	0.00022699	yes
LOC_Os09g27010	0.667288	0.826797	0.281461	0.591849	2.80009	0.138446	1.49625	1.47826	0.400369	-1.3206	0.00025	0.00099147	yes
LOC_Os04g37770	1.28217	1.10943	2.36048	1.58402	5.57995	3.0962	3.25577	3.97731	0.398264	-1.3282	0.0003	0.00116785	yes
LOC_Os11g05800	12.0068	19.1796	14.4475	15.2113	16.0858	43.3906	56.1053	38.5272	0.39482	-1.34073	5e-05	0.00022699	yes
LOC_Os09g31478	13.9704	22.9029	12.2811	16.3848	32.7049	44.9209	47.1975	41.6078	0.393792	-1.3445	5e-05	0.00022699	yes
LOC_Os07g35380	0.808243	1.02215	0.434957	0.755118	1.18496	2.21079	2.37472	1.92349	0.392577	-1.34895	5e-05	0.00022699	yes
LOC_Os05g35050	1.50763	0.641902	0.764814	0.971448	3.00559	2.25719	2.16631	2.47636	0.392289	-1.35001	0.00905	0.0229934	yes
LOC_Os07g46920	8.06076	4.5879	2.98168	5.21011	4.36743	9.77755	25.7036	13.2829	0.392242	-1.35018	5e-05	0.00022699	yes
LOC_Os06g04230	9.09176	14.991	7.56041	10.5477	24.4146	25.1021	31.3654	26.9607	0.391225	-1.35393	5e-05	0.00022699	yes
LOC_Os02g26430	0.261475	0.827781	0.352245	0.4805	1.46523	0.866316	1.36644	1.23266	0.389807	-1.35917	0.00905	0.0229934	yes
LOC_Os01g59410	5.87365	1.43182	4.9961	4.10052	11.1341	10.6691	9.76932	10.5242	0.389628	-1.35983	5e-05	0.00022699	yes
LOC_Os09g33555	1.22047	1.44314	1.09173	1.25178	2.44722	3.49051	3.76451	3.23408	0.387059	-1.36937	0.00055	0.00200577	yes
LOC_Os05g47960	0.438363	0.707749	0.843271	0.663128	2.35395	0.829579	1.97313	1.71889	0.385789	-1.37412	0.02125	0.0475446	yes
LOC_Os06g46740	0.54144	1.16972	0.306307	0.672488	2.72251	1.05467	1.45229	1.74316	0.385787	-1.37412	0.0039	0.0111215	yes
LOC_Os03g51920	1.17458	1.96072	0.556229	1.23051	3.27192	2.30605	4.04149	3.20648	0.383757	-1.38173	5e-05	0.00022699	yes
LOC_Os08g04630	1.3564	2.502	1.5818	1.8134	3.34778	5.14717	5.6904	4.72845	0.383508	-1.38267	5e-05	0.00022699	yes
LOC_Os06g37020	0.486584	0.560777	0.272717	0.440026	1.00119	0.804866	1.64567	1.15058	0.382438	-1.3867	0.01525	0.0358783	yes
LOC_Os02g36110	1.42943	1.08441	0.388587	0.967475	1.07226	1.38576	5.15035	2.53612	0.381478	-1.39033	5e-05	0.00022699	yes
LOC_Os07g27390	0.263835	0.67991	0.558768	0.500838	0.804998	1.57885	1.58064	1.32149	0.378995	-1.39975	0.0005	0.00184238	yes
LOC_Os12g03640	0.683905	0.678176	0.407412	0.589831	0.597813	2.23779	1.84386	1.55982	0.37814	-1.40301	5e-05	0.00022699	yes
LOC_Os04g27020	0.646592	0.587314	0.499839	0.577915	1.55719	1.3659	1.67567	1.53292	0.377003	-1.40735	0.0005	0.00184238	yes
LOC_Os01g28450	1.13422	1.66871	0.47339	1.09211	1.98113	3.1435	3.57076	2.89847	0.376788	-1.40817	0.00165	0.00528411	yes
LOC_Os07g46846	0.774074	0.694373	0.590952	0.686466	1.27874	0.739909	3.4734	1.83068	0.374979	-1.41512	0.0001	0.00043099	yes
LOC_Os03g12900	3.12072	4.80204	4.03682	3.98653	6.70079	13.3988	11.9704	10.69	0.372921	-1.42306	5e-05	0.00022699	yes
LOC_Os06g36560	1.03756	1.0348	0.978524	1.01696	1.81085	3.36926	3.03677	2.73896	0.371294	-1.42937	5e-05	0.00022699	yes
CPS3	5.22446	4.16602	4.75423	4.7149	4.75353	19.1045	14.3097	12.7226	0.370592	-1.43209	5e-05	0.00022699	yes
LOC_Os01g61510	1.58267	0.772657	0.798486	1.05127	2.2684	2.81864	3.48218	2.85641	0.368039	-1.44207	5e-05	0.00022699	yes
LOC_Os11g34570	2.03798	1.09315	2.01573	1.71562	4.17231	5.18632	4.67834	4.67899	0.366665	-1.44747	5e-05	0.00022699	yes
LOC_Os01g52740	0.609932	1.49514	0.424151	0.843075	1.55391	3.25467	2.12072	2.30976	0.365005	-1.45401	0.0002	0.000810104	yes
LOC_Os04g34180	1.78705	2.61952	1.82403	2.07687	7.08598	5.64908	4.3678	5.70095	0.364302	-1.45679	5e-05	0.00022699	yes
LOC_Os02g18080	2.08761	2.73249	2.09863	2.30624	3.76474	6.26807	9.06195	6.36492	0.362336	-1.4646	5e-05	0.00022699	yes
LOC_Os01g71340	29.5979	28.4444	26.8498	28.2974	84.1373	68.6037	81.8319	78.1909	0.361901	-1.46633	5e-05	0.00022699	yes
LOC_Os11g03820	0.339405	0.92742	0.346517	0.537781	0.429947	2.49987	1.54337	1.49106	0.36067	-1.47125	5e-05	0.00022699	yes
LOC_Os03g26910	1.7448	1.68727	1.58451	1.67219	7.43293	1.89977	4.65272	4.66181	0.3587	-1.47915	5e-05	0.00022699	yes
LOC_Os10g28510	0.627282	0.635902	0.41491	0.559364	1.22246	1.59722	1.8657	1.5618	0.358153	-1.48135	5e-05	0.00022699	yes
LOC_Os12g33130	34.5455	79.9741	29.9099	48.1432	62.4223	142.719	198.15	134.431	0.358126	-1.48146	5e-05	0.00022699	yes
LOC_Os12g07310	2.84108	2.43586	3.01536	2.7641	4.50568	8.52842	10.1539	7.72934	0.357611	-1.48354	5e-05	0.00022699	yes
LOC_Os01g04540	14.4235	12.2321	6.64481	11.1001	24.0967	30.4693	39.2062	31.2574	0.355119	-1.49363	5e-05	0.00022699	yes
LOC_Os03g64260	0.96489	0.364676	0.413814	0.581127	1.80665	1.32306	1.78365	1.63779	0.354824	-1.49482	0.02155	0.0481144	yes
LOC_Os04g32480	1.55527	1.14362	0.389317	1.0294	2.61817	2.10648	4.02734	2.91733	0.352857	-1.50284	0.0003	0.00116785	yes
LOC_Os06g29730	40.4485	139.094	54.785	78.1093	120.448	212.683	332.526	221.886	0.352024	-1.50625	5e-05	0.00022699	yes
LOC_Os04g43380	0.390767	0.197765	0.504929	0.364487	0.456377	0.910673	1.7411	1.03605	0.351804	-1.50715	0.01935	0.0439316	yes
LOC_Os02g36190	0.430122	1.39203	0.526533	0.782895	1.49488	1.89927	3.36642	2.25352	0.34741	-1.52529	5e-05	0.00022699	yes
LOC_Os06g36880	0.280534	0.463409	0.338047	0.360664	1.44923	0.665118	1.01995	1.04477	0.345209	-1.53446	0.00355	0.0102503	yes
LOC_Os11g37700	0.782667	1.71224	0.912763	1.13589	2.1885	3.51301	4.19653	3.29935	0.344277	-1.53836	5e-05	0.00022699	yes
LOC_Os12g43380	44.7446	55.965	30.0702	43.5933	89.2107	104.725	186.091	126.675	0.344135	-1.53895	5e-05	0.00022699	yes
bhlh120	3.68192	3.11014	3.62209	3.47138	22.4244	0.89082	7.08551	10.1336	0.342561	-1.54557	5e-05	0.00022699	yes
LOC_Os08g30510	57.4504	89.9627	107.189	84.8674	203.526	293.75	250.807	249.361	0.34034	-1.55495	5e-05	0.00022699	yes
LOC_Os06g39120	12.0646	21.7938	12.5342	15.4642	38.9809	37.9188	60.2717	45.7238	0.338209	-1.56401	5e-05	0.00022699	yes
LOC_Os12g43440	1.01155	0.633218	0.404179	0.682981	2.90645	1.45793	1.74212	2.0355	0.335535	-1.57547	0.0141	0.0335501	yes
LOC_Os04g49194	9.76183	11.4449	10.2495	10.4854	27.1973	29.5605	37.3732	31.377	0.334175	-1.58133	5e-05	0.00022699	yes
LOC_Os10g42020	23.6259	40.6777	22.3427	28.8821	67.0571	76.2657	117.009	86.7773	0.33283	-1.58714	5e-05	0.00022699	yes
LOC_Os04g41620	0.613595	0.654225	0.715865	0.661228	2.63146	1.56498	1.78277	1.99307	0.331764	-1.59177	0.0006	0.00216684	yes
LOC_Os08g40270	0.385657	0.603651	0.183479	0.390929	1.21804	0.541501	1.83476	1.1981	0.326291	-1.61577	5e-05	0.00022699	yes
LOC_Os01g03380	0.176246	1.19056	0.253308	0.540036	2.14483	0.996782	1.8561	1.66591	0.324169	-1.62518	0.0067	0.0177532	yes
bhlh6	1.47839	1.09432	0.598706	1.05714	2.76142	5.03917	2.02571	3.27543	0.322748	-1.63152	5e-05	0.00022699	yes
LOC_Os05g30760	0.812312	1.88735	0.676316	1.12533	1.21264	4.65735	4.59128	3.48709	0.322713	-1.63168	5e-05	0.00022699	yes
LOC_Os05g12640	1.02027	0.501058	0.608047	0.709792	2.80654	2.42404	1.46784	2.2328	0.317893	-1.65339	5e-05	0.00022699	yes
LOC_Os07g34260	29.8238	15.2859	16.8809	20.6635	21.4942	76.1275	98.7507	65.4574	0.315679	-1.66347	5e-05	0.00022699	yes
LOC_Os07g46060	0.648698	0.687079	0.758002	0.697926	1.33101	2.38623	2.93114	2.21612	0.314932	-1.66689	5e-05	0.00022699	yes
LOC_Os12g36880	23.8637	29.6759	24.31	25.9499	70.4842	69.2335	109.104	82.9407	0.312873	-1.67635	5e-05	0.00022699	yes
LOC_Os02g02930	4.16861	2.89606	1.90455	2.98974	0.875229	8.41297	19.4444	9.57752	0.312162	-1.67963	5e-05	0.00022699	yes
LOC_Os06g13560	1.69531	3.0653	2.14594	2.30218	2.99432	11.8569	7.51686	7.45603	0.308768	-1.69541	5e-05	0.00022699	yes
LOC_Os07g40220	3.23737	0.729119	1.241	1.73583	5.13451	5.00568	6.74004	5.62674	0.308497	-1.69667	0.0001	0.00043099	yes
LOC_Os12g12080	0.378058	0.754045	0.252875	0.461659	0.617368	1.36823	2.50902	1.49821	0.30814	-1.69834	0.01755	0.0404529	yes
LOC_Os03g08940	3.09481	2.22811	1.05348	2.12546	14.2732	3.52366	2.90608	6.90098	0.307994	-1.69903	0.001	0.00340328	yes
LOC_Os03g12890	12.4209	25.0823	12.4941	16.6658	37.7031	67.6531	57.1121	54.1561	0.307736	-1.70023	5e-05	0.00022699	yes
LOC_Os02g11870	0.577451	0.519217	0.265131	0.453933	1.8123	1.47801	1.14278	1.4777	0.307189	-1.7028	0.01545	0.036277	yes
LOC_Os06g38660	4.08122	3.92414	3.33968	3.78168	9.65999	12.6725	14.8062	12.3795	0.305479	-1.71085	5e-05	0.00022699	yes
LOC_Os11g10800	1.28297	0.769146	1.09098	1.0477	4.79721	3.00515	2.63335	3.47857	0.301187	-1.73127	0.00025	0.00099147	yes
LOC_Os06g21820	1.86889	2.01961	0.926757	1.60509	3.13365	6.05031	6.84491	5.34296	0.300412	-1.73499	5e-05	0.00022699	yes
LOC_Os04g56470	1.59607	2.08093	1.26504	1.64734	4.16931	5.01812	7.36828	5.51857	0.298508	-1.74416	5e-05	0.00022699	yes
LOC_Os11g02530	0.594461	1.20962	0.808856	0.870978	0.862496	3.39991	4.50061	2.921	0.298178	-1.74575	5e-05	0.00022699	yes
LOC_Os01g37750	1.08577	1.4299	0.608463	1.04138	3.80871	3.07843	3.67169	3.51961	0.295879	-1.75692	5e-05	0.00022699	yes
LOC_Os06g51050	0.542751	1.23818	0.632257	0.804395	3.24712	1.3822	3.63359	2.75431	0.29205	-1.77571	5e-05	0.00022699	yes
LOC_Os02g40784	2.47646	3.7016	3.37453	3.1842	8.6653	10.7891	13.4821	10.9788	0.290032	-1.78572	5e-05	0.00022699	yes
LOC_Os01g04550	21.0168	15.7064	6.03206	14.2517	33.1627	49.4669	65.6027	49.4107	0.288433	-1.79369	5e-05	0.00022699	yes
LOC_Os09g28460	0.330123	0.575312	0.267068	0.390834	1.2693	1.70776	1.11276	1.36327	0.286689	-1.80244	0.0002	0.000810104	yes
LOC_Os11g27329	0.847027	1.04378	0.884778	0.925194	3.82732	2.55256	3.31569	3.23186	0.286273	-1.80454	0.0191	0.0434643	yes
LOC_Os03g29190	19.4366	30.2915	25.0396	24.9226	38.3082	89.5054	137.223	88.3454	0.282104	-1.8257	5e-05	0.00022699	yes
LOC_Os01g42860	13.2655	18.1786	12.3244	14.5895	30.6406	47.7234	76.8567	51.7402	0.281976	-1.82636	5e-05	0.00022699	yes
LOC_Os12g12090	12.8308	15.8594	9.4296	12.7066	22.6358	53.8401	60.8864	45.7874	0.277513	-1.84937	5e-05	0.00022699	yes
LOC_Os08g33150	0.260596	0.463578	0.789064	0.504412	1.11346	1.61719	2.77754	1.83607	0.274724	-1.86395	0.0004	0.00151063	yes
LOC_Os12g36830	12.0791	14.4022	13.1098	13.197	39.7094	41.1023	66.2458	49.0192	0.269221	-1.89314	5e-05	0.00022699	yes
LOC_Os10g37340	32.5333	36.5586	43.1804	37.4241	157.518	123.714	136.385	139.206	0.26884	-1.89518	5e-05	0.00022699	yes
bhlh25	0.316733	0.109203	0.325749	0.250562	0.765241	0.63879	1.3994	0.934476	0.268131	-1.89899	0.0019	0.00598056	yes
LOC_Os06g39110	9.88516	25.5305	8.5525	14.6561	30.3347	53.0969	80.6016	54.6777	0.268045	-1.89945	5e-05	0.00022699	yes
LOC_Os09g13440	10.7308	12.2415	7.86922	10.2805	18.1826	39.0293	59.0703	38.7607	0.26523	-1.91468	5e-05	0.00022699	yes
LOC_Os07g07290	0.361403	0.54576	0.464474	0.457213	1.49928	1.82773	1.90191	1.74297	0.262318	-1.93061	0.01505	0.0354783	yes
LOC_Os01g61610	0.68251	0.973477	0.414136	0.690041	2.1383	2.35142	3.40226	2.63066	0.262307	-1.93067	5e-05	0.00022699	yes
LOC_Os01g34610	0.0596456	0.210219	0.491992	0.253952	0.502143	0.83614	1.59892	0.979069	0.259381	-1.94685	0.00095	0.00325238	yes
LOC_Os08g24300	6.8549	14.2381	18.1761	13.0897	36.658	47.6828	67.8981	50.7463	0.257944	-1.95487	0.0168	0.0389675	yes
KS8	0.5378	0.731973	0.4286	0.566124	1.31733	1.69703	3.64746	2.22061	0.254941	-1.97177	5e-05	0.00022699	yes
LOC_Os04g27190	0.0972031	0.887936	0.173922	0.386354	0.548312	2.12065	1.9721	1.54702	0.249741	-2.0015	5e-05	0.00022699	yes
LOC_Os07g03710	3.25355	6.90556	1.31727	3.82546	20.2271	7.97465	17.9068	15.3695	0.248899	-2.00637	5e-05	0.00022699	yes
LOC_Os12g26290	0.705845	1.9928	1.80414	1.50093	4.52729	5.73815	7.83181	6.03242	0.248811	-2.00688	5e-05	0.00022699	yes
LOC_Os04g35534	0.391608	0.658396	0.42025	0.490085	2.44407	0.964664	2.53595	1.98156	0.247323	-2.01553	0.00845	0.0216746	yes
LOC_Os01g03360	7.21888	8.24387	2.28783	5.91686	9.88904	22.5819	39.7076	24.0595	0.245926	-2.0237	5e-05	0.00022699	yes
LOC_Os06g50530	1.31646	0.974862	0.414833	0.902051	1.85121	4.89717	4.29129	3.67989	0.24513	-2.02838	0.01635	0.0380683	yes
CYP99A2	0.339244	0.40619	0.475326	0.40692	1.57129	0.892707	2.60754	1.69051	0.240708	-2.05464	5e-05	0.00022699	yes
LOC_Os10g41999	2.40651	2.43458	1.55398	2.13169	4.94117	7.64373	14.2892	8.95802	0.237964	-2.07118	5e-05	0.00022699	yes
LOC_Os12g43410	1.58815	2.44246	0.890863	1.64049	5.22693	7.88759	7.67971	6.93141	0.236675	-2.07902	0.00065	0.0023263	yes
LOC_Os07g34280	3.75902	1.34955	1.14854	2.0857	1.07286	9.80955	15.9767	8.95304	0.23296	-2.10185	5e-05	0.00022699	yes
LOC_Os11g33270	0.315298	0.412726	1.68602	0.804681	7.14801	2.21153	1.2112	3.52358	0.22837	-2.13055	5e-05	0.00022699	yes
LOC_Os12g43430	0.283187	0.393866	0.111734	0.262929	1.33616	0.989282	1.15585	1.16043	0.226579	-2.14191	0.0152	0.0357798	yes
LOC_Os03g52860	1.9398	4.38289	0.756831	2.35984	0.826142	7.44543	23.0447	10.4388	0.226064	-2.14519	5e-05	0.00022699	yes
LOC_Os04g56430	0.152273	0.802007	0.853194	0.602491	2.25062	3.1895	2.72134	2.72049	0.221464	-2.17485	0.0002	0.000810104	yes
LOC_Os10g41980	7.20513	12.8217	5.54262	8.52315	22.1015	34.9309	62.413	39.8152	0.214068	-2.22386	5e-05	0.00022699	yes
LOC_Os12g11550	0	2.60983	4.44224	2.35069	13.1213	6.55517	13.403	11.0265	0.213186	-2.22982	0.0192	0.0436497	yes
LOC_Os12g02210	0.192824	0.90527	0.308175	0.468757	2.86967	1.81903	1.99248	2.22706	0.210482	-2.24823	0.02	0.045174	yes
LOC_Os02g43330	1.41031	0.844637	0.457441	0.904128	6.79091	0.514302	5.85874	4.38799	0.206046	-2.27896	5e-05	0.00022699	yes
LOC_Os04g59200	16.9257	40.3902	9.77256	22.3628	53.8213	113.578	161.24	109.547	0.204139	-2.29238	5e-05	0.00022699	yes
LOC_Os06g27920	1.68331	0	2.5428	1.40871	10.2711	5.00304	5.48008	6.91806	0.203628	-2.29599	0.0187	0.0426926	yes
LOC_Os08g08970	0.453234	0.118091	0	0.190442	1.89861	0.790965	0.173277	0.954284	0.199565	-2.32507	0.01005	0.0251456	yes
LOC_Os11g02520	1.46706	3.00505	1.3771	1.94974	1.85373	7.16079	20.9444	9.98632	0.195241	-2.35667	5e-05	0.00022699	yes
LOC_Os12g42910	0.297338	1.22696	0.160648	0.561647	1.25395	6.91424	1.76571	3.3113	0.169615	-2.55966	5e-05	0.00022699	yes
LOC_Os07g05940	0.78773	0.492115	0.380745	0.55353	5.99911	0.224738	3.61044	3.2781	0.168857	-2.56613	5e-05	0.00022699	yes
LOC_Os03g16960	0.636823	0.982148	0.487589	0.702187	3.02484	4.59115	5.10397	4.23999	0.165611	-2.59413	5e-05	0.00022699	yes
LOC_Os04g59190	8.14881	8.82421	8.86998	8.61433	37.1149	59.3366	62.8024	53.0846	0.162275	-2.62348	5e-05	0.00022699	yes
LOC_Os07g03730	15.2859	20.0142	14.7367	16.6789	51.3315	78.1354	180.905	103.457	0.161216	-2.63294	5e-05	0.00022699	yes
LOC_Os10g37160	0.908503	0.519262	1.45834	0.962036	1.51851	3.52145	13.867	6.30231	0.152648	-2.71172	5e-05	0.00022699	yes
LOC_Os03g09170	0.303254	0.617555	0.394181	0.43833	6.12751	0.129261	2.60517	2.95398	0.148386	-2.75257	5e-05	0.00022699	yes
CPS4	0.740561	1.07156	0.626946	0.813023	2.82754	4.08691	9.53804	5.48416	0.148249	-2.7539	5e-05	0.00022699	yes
LOC_Os03g58320	15.9417	16.518	11.4961	14.652	17.1854	92.4428	188.403	99.3438	0.147488	-2.76133	5e-05	0.00022699	yes
LOC_Os03g24820	1.77127	4.99578	0.535399	2.43415	7.54868	22.8963	20.1178	16.8543	0.144423	-2.79163	5e-05	0.00022699	yes
LOC_Os07g34520	5.34634	5.88497	1.21813	4.14981	7.35758	70.8596	10.0732	29.4301	0.141006	-2.82618	5e-05	0.00022699	yes
LOC_Os11g46250	0.0716036	0.146531	0.0935296	0.103888	0.304295	0.720753	1.2766	0.767216	0.135409	-2.8846	5e-05	0.00022699	yes
LOC_Os03g17870	6.53823	18.111	1.92669	8.85865	38.4409	73.921	86.3673	66.2431	0.133729	-2.90261	0.00035	0.00134087	yes
LOC_Os04g27340	0.552618	0.108927	0.417166	0.35957	0.280308	2.73595	5.71395	2.91007	0.123561	-3.01671	5e-05	0.00022699	yes
LOC_Os11g46880	1.34426	1.75743	2.10929	1.737	5.09085	10.9034	26.3491	14.1145	0.123065	-3.02251	5e-05	0.00022699	yes
LOC_Os11g02100	0.166323	0.709544	0.150966	0.342278	0.906351	2.4505	5.72619	3.02768	0.11305	-3.14497	0.0002	0.000810104	yes
LOC_Os06g35700	0.0617151	0.467591	0.159179	0.229495	0.890622	2.7404	2.6415	2.09084	0.109762	-3.18755	5e-05	0.00022699	yes
LOC_Os02g12680	0.0935108	0.171899	0.0975308	0.12098	0.978546	1.34326	1.30319	1.20833	0.100122	-3.32017	0.0042	0.0118581	yes
LOC_Os08g07100	2.4975	12.3765	3.57638	6.15014	6.93418	78.174	143.002	76.0366	0.0808839	-3.628	5e-05	0.00022699	yes
LOC_Os07g30820	5.74798	6.12228	4.66196	5.51074	64.9837	73.4477	76.8395	71.757	0.0767972	-3.7028	5e-05	0.00022699	yes
LOC_Os08g39660	0	0.296869	0.202123	0.166331	1.22348	6.51204	6.31621	4.68391	0.0355111	-4.81558	0.0001	0.00043099	yes
LOC_Os04g27670	0.248894	0.357902	0.190372	0.265723	2.78158	8.3153	11.6519	7.58292	0.0350423	-4.83476	5e-05	0.00022699	yes
LOC_Os11g14200	0	0	0	0	7.04979	0	0	2.34993	0	#NAME?	5e-05	0.00022699	yes
LOC_Os06g38580	0	0	0	0	4.53872	7.62635	6.68282	6.28263	0	#NAME?	0.00145	0.00471679	yes
LOC_Os07g46050	0	0	0	0	2.07729	1.89573	4.15297	2.70866	0	#NAME?	0.00145	0.00471679	yes
