# Supplementary material for: The OsABF1 transcription factor improves drought tolerance by activating the transcription of COR413-TM1 in rice
Source: J Exp Bot. 2017 Aug 12;68(16):4695–707. doi: 10.1093/jxb/erx260 (PMC5853872; doi:10.1093/jxb/erx260)
Supplement: Supplementary Table S5 [file erx260_suppl_supplementary_table_s5-with-caption.xlsx]

## Sheet: Sheet1
Table S5. Differentially expressed genes between the WT and the WT-D treatment.
LOC NO.	WT-D R1	WT-D R2	WT-D R3	WT-D-average	WT R1	WT R2	WT R3	WT-average	fold change	log2(fold change)	p	q	significant
LOC_Os01g04090	1.88345	1.10922	0.48788	1.16018	0	0	0	0	#DIV/0!	inf	5e-05	0.00022699	yes
LOC_Os01g10230	5.45222	0.878311	0.699051	2.3432	0	0	0	0	#DIV/0!	inf	5e-05	0.00022699	yes
LOC_Os01g12690	1.84427	1.2945	1.42344	1.52074	0	0	0	0	#DIV/0!	inf	5e-05	0.00022699	yes
LOC_Os01g18370	0.850467	1.63969	0.978779	1.15631	0	0	0	0	#DIV/0!	inf	5e-05	0.00022699	yes
LOC_Os01g19880	5.65333	1.69806	1.72008	3.02382	0	0	0	0	#DIV/0!	inf	5e-05	0.00022699	yes
LOC_Os01g62310	1.08764	1.3187	0.918361	1.10823	0	0	0	0	#DIV/0!	inf	5e-05	0.00022699	yes
LOC_Os01g64410	1.95004	2.02853	1.73871	1.90576	0	0	0	0	#DIV/0!	inf	5e-05	0.00022699	yes
LOC_Os02g09760	3.58245	1.6367	3.10861	2.77592	0	0	0	0	#DIV/0!	inf	5e-05	0.00022699	yes
LOC_Os02g16500	27.3078	4.3034	2.99695	11.536	0	0	0	0	#DIV/0!	inf	5e-05	0.00022699	yes
LOC_Os02g30610	11.2386	8.40994	8.20015	9.28289	0	0	0	0	#DIV/0!	inf	5e-05	0.00022699	yes
LOC_Os02g44090	12.338	5.01574	5.13682	7.49685	0	0	0	0	#DIV/0!	inf	5e-05	0.00022699	yes
LOC_Os02g47950	2.25902	2.27871	1.1902	1.90931	0	0	0	0	#DIV/0!	inf	5e-05	0.00022699	yes
LOC_Os02g48194	2.41682	1.20382	3.35344	2.32469	0	0	0	0	#DIV/0!	inf	5e-05	0.00022699	yes
LOC_Os03g04040	2.87903	0.59275	0.943543	1.47178	0	0	0	0	#DIV/0!	inf	5e-05	0.00022699	yes
LOC_Os03g06430	1.72556	0.407556	2.83829	1.65714	0	0	0	0	#DIV/0!	inf	5e-05	0.00022699	yes
LOC_Os03g42870	7.49125	0.779863	0	2.75704	0	0	0	0	#DIV/0!	inf	0.00015	0.000624142	yes
LOC_Os03g58500	3.83777	6.1733	8.59836	6.20314	0	0	0	0	#DIV/0!	inf	5e-05	0.00022699	yes
LOC_Os03g60760	5.80496	3.4892	4.85986	4.718	0	0	0	0	#DIV/0!	inf	5e-05	0.00022699	yes
LOC_Os04g03760	33.8449	16.3837	11.4099	20.5461	0	0	0	0	#DIV/0!	inf	0.00015	0.000624142	yes
LOC_Os04g07460	2.35905	1.59572	2.22257	2.05911	0	0	0	0	#DIV/0!	inf	5e-05	0.00022699	yes
LOC_Os04g32320	5.55832	3.37664	2.9531	3.96269	0	0	0	0	#DIV/0!	inf	5e-05	0.00022699	yes
LOC_Os04g42050	18.7085	14.2696	13.2501	15.4094	0	0	0	0	#DIV/0!	inf	5e-05	0.00022699	yes
LOC_Os04g45700	3.13531	0.0944867	0.263208	1.16434	0	0	0	0	#DIV/0!	inf	5e-05	0.00022699	yes
LOC_Os04g52110	1.15218	1.58997	0.69205	1.14473	0	0	0	0	#DIV/0!	inf	5e-05	0.00022699	yes
LOC_Os04g56309	2.52076	1.45102	0.866153	1.61264	0	0	0	0	#DIV/0!	inf	5e-05	0.00022699	yes
LOC_Os05g08830	3.2238	0.69894	0.649003	1.52392	0	0	0	0	#DIV/0!	inf	5e-05	0.00022699	yes
LOC_Os05g20550	3.36086	1.09099	3.03914	2.497	0	0	0	0	#DIV/0!	inf	5e-05	0.00022699	yes
LOC_Os05g25900	8.45298	6.17378	2.86634	5.83104	0	0	0	0	#DIV/0!	inf	5e-05	0.00022699	yes
LOC_Os06g02040	9.2532	6.3964	7.38183	7.67714	0	0	0	0	#DIV/0!	inf	5e-05	0.00022699	yes
LOC_Os07g07400	1.49969	2.03342	2.36018	1.96443	0	0	0	0	#DIV/0!	inf	5e-05	0.00022699	yes
LOC_Os07g37330	18.0868	5.19186	7.23138	10.17	0	0	0	0	#DIV/0!	inf	5e-05	0.00022699	yes
LOC_Os07g38050	0.882099	1.61074	1.49566	1.3295	0	0	0	0	#DIV/0!	inf	5e-05	0.00022699	yes
LOC_Os07g39200	4.48676	1.73721	9.67859	5.30085	0	0	0	0	#DIV/0!	inf	5e-05	0.00022699	yes
LOC_Os08g04360	1.23925	0.751591	2.09368	1.36151	0	0	0	0	#DIV/0!	inf	5e-05	0.00022699	yes
LOC_Os08g45120	1.57888	0.881906	2.04724	1.50268	0	0	0	0	#DIV/0!	inf	5e-05	0.00022699	yes
LOC_Os09g27410	6.13817	1.28645	10.7509	6.05849	0	0	0	0	#DIV/0!	inf	5e-05	0.00022699	yes
LOC_Os09g30506	3.18311	2.05007	2.14155	2.45824	0	0	0	0	#DIV/0!	inf	5e-05	0.00022699	yes
LOC_Os10g14004	0	79.165	0	26.3883	0	0	0	0	#DIV/0!	inf	0.002	0.00625167	yes
LOC_Os10g21192	2.40891	0.201526	0.842073	1.15084	0	0	0	0	#DIV/0!	inf	5e-05	0.00022699	yes
LOC_Os10g29460	4.29174	0.184706	2.31538	2.26394	0	0	0	0	#DIV/0!	inf	5e-05	0.00022699	yes
LOC_Os10g29570	0	1.53236	2.56118	1.36451	0	0	0	0	#DIV/0!	inf	5e-05	0.00022699	yes
LOC_Os10g38000	2.21646	1.60067	0.955484	1.59087	0	0	0	0	#DIV/0!	inf	5e-05	0.00022699	yes
LOC_Os12g13350	3.76432	8.68607	14.5179	8.98942	0	0	0	0	#DIV/0!	inf	5e-05	0.00022699	yes
LOC_Os12g13490	4.37963	1.59942	2.22772	2.73559	0	0	0	0	#DIV/0!	inf	5e-05	0.00022699	yes
LOC_Os12g34430	13.8001	9.00186	2.8934	8.56511	0	0	0	0	#DIV/0!	inf	5e-05	0.00022699	yes
nad6	2.67484	0.41758	0.290809	1.12774	0	0	0	0	#DIV/0!	inf	5e-05	0.00022699	yes
trnS(GCU)	308.926	0	0	102.975	0	0	0	0	#DIV/0!	inf	0.00925	0.0234279	yes
LOC_Os03g20680	42.7317	50.4402	44.9028	46.0249	0.181069	0	0.0568868	0.0793185	580.254	9.18054	0.0026	0.00783001	yes
LOC_Os05g31670	30.1341	26.4098	32.0685	29.5375	0.0799213	0	0.249737	0.109886	268.801	8.07039	0.0026	0.00783001	yes
EM	80.6172	98.3142	71.6155	83.5156	1.02712	0	0.104188	0.377102	221.467	7.79095	0.0026	0.00783001	yes
LOC_Os05g37060	165.418	111.662	116.272	131.117	0.904352	0	1.31566	0.740004	177.184	7.46911	5e-05	0.00022699	yes
LOC_Os10g36180	95.951	97.3426	75.9525	89.7487	0.984271	0.100658	0.441023	0.50865	176.445	7.46307	5e-05	0.00022699	yes
LOC_Os02g43330	1037.04	622.467	603.915	754.474	6.79091	0.514302	5.85874	4.38799	171.941	7.42577	5e-05	0.00022699	yes
LOC_Os11g26780	18.3963	19.3507	14.9252	17.5574	0.230712	0	0.0767355	0.102483	171.32	7.42055	0.0026	0.00783001	yes
LOC_Os07g05940	861.867	324.98	365.188	517.345	5.99911	0.224738	3.61044	3.2781	157.819	7.30212	5e-05	0.00022699	yes
LOC_Os03g42520	15.5842	20.6409	16.9154	17.7135	0.194934	0	0.147452	0.114129	155.206	7.27804	0.0026	0.00783001	yes
LOC_Os06g03670	252.574	105.751	173.125	177.15	1.69005	0.0788425	1.65811	1.14234	155.076	7.27684	5e-05	0.00022699	yes
LOC_Os05g38290	78.857	24.8964	24.3413	42.6983	0.337196	0.0494338	0.476551	0.287727	148.399	7.21333	5e-05	0.00022699	yes
LOC_Os03g03550	46.5433	28.2572	29.1827	34.6611	0.344957	0.0675703	0.355263	0.25593	135.432	7.08142	0.0017	0.00542462	yes
LOC_Os07g48710	225.714	139.541	143.721	169.659	1.56397	0.380607	1.8677	1.27076	133.51	7.0608	5e-05	0.00022699	yes
LOC_Os01g50910	50.6209	70.4987	61.189	60.7695	0.663053	0.178789	0.548364	0.463402	131.138	7.03494	5e-05	0.00022699	yes
LOC_Os01g50400	163.411	70.0148	81.0411	104.822	0.55776	0.563654	1.31712	0.812843	128.957	7.01075	5e-05	0.00022699	yes
LOC_Os03g09170	634.08	195.106	306.08	378.422	6.12751	0.129261	2.60517	2.95398	128.106	7.00119	5e-05	0.00022699	yes
LOC_Os05g11600	137.367	93.5989	105.403	112.123	1.90491	0	0.734438	0.879783	127.444	6.99372	0.0026	0.00783001	yes
LOC_Os12g39310	23.7033	12.0901	14.5221	16.7719	0.313262	0	0.0818119	0.131691	127.358	6.99274	0.0001	0.00043099	yes
LOC_Os09g21120	103.94	53.1165	54.4151	70.4906	1.16177	0.0609536	0.454005	0.558911	126.121	6.97867	5e-05	0.00022699	yes
LOC_Os09g27010	213.542	150.553	162.502	175.532	2.80009	0.138446	1.49625	1.47826	118.742	6.89169	5e-05	0.00022699	yes
LOC_Os02g45420	31.509	20.5886	21.7655	24.621	0.453548	0.0960106	0.0841322	0.21123	116.56	6.86493	0.0001	0.00043099	yes
LOC_Os04g32790	40.7198	16.1752	18.1431	25.0127	0.51845	0	0.158371	0.225607	110.868	6.79271	0.0026	0.00783001	yes
LOC_Os03g04190	72.9148	38.5337	37.4532	49.6339	0.893453	0.0541482	0.427041	0.458214	108.32	6.75916	5e-05	0.00022699	yes
LOC_Os03g22200	538.443	365.619	326.699	410.254	6.19762	1.45244	3.72931	3.79312	108.157	6.75699	5e-05	0.00022699	yes
LOC_Os05g12040	25.1962	22.1431	19.7132	22.3508	0.232411	0.144111	0.252563	0.209695	106.587	6.73589	0.0001	0.00043099	yes
LOC_Os12g05210	63.4937	63.9638	51.5482	59.6686	0.740918	0.470217	0.515052	0.575396	103.7	6.69627	5e-05	0.00022699	yes
bhlh120	1412.28	767.939	833.077	1004.43	22.4244	0.89082	7.08551	10.1336	99.1188	6.6311	5e-05	0.00022699	yes
LOC_Os01g04590	181.573	83.8187	118.443	127.945	1.9444	0.341933	1.6979	1.32808	96.3383	6.59004	5e-05	0.00022699	yes
LOC_Os12g08700	86.0119	63.1818	49.9849	66.3929	0.792114	0	1.30486	0.69899	94.984	6.56961	0.0026	0.00783001	yes
LOC_Os03g44380	230.918	75.669	89.7242	132.104	2.5585	0.32451	1.52521	1.46941	89.9028	6.49029	5e-05	0.00022699	yes
LOC_Os02g52380	38.1975	26.261	27.3268	30.5951	0.594983	0.205146	0.224707	0.341612	89.561	6.4848	5e-05	0.00022699	yes
LOC_Os10g38820	21.8506	27.7786	22.5852	24.0715	0.40665	0	0.441154	0.282601	85.1784	6.41241	5e-05	0.00022699	yes
LOC_Os03g26910	583.879	293.7	306.383	394.654	7.43293	1.89977	4.65272	4.66181	84.6568	6.40355	5e-05	0.00022699	yes
LOC_Os04g59540	4.51453	11.0782	8.91268	8.16847	0.0672875	0.0504953	0.176992	0.0982582	83.1327	6.37734	5e-05	0.00022699	yes
bhlh121	90.0706	50.3865	44.3949	61.6174	1.22068	0.1355	0.949888	0.768688	80.1592	6.3248	5e-05	0.00022699	yes
LOC_Os01g46760	51.562	39.0443	32.4868	41.031	0.854126	0.322728	0.377067	0.517974	79.2144	6.30769	5e-05	0.00022699	yes
LOC_Os02g42585	73.7649	28.1698	49.211	50.3819	0.784489	0.36535	0.768357	0.639399	78.7957	6.30005	5e-05	0.00022699	yes
LOC_Os01g51690	84.3387	25.6135	56.4959	55.4827	1.05526	0.220745	0.838217	0.704742	78.7277	6.2988	5e-05	0.00022699	yes
LOC_Os08g01910	123.078	59.7769	62.9372	81.9306	1.68811	0.641547	0.883418	1.07102	76.4977	6.25734	5e-05	0.00022699	yes
LOC_Os11g06770	43.2149	17.1553	19.7087	26.693	0.484679	0.439569	0.128567	0.350938	76.0619	6.2491	5e-05	0.00022699	yes
LOC_Os07g37400	75.765	39.0939	54.4513	56.4367	1.21585	0.22694	0.795452	0.746082	75.6441	6.24116	5e-05	0.00022699	yes
LOC_Os03g32220	26.7512	15.4013	22.3727	21.5084	0.365676	0	0.487844	0.284507	75.5988	6.24029	0.0001	0.00043099	yes
LOC_Os02g57840	53	63.8348	53.0277	56.6208	1.59366	0.0903975	0.57817	0.754076	75.0863	6.23048	5e-05	0.00022699	yes
LOC_Os02g10300	6.50239	6.6509	6.52661	6.55997	0.146956	0.0424108	0.0743274	0.0878981	74.6315	6.22171	0.0015	0.00486079	yes
LOC_Os08g32060	25.5677	6.66892	9.72071	13.9858	0.389117	0.065272	0.114393	0.189594	73.7671	6.2049	0.0001	0.00043099	yes
LOC_Os06g50950	370.703	410.89	345.168	375.587	8.32273	3.74303	3.46737	5.17771	72.5392	6.18069	5e-05	0.00022699	yes
LOC_Os07g37620	400.646	203.758	230.762	278.389	5.87808	1.734	4.144	3.91869	71.0413	6.15058	5e-05	0.00022699	yes
LOC_Os09g27820	34.7585	25.6353	23.8357	28.0765	0.667331	0.115699	0.405539	0.39619	70.8663	6.14703	5e-05	0.00022699	yes
LOC_Os02g26430	127.198	55.166	77.8404	86.7349	1.46523	0.866316	1.36644	1.23266	70.364	6.13676	5e-05	0.00022699	yes
LOC_Os10g33450	41.9022	13.633	20.2235	25.2529	0.858359	0	0.245256	0.367872	68.6459	6.1011	0.0026	0.00783001	yes
LOC_Os08g37050	106.514	36.5629	48.0704	63.7158	1.01995	0.958751	0.840134	0.939612	67.8108	6.08344	5e-05	0.00022699	yes
LOC_Os06g43080	219.677	166.585	183.178	189.813	4.6223	1.58142	2.30961	2.83777	66.8881	6.06368	5e-05	0.00022699	yes
LOC_Os01g65700	136.66	97.7052	95.1211	109.829	2.08646	1.1253	1.72564	1.6458	66.7329	6.06032	5e-05	0.00022699	yes
LOC_Os03g60570	124.479	56.7832	80.1055	87.1225	2.05045	0.716425	1.16589	1.31092	66.4591	6.05439	5e-05	0.00022699	yes
LOC_Os03g50960	95.0873	58.5822	71.1339	74.9344	1.18386	0.385654	1.81668	1.12873	66.3882	6.05286	5e-05	0.00022699	yes
LOC_Os04g34600	633.202	425.425	359.982	472.87	11.4109	3.76937	6.53864	7.23965	65.3167	6.02938	5e-05	0.00022699	yes
LOC_Os04g08560	78.2855	26.3122	29.9462	44.8479	0.634263	0.64633	0.792912	0.691169	64.887	6.01986	5e-05	0.00022699	yes
LOC_Os10g38940	20.7456	14.3796	9.95196	15.0257	0.443588	0	0.263507	0.235699	63.7495	5.99435	0.0026	0.00783001	yes
LOC_Os10g25230	29.4022	11.1109	16.0652	18.8594	0.585168	0.08907	0.234151	0.302796	62.2842	5.9608	0.0026	0.00783001	yes
LOC_Os08g34240	24.2508	10.178	9.61963	14.6828	0.311301	0.131129	0.268114	0.236848	61.9925	5.95403	5e-05	0.00022699	yes
LOC_Os05g50770	6.33814	0.764031	2.12833	3.07683	0.117797	0	0.0313077	0.0497016	61.9061	5.95201	0.0026	0.00783001	yes
LOC_Os03g18490	20.1765	11.5419	10.3566	14.025	0.262674	0.0934141	0.327427	0.227839	61.5566	5.94384	0.0026	0.00783001	yes
LOC_Os02g44870	3138.98	2258.95	2219.19	2539.04	54.9438	28.4361	42.1857	41.8552	60.6625	5.92273	5e-05	0.00022699	yes
LOC_Os03g08940	728.196	178.531	343.327	416.685	14.2732	3.52366	2.90608	6.90098	60.3806	5.91601	5e-05	0.00022699	yes
LOC_Os02g48570	42.6109	17.0126	22.1377	27.2537	0.668367	0.132501	0.557861	0.45291	60.1746	5.91109	5e-05	0.00022699	yes
LOC_Os01g07560	8.28939	6.60596	5.26221	6.71919	0.145295	0.0571273	0.133492	0.111972	60.0078	5.90708	5e-05	0.00022699	yes
LOC_Os10g11889	8.5998	20.5777	34.8775	21.3517	0.237796	0.301816	0.528957	0.35619	59.9447	5.90556	0.0016	0.00514618	yes
LOC_Os01g64360	478.128	236.257	289.824	334.736	6.86078	3.71997	6.24782	5.60952	59.6728	5.899	5e-05	0.00022699	yes
LOC_Os01g43610	6.36483	1.60854	3.36065	3.77801	0.0881164	0.0564146	0.049435	0.0646553	58.4331	5.86871	0.0026	0.00783001	yes
LOC_Os04g55100	40.321	37.0426	35.098	37.4872	0.796101	0.212107	0.929324	0.645844	58.0437	5.85907	0.0001	0.00043099	yes
LOC_Os05g39250	157.188	71.3106	97.5849	108.695	2.44703	1.44477	1.7264	1.87273	58.0409	5.85899	5e-05	0.00022699	yes
LOC_Os03g20120	899.901	547.526	572.13	673.185	17.4999	5.32929	11.9862	11.6052	58.0072	5.85817	5e-05	0.00022699	yes
LOC_Os03g51350	37.827	45.5736	38.2772	40.5593	1.2176	0.289149	0.591209	0.699318	57.9984	5.85794	5e-05	0.00022699	yes
LOC_Os01g06740	194.746	81.7898	137.389	137.975	4.10573	0.79681	2.32743	2.40999	57.2513	5.83924	5e-05	0.00022699	yes
LOC_Os04g59160	5.62553	2.50501	4.08718	4.07257	0.0487788	0.0602436	0.105581	0.0715343	56.9317	5.83116	0.0026	0.00783001	yes
LOC_Os11g26790	31.8356	47.6675	32.7762	37.4264	1.15884	0.507884	0.317892	0.661538	56.5748	5.82209	5e-05	0.00022699	yes
LOC_Os11g26570	9.52603	9.35855	10.4279	9.77083	0.293026	0.181784	0.0530979	0.175969	55.5259	5.79508	0.0026	0.00783001	yes
LOC_Os05g46480	170.117	355.481	196.26	240.619	4.94511	3.73414	4.44124	4.3735	55.0175	5.78182	5e-05	0.00022699	yes
LOC_Os03g60580	700.856	571.67	550.028	607.518	13.6864	5.70487	14.079	11.1568	54.4527	5.76694	5e-05	0.00022699	yes
LOC_Os09g15670	304.804	121.155	130.205	185.388	5.2767	0.945891	4.04072	3.4211	54.1896	5.75994	5e-05	0.00022699	yes
LOC_Os10g02250	7.937	3.69195	6.5246	6.05118	0.148602	0.100245	0.087843	0.11223	53.9177	5.75268	0.0001	0.00043099	yes
LOC_Os01g39860	36.8265	18.2175	30.6903	28.5781	0.501082	0.632834	0.469226	0.534381	53.4789	5.7409	5e-05	0.00022699	yes
LOC_Os09g31120	137.357	76.1057	81	98.1543	2.79928	1.24498	1.48766	1.84398	53.2296	5.73416	5e-05	0.00022699	yes
LOC_Os03g25760	12.9219	9.66773	11.433	11.3409	0.326321	0.153539	0.168179	0.216013	52.501	5.71427	5e-05	0.00022699	yes
LOC_Os03g57880	225.715	133.197	156.463	171.792	4.19995	1.91341	3.70694	3.27343	52.4807	5.71371	5e-05	0.00022699	yes
LOC_Os06g05430	752.89	489.734	473.458	572.027	15.5918	6.40855	10.901	10.9671	52.1585	5.70482	5e-05	0.00022699	yes
LOC_Os10g09240	249.717	94.3516	106.234	150.101	4.38974	0.634076	3.61158	2.87847	52.1461	5.70449	5e-05	0.00022699	yes
LOC_Os12g40260	67.5182	18.316	20.7564	35.5302	1.18446	0.331549	0.532638	0.682882	52.0298	5.70127	5e-05	0.00022699	yes
LOC_Os01g18170	9.03142	7.78119	7.66315	8.15858	0.281398	0.132315	0.0579727	0.157229	51.8898	5.69738	0.0026	0.00783001	yes
LOC_Os01g68650	28.36	10.0661	12.579	17.0017	0.116187	0.316743	0.55511	0.329347	51.6225	5.68993	0.0001	0.00043099	yes
LOC_Os03g10300	38.1433	6.98978	20.0507	21.7279	0.817147	0.280165	0.184127	0.427147	50.8675	5.66867	5e-05	0.00022699	yes
LOC_Os10g40480	13.5425	24.8612	15.39	17.9313	0	0	1.07866	0.359555	49.8708	5.64012	0.0026	0.00783001	yes
LOC_Os02g50110	190.303	178.061	203.322	190.562	4.35625	2.7005	4.73279	3.92985	48.4909	5.59964	0.0026	0.00783001	yes
LOC_Os01g19800	22.8618	13.1319	11.8549	15.9495	0.515952	0.409386	0.0896841	0.33834	47.1405	5.5589	0.0001	0.00043099	yes
LOC_Os01g54210	2.29318	3.1857	2.33533	2.60474	0.0439591	0	0.12367	0.0558762	46.6163	5.54276	0.0026	0.00783001	yes
LOC_Os09g38320	157.06	112.691	103.908	124.553	3.72496	1.78111	2.54076	2.68228	46.4355	5.53716	5e-05	0.00022699	yes
LOC_Os03g50490	2.13064	4.06537	1.43553	2.54385	0.07424	0.048196	0.0422332	0.0548898	46.3447	5.53433	0.0026	0.00783001	yes
LOC_Os09g26920	2.1792	1.57208	1.45976	1.73701	0.0902925	0	0.0241571	0.0381499	45.5312	5.50878	0.0026	0.00783001	yes
Vin2	180.572	190.025	143.669	171.422	5.52519	1.99088	3.86547	3.79384	45.1843	5.49775	5e-05	0.00022699	yes
ckx5	59.0492	30.2716	29.6885	39.6698	1.63135	0.454563	0.553586	0.879831	45.088	5.49467	5e-05	0.00022699	yes
LOC_Os10g37660	121.477	102.434	106.597	110.169	3.10546	1.73467	2.52191	2.45401	44.8935	5.48843	5e-05	0.00022699	yes
LOC_Os05g40630	89.6816	23.5506	31.8081	48.3468	1.4527	0.514887	1.27836	1.08198	44.6836	5.48167	5e-05	0.00022699	yes
LOC_Os02g52010	64.7173	15.4162	26.0239	35.3858	1.98512	0.0597982	0.3668	0.803905	44.0174	5.46	5e-05	0.00022699	yes
LOC_Os03g60560	295.558	150.002	167.342	204.301	6.14027	3.3306	4.51046	4.66044	43.8373	5.45408	5e-05	0.00022699	yes
LOC_Os06g46740	99.7706	63.9023	64.1984	75.9571	2.72251	1.05467	1.45229	1.74316	43.5744	5.44541	5e-05	0.00022699	yes
LOC_Os07g48830	1771.71	995.938	1120.74	1296.13	41.9329	20.9386	27.134	30.0018	43.2017	5.43301	5e-05	0.00022699	yes
LOC_Os01g74450	749.647	542.716	467.498	586.621	18.4457	8.03235	14.6064	13.6948	42.8353	5.42073	5e-05	0.00022699	yes
LOC_Os09g36790	82.7544	57.4486	61.342	67.1816	2.49199	1.16273	1.07881	1.57784	42.5782	5.41204	5e-05	0.00022699	yes
DAHPS1	206.334	80.7676	175.196	154.099	4.2182	3.72828	3.20034	3.71561	41.4734	5.37412	5e-05	0.00022699	yes
LOC_Os03g08834	7.75431	7.40459	7.19535	7.45142	0.249978	0.289889	0	0.179956	41.4069	5.3718	0.00265	0.00795011	yes
LOC_Os04g03980	45.414	23.9251	26.7249	32.0213	1.32179	0.358901	0.66394	0.781545	40.9718	5.35656	5e-05	0.00022699	yes
bhlh118	44.1582	34.9459	29.6634	36.2558	1.11192	0.731621	0.858383	0.90064	40.2556	5.33112	5e-05	0.00022699	yes
ACS1	12.332	10.4965	9.8599	10.8961	0.189226	0.164375	0.468125	0.273909	39.78	5.31398	5e-05	0.00022699	yes
LOC_Os01g04160	4.70985	5.66048	5.46464	5.27832	0.110277	0.100837	0.198814	0.136643	38.6285	5.2716	5e-05	0.00022699	yes
LOC_Os01g11600	1309.85	714.97	968.1	997.639	30.745	15.2356	32.0416	26.0074	38.3598	5.26152	5e-05	0.00022699	yes
LOC_Os01g08470	5.12074	4.25638	4.47537	4.6175	0.234342	0.0702489	0.0615577	0.122049	37.8332	5.24157	0.0001	0.00043099	yes
LOC_Os12g29400	423.123	205.836	240.476	289.812	9.22662	5.1452	8.64923	7.67368	37.767	5.23905	5e-05	0.00022699	yes
LOC_Os11g41870	10.0655	3.31442	3.66131	5.68042	0.225119	0.192402	0.0421495	0.153223	37.0729	5.21229	0.0026	0.00783001	yes
LOC_Os10g23310	52.8161	13.1818	30.3774	32.1251	0.957303	0.453903	1.19324	0.868148	37.0042	5.20962	5e-05	0.00022699	yes
LOC_Os08g40940	6.21533	3.43422	7.65327	5.76761	0.0610818	0.2168	0.189978	0.155953	36.983	5.20879	0.0002	0.000810104	yes
LOC_Os08g28710	78.859	45.7713	74.8247	66.485	1.73723	1.18788	2.49819	1.80776	36.7776	5.20075	5e-05	0.00022699	yes
LOC_Os01g74370	53.2995	42.1298	57.2869	50.9054	1.67627	0.841653	1.72089	1.41294	36.028	5.17105	5e-05	0.00022699	yes
LOC_Os12g32610	24.9278	11.1772	15.0914	17.0655	1.09044	0.192003	0.168248	0.483565	35.291	5.14123	0.0001	0.00043099	yes
LOC_Os08g10500	5810.13	4288.69	5090.56	5063.13	226.857	99.178	104.611	143.549	35.2711	5.14042	5e-05	0.00022699	yes
LOC_Os12g39930	69751.9	5561.16	42949.7	39420.9	973.538	517.13	1892.43	1127.7	34.9569	5.12751	5e-05	0.00022699	yes
LOC_Os03g03370	314.031	124.815	143.796	194.214	7.23928	3.97669	5.45936	5.55844	34.9404	5.12682	5e-05	0.00022699	yes
LOC_Os01g62760	528.751	217.703	238.768	328.407	14.5258	4.49793	9.22298	9.41556	34.8792	5.1243	5e-05	0.00022699	yes
LOC_Os01g12520	77.1095	29.0436	37.6195	47.9242	1.61914	0.57074	2.00051	1.3968	34.31	5.10056	5e-05	0.00022699	yes
LOC_Os08g40270	59.2549	25.0896	37.3948	40.5798	1.21804	0.541501	1.83476	1.1981	33.8701	5.08194	5e-05	0.00022699	yes
LOC_Os04g17100	1217.56	766.377	781.076	921.67	33.0522	19.1264	29.5737	27.2508	33.8218	5.07988	5e-05	0.00022699	yes
LOC_Os06g05420	280.298	187.055	232.872	233.408	7.55637	6.30341	6.8444	6.9014	33.8204	5.07982	5e-05	0.00022699	yes
LOC_Os02g52780	230.331	128.128	131.166	163.208	6.17417	3.04782	5.26931	4.83043	33.7875	5.07842	5e-05	0.00022699	yes
orf23	172.046	7.02737	132.784	103.952	1.61783	1.67409	5.96567	3.08586	33.6866	5.07411	5e-05	0.00022699	yes
LOC_Os03g64260	70.1278	39.0543	56.2486	55.1436	1.80665	1.32306	1.78365	1.63779	33.6695	5.07337	5e-05	0.00022699	yes
LOC_Os03g16170	275.594	157.047	147.524	193.389	7.17308	3.1224	6.94549	5.74699	33.6505	5.07255	5e-05	0.00022699	yes
LOC_Os10g25400	114.332	36.3823	45.5501	65.4215	3.43045	0.745525	1.65835	1.94477	33.6397	5.07209	5e-05	0.00022699	yes
LOC_Os01g72360	203.423	75.0649	130.941	136.476	7.84871	2.26591	2.06194	4.05885	33.6243	5.07143	5e-05	0.00022699	yes
LOC_Os05g12090	49.5224	15.9317	29.1246	31.5263	1.35409	0	1.46888	0.940987	33.5034	5.06624	0.0026	0.00783001	yes
LOC_Os04g51460	8.14971	3.12807	8.10863	6.46214	0.518743	0	0.0640895	0.194277	33.2625	5.05582	0.0026	0.00783001	yes
LOC_Os02g46910	77.9437	54.3537	55.6919	62.6631	2.90107	1.18229	1.57987	1.88774	33.1948	5.05288	5e-05	0.00022699	yes
LOC_Os05g48150	7.02357	4.20729	2.96294	4.73127	0.241264	0.119371	0.0697345	0.143457	32.9804	5.04354	5e-05	0.00022699	yes
LOC_Os05g47840	25.2073	13.4759	13.8144	17.4992	0.510195	0.49909	0.596377	0.535221	32.6953	5.03101	5e-05	0.00022699	yes
LOC_Os07g02460	51.0779	24.465	23.2219	32.9216	1.54857	0.152539	1.33667	1.01259	32.5123	5.02291	5e-05	0.00022699	yes
LOC_Os11g13820	11.0202	1.52913	4.52588	5.69174	0.394743	0	0.140983	0.178575	31.8731	4.99426	0.0026	0.00783001	yes
LOC_Os03g50280	96.3701	39.6705	56.6214	64.2207	2.79675	1.51467	1.74959	2.02034	31.7871	4.99037	5e-05	0.00022699	yes
LOC_Os11g31060	17.6028	5.13988	7.41466	10.0525	0.674775	0.0515043	0.225661	0.317313	31.6801	4.9855	0.0001	0.00043099	yes
LOC_Os06g04220	130.901	47.2303	95.4824	91.2046	2.67195	2.31582	3.72039	2.90272	31.4204	4.97363	5e-05	0.00022699	yes
LOC_Os03g26870	448.091	308.559	322.138	359.596	13.9578	8.64667	11.9327	11.5124	31.2355	4.96512	5e-05	0.00022699	yes
LOC_Os02g33680	214.211	60.6664	90.4551	121.777	6.91972	1.99384	3.00899	3.97418	30.642	4.93744	5e-05	0.00022699	yes
LOC_Os02g30470	14.6878	11.8655	14.5592	13.7042	0.999944	0.237797	0.104188	0.44731	30.6369	4.9372	0.0001	0.00043099	yes
LOC_Os02g32580	267.241	138.887	156.932	187.687	6.72643	5.11103	6.6114	6.14962	30.5201	4.93168	5e-05	0.00022699	yes
LOC_Os06g04080	2.46369	1.65831	1.67257	1.93152	0.0535633	0.0496945	0.0871047	0.0634542	30.4396	4.92788	0.0055	0.014979	yes
LOC_Os09g23590	1952.35	1521.25	1857.73	1777.11	50.8216	50.1138	74.7188	58.5514	30.3513	4.92369	5e-05	0.00022699	yes
iaa20	5.20575	14.8237	10.2512	10.0935	0.321731	0.523528	0.152919	0.332726	30.3358	4.92295	0.0001	0.00043099	yes
LOC_Os04g37650	2.99845	0.556624	1.16292	1.57267	0.0827207	0.0390436	0.0342132	0.0519925	30.248	4.91877	0.0026	0.00783001	yes
LOC_Os10g40550,LOC_Os10g40555	80.6038	77.4785	80.7922	79.6248	2.65379	1.90091	3.34893	2.63455	30.2233	4.91759	5e-05	0.00022699	yes
LOC_Os07g36560	111.611	31.6555	51.2841	64.8503	2.12866	1.58541	2.73372	2.14926	30.1733	4.9152	5e-05	0.00022699	yes
LOC_Os05g46350	30.3039	18.1985	27.3607	25.2877	0.760636	0.884803	0.872252	0.83923	30.132	4.91323	5e-05	0.00022699	yes
LOC_Os08g36920	13.4116	3.95548	5.11579	7.49429	0.670751	0.0792719	0	0.250008	29.9762	4.90575	0.0026	0.00783001	yes
LOC_Os09g38850	5.77881	2.24165	5.05506	4.35851	0.216024	0.0898502	0.131223	0.145699	29.9145	4.90277	5e-05	0.00022699	yes
ga2ox 4	7.18279	8.83623	8.3914	8.13681	0.267915	0.253557	0.296249	0.272574	29.8517	4.89975	0.0026	0.00783001	yes
LOC_Os05g39930	71.466	29.0467	40.7546	47.0891	2.27089	1.1985	1.31277	1.59405	29.5405	4.88462	5e-05	0.00022699	yes
LOC_Os07g38170	551.869	258.396	291.382	367.216	19.1529	6.93593	11.2939	12.4609	29.4695	4.88115	5e-05	0.00022699	yes
LOC_Os05g50570	28.9159	12.2432	15.3826	18.8472	0.896731	0.531207	0.512034	0.646657	29.1456	4.86521	5e-05	0.00022699	yes
LOC_Os07g15460	2.62209	3.32367	6.69916	4.21497	0.123963	0.0776888	0.234215	0.145289	29.0109	4.85852	0.0001	0.00043099	yes
LOC_Os06g44190	1033.22	636.847	645.715	771.927	31.0213	12.1523	36.6791	26.6176	29.0006	4.85801	5e-05	0.00022699	yes
LOC_Os04g10800	11.0964	8.561	11.833	10.4968	0.176919	0.440061	0.482021	0.366333	28.6537	4.84065	5e-05	0.00022699	yes
LOC_Os01g62950	24.7462	22.497	29.9103	25.7178	1.19817	0.469495	1.02852	0.898728	28.6158	4.83874	5e-05	0.00022699	yes
LOC_Os08g08440	156.016	55.2525	72.0587	94.4426	4.06524	2.86493	3.01258	3.31425	28.4959	4.83268	5e-05	0.00022699	yes
LOC_Os06g04240	57.8159	41.1723	55.7468	51.5783	2.77913	0.966494	1.69384	1.81315	28.4468	4.83019	5e-05	0.00022699	yes
LOC_Os08g04340	78.5784	28.3963	59.2389	55.4045	1.60795	1.91214	2.32719	1.94909	28.4258	4.82913	5e-05	0.00022699	yes
LOC_Os01g51920	641.28	485.081	519.061	548.474	22.6663	15.3726	19.8516	19.2968	28.4231	4.82899	5e-05	0.00022699	yes
LOC_Os02g01700	9.34706	12.4033	11.6943	11.1482	0.857336	0.321236	0	0.392857	28.3772	4.82667	0.00155	0.00500327	yes
LOC_Os06g13880	7.75044	4.04871	5.92112	5.90676	0	0.340789	0.298627	0.213139	27.7132	4.7925	0.0096	0.0241846	yes
LOC_Os05g46690	9.9344	6.06754	7.2704	7.75745	0.254056	0.225318	0.361976	0.28045	27.6607	4.78977	5e-05	0.00022699	yes
LOC_Os11g47600	6.75844	2.14357	4.86548	4.58917	0.259592	0.0668259	0.175674	0.167364	27.4203	4.77717	0.0026	0.00783001	yes
LOC_Os01g50410	92.144	46.081	57.493	65.2393	2.79453	2.59004	1.7714	2.38532	27.3503	4.77348	5e-05	0.00022699	yes
LOC_Os12g13910	72.4802	40.2551	37.2909	50.0087	2.96327	1.22535	1.30718	1.83193	27.2984	4.77074	5e-05	0.00022699	yes
LOC_Os01g29280	16.636	4.44847	13.6042	11.5629	0.690311	0.162799	0.427973	0.427028	27.0776	4.75903	5e-05	0.00022699	yes
LOC_Os10g26110	8.50601	5.40373	2.68803	5.53259	0.298887	0.270741	0.047449	0.205692	26.8974	4.7494	0.0026	0.00783001	yes
LOC_Os09g23595	91.0212	60.5929	68.1177	73.2439	2.40434	2.78591	3.03909	2.74311	26.701	4.73882	5e-05	0.00022699	yes
LOC_Os05g36260	7.14544	4.65216	5.58249	5.79336	0.139194	0.301218	0.211161	0.217191	26.674	4.73737	0.0001	0.00043099	yes
LOC_Os03g57640	195.391	68.2525	106.96	123.535	5.7501	3.97293	4.19978	4.64093	26.6186	4.73436	5e-05	0.00022699	yes
bhlh56	7.11866	10.0851	22.9285	13.3774	0.533369	0.413823	0.568082	0.505092	26.4851	4.72711	5e-05	0.00022699	yes
LOC_Os06g46920	46.7692	30.2569	26.9273	34.6511	1.35076	1.14939	1.43127	1.31047	26.4417	4.72474	5e-05	0.00022699	yes
LOC_Os12g03040	62.4281	92.2226	92.2741	82.3083	2.49214	3.92937	3.11356	3.17835	25.8966	4.69469	5e-05	0.00022699	yes
LOC_Os04g40070	2.70238	4.78173	3.6494	3.71117	0.145054	0.165407	0.120786	0.143749	25.817	4.69025	5e-05	0.00022699	yes
LOC_Os01g58150	13.4273	6.93026	9.65268	10.0034	0.607305	0.296612	0.259915	0.387944	25.7857	4.6885	0.0001	0.00043099	yes
LOC_Os07g37920	7.18946	6.23708	8.34653	7.25769	0.433914	0.205878	0.210475	0.283422	25.6074	4.67848	5e-05	0.00022699	yes
LOC_Os12g41110	35.5624	14.1705	20.8981	23.5436	1.20802	0.601393	0.966146	0.925185	25.4475	4.66945	5e-05	0.00022699	yes
LOC_Os04g50940	36.8449	13.3636	21.9524	24.0536	1.34733	0.74133	0.772933	0.953863	25.217	4.65633	5e-05	0.00022699	yes
LOC_Os11g06720	2082.43	2332.87	1970.91	2128.74	122.585	59.1507	71.8783	84.538	25.1809	4.65425	5e-05	0.00022699	yes
LOC_Os02g26720	5.63831	2.31244	4.02605	3.99227	0.158476	0.270339	0.0473785	0.158731	25.1512	4.65255	0.0026	0.00783001	yes
LOC_Os09g22470	3.9018	2.02933	2.63808	2.8564	0.242913	0	0.0997871	0.114233	25.005	4.64414	0.0026	0.00783001	yes
LOC_Os12g07030	102.292	50.964	58.5384	70.5982	3.56711	1.8155	3.09086	2.82449	24.995	4.64357	5e-05	0.00022699	yes
LOC_Os04g58190	58.6259	32.5609	43.1683	44.785	2.78761	1.15573	1.43534	1.79289	24.9792	4.64266	5e-05	0.00022699	yes
LOC_Os12g23570	95.0461	12.0587	50.8539	52.6529	3.53823	0.845844	1.97652	2.1202	24.8339	4.63424	5e-05	0.00022699	yes
LOC_Os03g04890	14.4209	15.1251	16.7951	15.447	0.742332	0.498685	0.642629	0.627882	24.6018	4.62069	5e-05	0.00022699	yes
LOC_Os04g16770	381.845	39.6406	253.579	225.021	13.4276	4.37841	9.79022	9.19873	24.4622	4.61248	5e-05	0.00022699	yes
LOC_Os11g34020	6.44048	3.39462	4.05269	4.62926	0.419507	0	0.153295	0.190934	24.2453	4.59963	0.00035	0.00134087	yes
LOC_Os06g21400	3347.41	1859.03	2881.94	2696.13	155.929	77.7035	100.961	111.531	24.1738	4.59537	5e-05	0.00022699	yes
LOC_Os12g18560	10.5609	6.1566	11.8827	9.5334	0.508801	0.222093	0.454102	0.394999	24.1353	4.59307	5e-05	0.00022699	yes
LOC_Os03g08550	17.8903	36.2619	27.564	27.2387	1.1165	1.13759	1.13925	1.13112	24.0812	4.58984	5e-05	0.00022699	yes
LOC_Os09g04050	252.517	91.1566	218.961	187.545	8.41017	6.33493	8.65983	7.80164	24.0392	4.58732	5e-05	0.00022699	yes
LOC_Os07g48620	0.950166	1.94336	1.41585	1.43646	0.0695762	0	0.110261	0.0599458	23.9626	4.58271	0.0026	0.00783001	yes
LOC_Os11g24070	14.3371	19.2833	15.0706	16.2303	1.06915	0.811562	0.158034	0.679582	23.8828	4.5779	5e-05	0.00022699	yes
LOC_Os01g45990	40.7072	37.0526	41.2415	39.6671	2.09793	1.15344	1.74401	1.66513	23.8222	4.57424	5e-05	0.00022699	yes
ga3ox2	11.4329	4.51307	4.8069	6.91762	0.30421	0.372427	0.19581	0.290816	23.7869	4.5721	0.0001	0.00043099	yes
LOC_Os07g40040	16.3127	5.61529	7.16939	9.69914	0.308039	0.492347	0.431433	0.410606	23.6215	4.56203	0.0001	0.00043099	yes
LOC_Os01g50350	5.61663	6.18939	8.2239	6.67664	0.12033	0.509728	0.223326	0.284461	23.4712	4.55282	0.0003	0.00116785	yes
LOC_Os09g22460	3.87043	1.09438	1.52428	2.16303	0.0751179	0	0.201799	0.0923058	23.4333	4.55049	0.0026	0.00783001	yes
LOC_Os11g30760	340.926	211.756	224.86	259.181	13.4922	8.80508	10.9827	11.0933	23.3637	4.5462	5e-05	0.00022699	yes
LOC_Os03g55610	11.1365	4.48919	6.00907	7.21159	0.299891	0.196294	0.430021	0.308735	23.3585	4.54588	5e-05	0.00022699	yes
LOC_Os01g43650	57.6661	50.9703	49.4412	52.6926	2.54454	2.05679	2.17028	2.2572	23.3442	4.54499	5e-05	0.00022699	yes
LOC_Os06g48300	103.48	90.1775	92.4042	95.354	3.97227	3.64188	4.64699	4.08705	23.3308	4.54416	5e-05	0.00022699	yes
LOC_Os11g42370	12.3108	2.69404	7.06837	7.35774	0.611292	0.105472	0.231057	0.31594	23.2884	4.54154	5e-05	0.00022699	yes
LOC_Os01g63980	10.7149	9.50006	11.0019	10.4056	0.346518	0.494161	0.511755	0.450812	23.0819	4.5287	5e-05	0.00022699	yes
LOC_Os01g43580	15.2532	11.6156	12.1462	13.005	0.846344	0.297177	0.546862	0.563461	23.0806	4.52861	5e-05	0.00022699	yes
LOC_Os05g51670	978.471	1078.61	1015.66	1024.25	44.4951	38.6097	50.1064	44.4038	23.0667	4.52774	5e-05	0.00022699	yes
LOC_Os06g03720	8.50768	3.22301	3.36684	5.03251	0.215846	0.203467	0.237725	0.219013	22.9781	4.52219	0.0026	0.00783001	yes
LOC_Os07g23660	5.20543	27.913	14.351	15.8232	0.17974	1.34032	0.552705	0.690923	22.9015	4.51737	5e-05	0.00022699	yes
LOC_Os02g40700	220.068	105.937	135.528	153.844	7.75782	5.39792	7.00417	6.71997	22.8936	4.51687	5e-05	0.00022699	yes
LOC_Os04g27790	1.21682	0.502684	1.40031	1.03994	0.0579623	0.0423121	0.0370773	0.0457839	22.7141	4.50551	0.0026	0.00783001	yes
LOC_Os06g25010	109.344	54.3786	71.7747	78.499	3.19668	3.83428	3.35991	3.46362	22.6639	4.50232	5e-05	0.00022699	yes
LOC_Os01g56330	11.308	8.31336	10.8932	10.1715	0.669446	0.292581	0.384574	0.448867	22.6604	4.5021	5e-05	0.00022699	yes
LOC_Os05g51680	208.92	162.674	145.169	172.254	8.98234	6.13229	7.7314	7.61534	22.6193	4.49949	5e-05	0.00022699	yes
LOC_Os06g49190	26.3728	25.5835	24.2955	25.4173	1.99067	0.81569	0.571818	1.12606	22.5719	4.49645	5e-05	0.00022699	yes
LOC_Os01g20206	177.059	41.0629	73.8501	97.3241	6.40754	2.42552	4.1446	4.32588	22.4981	4.49173	5e-05	0.00022699	yes
LOC_Os05g48330	38.9405	15.3807	21.2876	25.2029	2.24982	0.367561	0.751535	1.12297	22.4431	4.4882	5e-05	0.00022699	yes
LOC_Os12g05260	318.592	371.051	364.019	351.221	15.0883	13.5104	18.4523	15.6836	22.3942	4.48505	5e-05	0.00022699	yes
Lti6A	400.835	290.793	270.562	320.73	16.492	11.5522	15.0546	14.3663	22.3252	4.4806	5e-05	0.00022699	yes
LOC_Os01g50420	19.0683	9.59338	20.21	16.2905	0.845646	0.555154	0.796043	0.732281	22.2462	4.47549	5e-05	0.00022699	yes
LOC_Os02g42640	40.3924	9.84198	22.2495	24.1613	1.54862	0.764698	0.949294	1.08754	22.2165	4.47356	5e-05	0.00022699	yes
LOC_Os01g72530	98.8007	33.6026	65.433	65.9454	4.25959	1.92222	2.72713	2.96965	22.2065	4.47291	5e-05	0.00022699	yes
LOC_Os08g34280	98.8	54.4473	61.844	71.6971	3.44113	2.08572	4.19872	3.24186	22.116	4.46702	5e-05	0.00022699	yes
LOC_Os08g30520	4.46556	3.13378	3.07685	3.55873	0.169209	0.0864845	0.227354	0.161016	22.1017	4.46609	0.0001	0.00043099	yes
LOC_Os07g38570	142.59	40.8679	63.7152	82.3911	4.74165	3.25592	3.22524	3.74093	22.0242	4.46102	5e-05	0.00022699	yes
LOC_Os02g49986	2.87425	1.81508	1.5967	2.09534	0.134796	0.0804104	0.070462	0.0952229	22.0046	4.45973	0.0026	0.00783001	yes
LOC_Os07g23640	8.63274	51.3362	27.4174	29.1288	1.11555	1.38684	1.4711	1.3245	21.9923	4.45893	5e-05	0.00022699	yes
LOC_Os11g06150	19.5199	17.5696	21.0794	19.3897	0.549041	1.02496	1.09062	0.888208	21.8301	4.44825	5e-05	0.00022699	yes
LOC_Os04g44530	96.3067	82.9457	86.3649	88.5391	3.876	3.52266	4.78948	4.06271	21.7931	4.4458	5e-05	0.00022699	yes
LOC_Os05g46760	32.836	19.9958	18.0386	23.6235	1.82227	0.658862	0.787293	1.08948	21.6833	4.43852	5e-05	0.00022699	yes
LOC_Os11g15624	6.61073	12.004	17.2858	11.9669	0.624661	0.526315	0.506091	0.552356	21.6652	4.4373	5e-05	0.00022699	yes
LOC_Os12g05440	47.6404	18.2569	31.6952	32.5308	1.72317	1.53673	1.25042	1.50344	21.6376	4.43547	5e-05	0.00022699	yes
LOC_Os01g04330	682.964	306.921	398.365	462.75	33.6627	14.3066	16.2344	21.4013	21.6225	4.43447	5e-05	0.00022699	yes
LOC_Os12g43870	312.249	95.5582	246.904	218.237	11.3666	4.66282	14.3008	10.1101	21.586	4.43203	5e-05	0.00022699	yes
LOC_Os01g40094	272.92	161.396	132.207	188.841	10.9407	6.56188	8.78189	8.76148	21.5536	4.42985	5e-05	0.00022699	yes
LOC_Os01g18220	93.7917	71.385	65.188	76.7882	4.43879	2.27278	4.06616	3.59257	21.3742	4.4178	5e-05	0.00022699	yes
LOC_Os05g25920	608.018	312.187	416.603	445.603	21.347	16.5164	24.7737	20.879	21.3422	4.41563	5e-05	0.00022699	yes
LOC_Os01g67364	3.20058	0.209078	2.6209	2.01019	0.128466	0	0.154213	0.0942265	21.3336	4.41505	0.0026	0.00783001	yes
gh3.8	50.762	24.1189	32.0126	35.6312	2.05139	1.3648	1.61453	1.67691	21.2481	4.40926	5e-05	0.00022699	yes
LOC_Os02g50690	7.75741	5.17627	7.02473	6.6528	0.636545	0.0957557	0.209777	0.314026	21.1855	4.40501	5e-05	0.00022699	yes
LOC_Os06g46950	168.618	96.7268	136.293	133.879	7.36404	4.26641	7.37329	6.33458	21.1346	4.40154	5e-05	0.00022699	yes
LOC_Os03g62230	25.2775	7.17268	19.551	17.3337	1.14695	0.519348	0.796415	0.820905	21.1154	4.40022	5e-05	0.00022699	yes
LOC_Os03g08310	27.766	6.19003	18.2492	17.4018	1.01522	0.781545	0.684852	0.827206	21.0368	4.39484	5e-05	0.00022699	yes
LOC_Os04g51830	2.1612	1.04677	1.74956	1.65251	0.0639744	0.140974	0.0308832	0.0786106	21.0215	4.39379	0.0002	0.000810104	yes
LOC_Os03g08560	2.58335	4.42788	2.87164	3.29429	0.232046	0.126979	0.111269	0.156764	21.0143	4.3933	5e-05	0.00022699	yes
LOC_Os04g51040	23.4624	15.51	21.7669	20.2464	0.979731	0.826274	1.12951	0.978506	20.6911	4.37094	5e-05	0.00022699	yes
LOC_Os05g46340	309.032	149.226	172.907	210.388	11.9183	8.39399	10.237	10.1831	20.6605	4.36881	5e-05	0.00022699	yes
LOC_Os05g49900	61.6592	34.552	35.284	43.8317	2.34675	1.78274	2.23607	2.12185	20.6573	4.36858	5e-05	0.00022699	yes
LOC_Os11g05410	5.22428	7.02548	4.39699	5.54892	0.481721	0.225984	0.0994156	0.26904	20.6249	4.36631	0.00115	0.00385085	yes
LOC_Os01g62190	19.6753	12.3313	14.0692	15.3586	0.909222	0.552103	0.774074	0.745133	20.6119	4.3654	5e-05	0.00022699	yes
bhlh155	8.41786	11.8864	9.07162	9.79195	0.706726	0.365481	0.360306	0.477505	20.5065	4.35801	5e-05	0.00022699	yes
LOC_Os02g56900	529.996	274.212	368.287	390.832	24.2912	13.6825	19.6338	19.2025	20.3532	4.34718	5e-05	0.00022699	yes
LOC_Os02g43770	9.60546	6.64068	6.82837	7.6915	0.521126	0.187571	0.427348	0.378682	20.3112	4.34421	5e-05	0.00022699	yes
LOC_Os02g41510	31.4602	9.90405	29.17	23.5114	1.10364	0.868383	1.52189	1.16464	20.1877	4.33541	5e-05	0.00022699	yes
LOC_Os06g10210	78.251	55.7632	77.5163	70.5102	3.67678	3.07126	3.7344	3.49414	20.1796	4.33482	5e-05	0.00022699	yes
LOC_Os07g48460	20.1631	12.4473	14.5325	15.7143	0.721082	0.46223	1.17012	0.784479	20.0315	4.3242	5e-05	0.00022699	yes
LOC_Os07g37730	41.8716	7.82093	16.1728	21.9551	1.40223	0.767351	1.13249	1.10069	19.9467	4.31808	5e-05	0.00022699	yes
LOC_Os03g13740	12.587	2.60387	4.94558	6.71215	0.687401	0.149437	0.174598	0.337145	19.9088	4.31533	5e-05	0.00022699	yes
LOC_Os01g12820	6.82568	6.72479	5.70441	6.4183	0.38008	0.255357	0.335647	0.323695	19.8282	4.30949	5e-05	0.00022699	yes
LOC_Os07g42280	147.938	115.06	125.421	129.473	7.01375	5.73389	6.90868	6.55211	19.7605	4.30455	5e-05	0.00022699	yes
LOC_Os04g58920	7.50682	2.37116	4.02759	4.63519	0.432733	0.146039	0.127971	0.235581	19.6756	4.29833	0.0001	0.00043099	yes
LOC_Os01g60020	310.769	149.737	260.049	240.185	16.0856	8.72033	11.8195	12.2085	19.6736	4.29819	5e-05	0.00022699	yes
LOC_Os10g37760	16.2928	6.75692	13.3683	12.1393	0.895088	0.452411	0.509707	0.619068	19.609	4.29345	5e-05	0.00022699	yes
LOC_Os10g39920	29.7434	16.236	15.2681	20.4158	1.1226	0.783414	1.22043	1.04215	19.5901	4.29206	5e-05	0.00022699	yes
LOC_Os11g35080	6.44893	4.31887	3.34192	4.70324	0.292148	0.134641	0.294957	0.240582	19.5494	4.28905	5e-05	0.00022699	yes
LOC_Os09g20180	4.78431	1.86774	1.67236	2.7748	0.328008	0	0.0984014	0.142136	19.5221	4.28704	0.0026	0.00783001	yes
LOC_Os03g36279	4.143	1.62031	2.34709	2.70347	0.158137	0.163662	0.0956093	0.139136	19.4304	4.28024	0.0026	0.00783001	yes
LOC_Os02g19650	3.90976	1.24976	3.16492	2.77481	0.109661	0.194297	0.125701	0.14322	19.3745	4.27609	0.0006	0.00216684	yes
LOC_Os05g29810	20.5412	8.84746	12.0551	13.8146	0.757009	0.890417	0.496526	0.71465	19.3306	4.27281	5e-05	0.00022699	yes
LOC_Os02g45390	5.21068	4.08974	5.24062	4.84701	0.116124	0.275395	0.361984	0.251168	19.2979	4.27037	0.0001	0.00043099	yes
LOC_Os09g30280	1.54654	1.2425	1.3743	1.38778	0.0426704	0.0922805	0.0808635	0.0719381	19.2913	4.26988	0.0026	0.00783001	yes
LOC_Os07g35004	39.1686	18.4754	23.8017	27.1485	1.57765	0.995548	1.65451	1.40924	19.2646	4.26789	5e-05	0.00022699	yes
LOC_Os07g42324	48.8074	30.4994	37.2143	38.8403	2.2024	1.55588	2.29297	2.01708	19.2557	4.26721	5e-05	0.00022699	yes
LOC_Os03g03560	4.70374	6.17614	6.22234	5.70074	0.341756	0.25993	0.288511	0.296732	19.2117	4.26392	5e-05	0.00022699	yes
LOC_Os03g32230	132.839	45.4419	99.9008	92.7272	5.43113	4.29497	4.75775	4.82795	19.2063	4.26351	5e-05	0.00022699	yes
LOC_Os03g05290	815.095	469.783	398.926	561.268	42.1309	20.5644	25.1351	29.2768	19.1711	4.26086	5e-05	0.00022699	yes
LOC_Os03g42530	15.0205	3.29127	10.9029	9.73822	0.476718	0.524118	0.524885	0.508574	19.1481	4.25913	5e-05	0.00022699	yes
LOC_Os08g34640	5.41431	5.99788	4.91217	5.44145	0.337646	0.323108	0.194654	0.285136	19.0837	4.25427	5e-05	0.00022699	yes
LOC_Os01g27449	7.56724	5.74849	4.55281	5.95618	0.41485	0.189751	0.332549	0.312383	19.0669	4.253	5e-05	0.00022699	yes
LOC_Os11g02130	4.43486	7.22444	4.15622	5.27184	0.242353	0.0660976	0.52128	0.276577	19.061	4.25255	5e-05	0.00022699	yes
LOC_Os05g42270	4.56509	2.8927	3.67091	3.70957	0.342309	0.0541079	0.189655	0.195357	18.9887	4.24706	0.00015	0.000624142	yes
LOC_Os02g35329	12.9532	1.47863	4.24011	6.22398	0.375389	0.292847	0.32077	0.329669	18.8795	4.23875	0.00015	0.000624142	yes
LOC_Os10g39880	7.91764	0.362444	2.52412	3.6014	0.441625	0	0.133667	0.191764	18.7804	4.23115	0.0026	0.00783001	yes
LOC_Os01g66860	7.53294	2.34574	4.08013	4.65293	0.389887	0.209005	0.146517	0.24847	18.7263	4.227	5e-05	0.00022699	yes
LOC_Os09g25090	78.6992	38.6946	35.3321	50.9086	3.67136	2.59242	1.89995	2.72124	18.7079	4.22557	5e-05	0.00022699	yes
LOC_Os07g49114	639.528	426.344	451.765	505.879	35.3661	23.6792	22.1708	27.072	18.6864	4.22392	5e-05	0.00022699	yes
LOC_Os02g47810	9.63606	7.62104	4.48513	7.24741	0.418471	0.271048	0.475028	0.388183	18.6701	4.22266	5e-05	0.00022699	yes
LOC_Os12g28590	5.40797	1.20449	4.66824	3.76023	0.0881812	0.132241	0.386267	0.20223	18.5938	4.21676	5e-05	0.00022699	yes
LOC_Os12g33946	10.546	1.07208	7.72962	6.44925	0.220583	0.26541	0.558176	0.348056	18.5293	4.21174	5e-05	0.00022699	yes
LOC_Os08g37660	179.681	99.4803	169.584	149.582	11.886	6.03781	6.40467	8.10949	18.4453	4.20518	5e-05	0.00022699	yes
LOC_Os05g38660	34.8894	36.8077	23.5621	31.753	2.39059	1.40827	1.37115	1.72334	18.4253	4.20362	5e-05	0.00022699	yes
LOC_Os10g37230	13.6783	7.57111	9.07121	10.1069	0.893689	0.274098	0.480374	0.549387	18.3967	4.20137	5e-05	0.00022699	yes
LOC_Os02g37590	28.8839	25.8156	27.7044	27.4679	2.14543	1.31528	1.0325	1.49774	18.3396	4.19689	5e-05	0.00022699	yes
LOC_Os07g48560	3.25412	2.6329	2.57694	2.82132	0.119149	0.239586	0.104972	0.154569	18.2528	4.19004	0.00265	0.00795011	yes
LOC_Os01g66200	22.3438	44.8021	30.5205	32.5555	2.33445	1.32165	1.6986	1.7849	18.2394	4.18899	5e-05	0.00022699	yes
LOC_Os02g50374	32.4273	6.87968	16.6333	18.6468	1.54144	0.874081	0.670198	1.02857	18.1289	4.18021	5e-05	0.00022699	yes
LOC_Os03g13300	21.7866	7.33487	17.0271	15.3828	0.922688	0.710938	0.918077	0.850567	18.0853	4.17675	5e-05	0.00022699	yes
LOC_Os05g42040	217.729	91.0655	121.387	143.394	11.0268	6.40879	6.82156	8.08573	17.7342	4.14846	5e-05	0.00022699	yes
LOC_Os04g01950	13.1559	5.19476	7.10622	8.48562	0.509723	0.312325	0.61579	0.479279	17.705	4.14608	5e-05	0.00022699	yes
ZB8	94.6533	25.9391	66.6791	62.4238	3.62043	2.64649	4.36205	3.54299	17.619	4.13906	5e-05	0.00022699	yes
LOC_Os03g51920	92.0903	41.7452	35.1839	56.3398	3.27192	2.30605	4.04149	3.20648	17.5706	4.13509	5e-05	0.00022699	yes
LOC_Os04g59330	49.663	36.4074	34.3793	40.1499	4.43679	0.92339	1.56772	2.3093	17.3862	4.11987	5e-05	0.00022699	yes
LOC_Os01g58550	36.8157	31.4136	28.4628	32.2307	3.06644	1.2444	1.26651	1.85912	17.3365	4.11575	5e-05	0.00022699	yes
saur16	22.6382	5.58707	14.9651	14.3968	0.728883	1.44701	0.316996	0.830961	17.3255	4.11482	0.0002	0.000810104	yes
LOC_Os12g31870	38.0537	4.9521	13.7949	18.9336	1.36401	0.757873	1.16219	1.09469	17.2959	4.11235	5e-05	0.00022699	yes
LOC_Os08g44420	2.29326	2.53947	3.12497	2.65257	0.20904	0.145269	0.109111	0.154474	17.1716	4.10196	5e-05	0.00022699	yes
LOC_Os09g34230	57.4264	14.6649	20.1103	30.7339	2.36007	1.38213	1.62876	1.79032	17.1667	4.10154	5e-05	0.00022699	yes
LOC_Os10g22600	17.6837	13.4079	11.5913	14.2276	1.64219	0.454025	0.397853	0.831357	17.1137	4.09708	5e-05	0.00022699	yes
YSL2	2.68146	5.91986	8.73108	5.77747	0.259211	0.433823	0.322313	0.338449	17.0704	4.09343	5e-05	0.00022699	yes
Raffinose synthase 1	595.282	307.387	334.499	412.389	33.3322	17.0164	22.4484	24.2657	16.9947	4.08702	5e-05	0.00022699	yes
LOC_Os02g52170	33.4832	10.4161	15.3784	19.7592	1.65945	0.526051	1.30608	1.16386	16.9773	4.08554	5e-05	0.00022699	yes
LOC_Os06g03980	3.47909	5.90828	3.01249	4.13328	0.261199	0.355224	0.116728	0.244384	16.9131	4.08007	5e-05	0.00022699	yes
LOC_Os04g35240	33.4624	31.3206	28.9088	31.2306	2.1694	1.94699	1.42944	1.84861	16.8941	4.07845	5e-05	0.00022699	yes
LOC_Os02g32140	14.5958	11.6561	13.1128	13.1215	1.03296	0.646891	0.661334	0.780394	16.8139	4.07159	5e-05	0.00022699	yes
LOC_Os02g41840	166.439	110.798	110.649	129.295	8.74112	6.99882	7.38907	7.70967	16.7705	4.06786	5e-05	0.00022699	yes
LOC_Os01g05820	2.80007	1.97558	1.94234	2.23933	0.18064	0.0489086	0.17143	0.13366	16.7539	4.06643	0.0026	0.00783001	yes
LOC_Os04g32480	55.9139	40.8375	49.5915	48.781	2.61817	2.10648	4.02734	2.91733	16.7211	4.0636	5e-05	0.00022699	yes
KS4	7.25792	4.04668	8.50148	6.60203	0.25962	0.283849	0.646701	0.396723	16.6414	4.0567	5e-05	0.00022699	yes
LOC_Os01g43460	142.742	68.616	75.8338	95.7307	9.0662	3.66724	4.55679	5.76341	16.6101	4.05399	5e-05	0.00022699	yes
LOC_Os01g41420	70.282	36.3834	56.0139	54.2264	3.75609	2.7958	3.39217	3.31469	16.3594	4.03205	5e-05	0.00022699	yes
LOC_Os04g58220	22.5727	7.70982	11.7612	14.0146	1.30695	0.772564	0.496454	0.858658	16.3215	4.0287	5e-05	0.00022699	yes
APL3	20.3323	36.7075	23.0637	26.7012	1.42134	1.20817	2.29661	1.64204	16.261	4.02334	5e-05	0.00022699	yes
LOC_Os05g01140	12.0684	14.8811	6.39371	11.1144	0.738079	0.467063	0.855762	0.686968	16.1789	4.01604	5e-05	0.00022699	yes
LOC_Os06g35960	39.022	18.692	19.3131	25.6757	2.67151	0.743767	1.35363	1.58964	16.1519	4.01364	5e-05	0.00022699	yes
LOC_Os05g49770	241.433	208.973	231.618	227.341	11.6761	13.319	17.2757	14.0903	16.1346	4.01209	5e-05	0.00022699	yes
LOC_Os01g19170	106.678	75.5198	70.9205	84.3727	6.57085	5.12716	4.01301	5.23701	16.1109	4.00996	5e-05	0.00022699	yes
LOC_Os01g19270	15.6288	8.23361	8.98846	10.9503	0.553261	0.936545	0.574473	0.688093	15.914	3.99222	5e-05	0.00022699	yes
LOC_Os08g07090	2.70306	5.89347	2.73621	3.77758	0	0.551187	0.160998	0.237395	15.9126	3.9921	0.0147	0.0347617	yes
LOC_Os01g62770	5.58679	4.09191	3.50156	4.39342	0.368104	0.225115	0.236717	0.276645	15.8811	3.98924	5e-05	0.00022699	yes
LOC_Os02g48190	77.494	65.9955	64.7359	69.4085	5.25568	3.19904	4.70129	4.38534	15.8274	3.98435	5e-05	0.00022699	yes
LOC_Os03g08330	180.923	66.5261	95.7439	114.398	10.1323	7.05023	4.61573	7.26608	15.7441	3.97674	5e-05	0.00022699	yes
LOC_Os03g04770	1583.6	610.388	757.724	983.904	86.1623	44.5678	57.6394	62.7898	15.6698	3.96991	5e-05	0.00022699	yes
LOC_Os10g35460	36.9759	26.0665	39.8858	34.3094	1.60087	2.21468	2.75306	2.18954	15.6697	3.96991	5e-05	0.00022699	yes
LOC_Os02g51370	14.242	5.81006	6.73034	8.92747	0.874787	0.290523	0.551589	0.5723	15.5993	3.96341	5e-05	0.00022699	yes
LOC_Os08g40180	5.59875	3.9524	3.4603	4.33715	0.307627	0.221789	0.305406	0.278274	15.5859	3.96217	5e-05	0.00022699	yes
LOC_Os01g29330	91.4133	25.628	69.7057	62.249	3.78902	3.42554	4.78655	4.00037	15.5608	3.95984	5e-05	0.00022699	yes
LOC_Os10g33810	10.3368	3.58996	8.64619	7.52432	0.604251	0.18886	0.661976	0.485029	15.5131	3.95542	5e-05	0.00022699	yes
LOC_Os05g38720	14.9188	6.63297	10.0193	10.5237	0.932774	0.589767	0.516801	0.679781	15.481	3.95243	5e-05	0.00022699	yes
LOC_Os03g12820	181.929	95.2146	106.197	127.78	9.56648	5.56856	9.64734	8.26079	15.4683	3.95124	5e-05	0.00022699	yes
bhlh81	0.817661	1.7223	0.90543	1.14846	0.109084	0.0607842	0.0532623	0.0743769	15.4411	3.94871	0.0058	0.0156689	yes
LOC_Os06g49660	7.88003	3.33916	3.57121	4.93013	0.380457	0.0501902	0.527768	0.319472	15.4321	3.94787	5e-05	0.00022699	yes
LOC_Os05g33130	8.56297	4.83305	3.73979	5.71194	0.399669	0.258292	0.452672	0.370211	15.4289	3.94756	5e-05	0.00022699	yes
LOC_Os01g46970	33.4988	37.1334	32.2626	34.2983	2.21869	2.15708	2.29532	2.2237	15.424	3.9471	5e-05	0.00022699	yes
LOC_Os11g26760	9.96952	12.287	12.2241	11.4935	0.900672	0.369367	0.971007	0.747015	15.3859	3.94354	5e-05	0.00022699	yes
LOC_Os02g26670	10.1728	2.50709	4.88873	5.8562	0.274504	0.180881	0.686842	0.380742	15.381	3.94308	5e-05	0.00022699	yes
LOC_Os07g37210	25.1998	14.9462	15.5864	18.5775	1.35659	0.580641	1.69601	1.21108	15.3396	3.93919	5e-05	0.00022699	yes
LOC_Os01g18230	29.2428	10.9679	15.0176	18.4094	1.60689	0.625897	1.37115	1.20131	15.3244	3.93776	5e-05	0.00022699	yes
LOC_Os02g55380	4.40954	2.62514	2.6117	3.21546	0	0.631326	0	0.210442	15.2796	3.93353	0.0211	0.0472613	yes
LOC_Os10g39640	71.398	35.4081	36.4268	47.7443	4.67087	2.1109	2.59844	3.12674	15.2697	3.9326	5e-05	0.00022699	yes
LOC_Os08g02030	94.6501	25.1575	47.4172	55.7416	3.86011	3.68932	3.41002	3.65315	15.2585	3.93154	5e-05	0.00022699	yes
LOC_Os03g15270	148.178	97.535	100.582	115.432	9.66147	6.31146	6.76436	7.5791	15.2303	3.92887	5e-05	0.00022699	yes
LOC_Os02g43540	97.5166	50.6447	54.3807	67.514	7.24327	2.53519	3.53801	4.43883	15.2099	3.92694	5e-05	0.00022699	yes
bhlh30	9.78024	2.48849	4.03029	5.43301	0.488592	0.243561	0.341484	0.357879	15.1811	3.92421	5e-05	0.00022699	yes
LOC_Os09g15480	3.61322	5.58911	6.20342	5.13525	0.244767	0.588061	0.198422	0.34375	14.9389	3.901	5e-05	0.00022699	yes
LOC_Os10g25290	559.27	327.861	403.648	430.26	30.2473	27.922	28.6571	28.9421	14.8662	3.89396	5e-05	0.00022699	yes
LOC_Os12g40860	2.56193	1.36233	1.39149	1.77192	0.119329	0.0382235	0.200967	0.119506	14.827	3.89015	5e-05	0.00022699	yes
LOC_Os07g25970	8.19802	3.4565	5.34925	5.66792	0.257441	0.323269	0.566548	0.382419	14.8212	3.88959	0.0026	0.00783001	yes
LOC_Os01g03750	98.6156	60.4281	60.8157	73.2865	6.61918	3.8964	4.33713	4.9509	14.8027	3.88778	5e-05	0.00022699	yes
LOC_Os11g25560	2.35562	1.87499	1.54319	1.9246	0.224207	0.0717376	0.0942933	0.130079	14.7956	3.8871	0.00035	0.00134087	yes
LOC_Os07g47100	78.1501	90.2143	79.1716	82.512	6.44154	5.29135	5.03802	5.5903	14.7599	3.88361	5e-05	0.00022699	yes
LOC_Os03g61490	33.5899	15.7784	24.3775	24.5819	1.35409	1.78569	1.85816	1.66598	14.7552	3.88315	5e-05	0.00022699	yes
LOC_Os09g31430	4.66387	15.9302	6.29873	8.96427	1.13845	0.226554	0.46663	0.610543	14.6825	3.87602	5e-05	0.00022699	yes
LOC_Os08g16790	11.3931	7.00072	9.84833	9.41404	0.826064	0.589267	0.516363	0.643898	14.6204	3.86991	5e-05	0.00022699	yes
LOC_Os06g13870	50.4767	10.8248	18.6762	26.6593	2.64492	1.23446	1.59685	1.82541	14.6046	3.86834	5e-05	0.00022699	yes
LOC_Os05g47960	37.0541	17.1771	20.7871	25.0061	2.35395	0.829579	1.97313	1.71889	14.5478	3.86273	5e-05	0.00022699	yes
LOC_Os01g46400	7.13699	4.25127	5.22921	5.53916	0.495466	0.325309	0.325785	0.382187	14.4933	3.85732	5e-05	0.00022699	yes
LOC_Os07g22730	8.29255	1.83211	2.55181	4.22549	0.778397	0.096383	0	0.291593	14.4911	3.85709	0.0001	0.00043099	yes
LOC_Os10g23820	3.7878	1.23514	3.52674	2.8499	0.358877	0.0519825	0.182205	0.197688	14.4162	3.84961	0.001	0.00340328	yes
LOC_Os07g39860	9.84275	6.46471	10.5478	8.95177	0.870997	0.310943	0.681183	0.621041	14.4141	3.84941	0.0003	0.00116785	yes
LOC_Os09g23470	24.3681	7.4586	22.5086	18.1118	1.68095	2.09269	0	1.25788	14.3987	3.84786	0.00265	0.00795011	yes
bhlh166	10.3375	10.0925	5.91878	8.7829	0.701172	0.558886	0.587688	0.615916	14.2599	3.83389	5e-05	0.00022699	yes
LOC_Os12g05690	106.618	68.2823	86.8847	87.2617	6.08813	3.40952	8.96309	6.15358	14.1806	3.82585	5e-05	0.00022699	yes
LOC_Os03g17790	32.7268	33.7487	30.9553	32.4769	1.80168	1.84762	3.23806	2.29579	14.1463	3.82236	5e-05	0.00022699	yes
cox2	22.9247	2.38888	11.4376	12.2504	0.778163	0.502694	1.3215	0.867453	14.1223	3.8199	5e-05	0.00022699	yes
LOC_Os08g17320	18.1172	8.21158	11.6616	12.6635	0.825535	0.94869	0.920388	0.898204	14.0987	3.81748	5e-05	0.00022699	yes
LOC_Os06g43600	0.550745	2.15403	1.13801	1.28093	0.100486	0.0625183	0.109569	0.0908575	14.0982	3.81744	0.00515	0.0141517	yes
LOC_Os01g50370	90.2413	28.0495	35.8488	51.3799	4.91956	3.52309	2.53428	3.65897	14.0422	3.81169	5e-05	0.00022699	yes
LOC_Os07g37320	1248.38	552.123	630.463	810.323	82.6841	42.7576	48.2387	57.8934	13.9968	3.80703	5e-05	0.00022699	yes
LOC_Os11g03300	26.4989	45.4578	43.8229	38.5932	1.5567	4.71574	2.01494	2.76246	13.9706	3.80432	5e-05	0.00022699	yes
LOC_Os01g04340	1.13386	1.54378	2.48103	1.71956	0.0950795	0.0999569	0.17518	0.123406	13.9342	3.80056	0.00265	0.00795011	yes
LOC_Os12g35670	37.4329	16.4489	15.5465	23.1428	2.17945	1.15379	1.661	1.66475	13.9017	3.79719	5e-05	0.00022699	yes
LOC_Os03g61160	51.2912	54.5506	55.4929	53.7782	3.90112	3.89677	3.87357	3.89049	13.823	3.789	5e-05	0.00022699	yes
LOC_Os01g12650	28.1736	16.3931	17.0148	20.5271	1.70352	1.59213	1.16262	1.48609	13.8128	3.78794	5e-05	0.00022699	yes
LOC_Os08g38460	103.827	46.208	48.4924	66.1758	6.96196	3.58473	3.84801	4.79823	13.7917	3.78573	5e-05	0.00022699	yes
LOC_Os05g42070	22.9352	14.1952	14.6309	17.2537	1.6215	1.19484	0.942314	1.25289	13.7711	3.78358	5e-05	0.00022699	yes
LOC_Os08g33710	217.596	217	150.231	194.942	19.5839	9.45588	13.5303	14.19	13.738	3.7801	5e-05	0.00022699	yes
LOC_Os01g65690	3.02337	5.76091	3.08464	3.95631	0.479694	0.0716924	0.314129	0.288505	13.7131	3.77749	5e-05	0.00022699	yes
LOC_Os04g48270	67.1703	84.5422	58.9071	70.2065	4.29966	5.75426	5.30945	5.12112	13.7092	3.77707	5e-05	0.00022699	yes
LOC_Os01g15340	4.61776	6.65007	6.99051	6.08611	0.659549	0.211227	0.462736	0.444504	13.6919	3.77525	0.0004	0.00151063	yes
LOC_Os04g43200	45.4659	67.6027	48.0241	53.6976	4.56336	3.84695	3.371	3.9271	13.6736	3.77332	5e-05	0.00022699	yes
LOC_Os01g03680	4.67452	3.16559	3.49689	3.779	0.0822487	0.183762	0.563595	0.276535	13.6655	3.77247	0.0032	0.00937287	yes
saur17	39.1929	5.80178	36.3641	27.1196	2.37317	3.05219	0.534914	1.98676	13.6502	3.77085	0.00315	0.0092436	yes
LOC_Os12g26290	70.8672	94.7669	80.679	82.1043	4.52729	5.73815	7.83181	6.03242	13.6105	3.76665	5e-05	0.00022699	yes
LOC_Os07g42626	1.27145	2.96237	1.32433	1.85272	0.228338	0.153925	0.0269717	0.136412	13.5818	3.7636	5e-05	0.00022699	yes
LOC_Os12g33280	0.650586	1.24812	2.4496	1.44943	0.0561842	0.0955067	0.168828	0.106839	13.5665	3.76197	0.0222	0.0493272	yes
LOC_Os06g16380	223.455	26.3301	164.383	138.056	10.2873	8.60432	11.6524	10.1813	13.5598	3.76126	5e-05	0.00022699	yes
LOC_Os01g20980	13.792	10.2745	10.2479	11.4381	0.449032	0.769553	1.31658	0.845053	13.5354	3.75867	5e-05	0.00022699	yes
LOC_Os11g30500	91.2008	51.17	47.3979	63.2562	5.76683	3.58047	4.70625	4.68452	13.5032	3.75524	5e-05	0.00022699	yes
LOC_Os08g31860	11.0648	4.40826	5.05061	6.84122	0.874253	0.179542	0.471987	0.508594	13.4512	3.74967	5e-05	0.00022699	yes
LOC_Os02g41580	181.089	56.7608	79.7525	105.867	13.357	4.73573	5.56812	7.88694	13.4231	3.74665	5e-05	0.00022699	yes
LOC_Os12g13640	7.99313	3.37145	3.80424	5.05627	0.542767	0.17961	0.409209	0.377195	13.4049	3.74469	5e-05	0.00022699	yes
LOC_Os12g05715	30.5473	8.67166	18.2101	19.143	1.9271	0.786062	1.57442	1.42919	13.3943	3.74355	5e-05	0.00022699	yes
LOC_Os10g05660	49.074	18.3656	37.8259	35.0885	4.36836	1.64455	1.87341	2.62877	13.3479	3.73854	5e-05	0.00022699	yes
LOC_Os08g05480	91.1381	24.4756	34.6088	50.0742	6.11144	1.72333	3.4321	3.75562	13.3331	3.73694	5e-05	0.00022699	yes
LOC_Os01g62430	130.71	50.5866	127.315	102.87	8.55153	6.07576	8.5808	7.73603	13.2975	3.73309	5e-05	0.00022699	yes
LOC_Os10g35070	218.315	165.921	158.086	180.774	16.0082	9.37109	15.4638	13.6143	13.2782	3.73099	5e-05	0.00022699	yes
LOC_Os03g14010	3.64249	1.88783	1.7895	2.43994	0.299811	0.0800521	0.175438	0.1851	13.1817	3.72047	5e-05	0.00022699	yes
LOC_Os01g41720	3.19551	1.24812	1.42235	1.95533	0.213505	0.191013	0.0418453	0.148788	13.1417	3.71608	0.0033	0.00962639	yes
LOC_Os01g64470	179.203	73.9349	130.698	127.945	10.2052	8.01551	11.0487	9.75648	13.1138	3.71302	5e-05	0.00022699	yes
LOC_Os03g21030	344.836	143.904	202.541	230.427	20.6309	14.1004	18.1353	17.6222	13.0759	3.70884	5e-05	0.00022699	yes
LOC_Os02g39850	909.875	486.443	575.74	657.353	55.6625	40.7917	54.5581	50.3375	13.0589	3.70696	5e-05	0.00022699	yes
LOC_Os10g39700	25.3286	11.394	13.6426	16.7884	1.79483	1.17779	0.884638	1.28575	13.0573	3.70678	5e-05	0.00022699	yes
LOC_Os11g29780	26.9295	8.69002	9.23166	14.9504	1.83987	0.619881	0.977741	1.14583	13.0477	3.70572	5e-05	0.00022699	yes
LOC_Os10g06630	15.1355	5.22346	8.01779	9.45893	1.05828	0.179458	0.943531	0.727091	13.0093	3.70147	5e-05	0.00022699	yes
LOC_Os03g22820	36.4097	13.2516	23.9065	24.5226	2.08757	1.16853	2.42027	1.89212	12.9604	3.69603	5e-05	0.00022699	yes
LOC_Os03g32420	46.1712	21.0323	27.6173	31.6069	3.10239	2.09468	2.13158	2.44288	12.9384	3.69359	5e-05	0.00022699	yes
LOC_Os06g11210	15.3944	7.2485	11.6422	11.4284	0.732843	0.714559	1.20414	0.883848	12.9303	3.69268	5e-05	0.00022699	yes
LOC_Os03g03810	30.2254	32.7304	27.2885	30.0814	1.97832	0.582041	4.42027	2.32688	12.9278	3.69241	5e-05	0.00022699	yes
LOC_Os06g04230	383.325	290.215	365.76	346.433	24.4146	25.1021	31.3654	26.9607	12.8496	3.68365	5e-05	0.00022699	yes
LOC_Os12g42280	50.3221	16.0403	25.1978	30.5201	3.12072	1.84952	2.16093	2.37705	12.8395	3.68251	5e-05	0.00022699	yes
LOC_Os06g35520	276.209	152.426	216.897	215.177	19.885	17.8983	12.837	16.8734	12.7524	3.6727	5e-05	0.00022699	yes
LOC_Os02g55970	15.8864	14.1833	21.0366	17.0354	1.16669	1.52235	1.334	1.34102	12.7033	3.66714	5e-05	0.00022699	yes
LOC_Os05g46840	46.8248	16.0316	24.8103	29.2222	2.2988	1.89918	2.7153	2.30443	12.6809	3.66459	5e-05	0.00022699	yes
LOC_Os07g31390	19.6724	16.0402	22.8341	19.5156	1.62972	0.992752	2.00084	1.5411	12.6634	3.66259	0.0001	0.00043099	yes
LOC_Os04g43440	31.2608	17.4178	35.5441	28.0742	1.39924	2.97099	2.29045	2.22023	12.6447	3.66047	5e-05	0.00022699	yes
LOC_Os12g02080	7.72338	8.29152	5.66936	7.22809	0.501518	0.380672	0.833951	0.572047	12.6355	3.65941	5e-05	0.00022699	yes
LOC_Os05g50610	65.1256	40.5603	46.9145	50.8668	3.83512	3.61998	4.6234	4.02617	12.634	3.65925	5e-05	0.00022699	yes
LOC_Os01g52130	15.1208	11.5048	9.93052	12.1854	0.856453	1.22753	0.812722	0.965569	12.6199	3.65763	5e-05	0.00022699	yes
LOC_Os03g12110	24.3663	17.2444	22.6532	21.4213	1.81522	1.66341	1.61379	1.69747	12.6195	3.65759	5e-05	0.00022699	yes
LOC_Os10g37570	9.87884	2.36976	6.60135	6.28331	0.493649	0.386067	0.620223	0.49998	12.5671	3.65158	5e-05	0.00022699	yes
LOC_Os09g24850	13.023	4.87789	6.98022	8.29371	0.711764	0.712429	0.558573	0.660922	12.5487	3.64947	5e-05	0.00022699	yes
LOC_Os05g42080	90.9202	64.2769	36.2947	63.8306	7.26987	2.92451	5.12538	5.10658	12.4997	3.64382	0.00065	0.0023263	yes
LOC_Os02g39330	231.573	71.9469	105.983	136.501	15.1409	7.55955	10.1184	10.9396	12.4777	3.64128	5e-05	0.00022699	yes
LOC_Os07g43950	50.4956	29.923	35.0255	38.4813	3.93528	2.46126	2.87567	3.09073	12.4506	3.63814	5e-05	0.00022699	yes
LOC_Os01g03360	190.18	384.596	322.648	299.141	9.88904	22.5819	39.7076	24.0595	12.4334	3.63615	5e-05	0.00022699	yes
LOC_Os02g11070	207.977	99.2566	144.442	150.559	13.3097	10.1753	12.8522	12.1124	12.4302	3.63577	5e-05	0.00022699	yes
LOC_Os01g40860	64.6158	30.2206	37.9543	44.2635	5.12541	2.58685	2.98463	3.56563	12.4139	3.63389	5e-05	0.00022699	yes
LOC_Os11g47453	7.81855	2.45332	4.64719	4.97302	0.485972	0.176399	0.541042	0.401138	12.3973	3.63195	5e-05	0.00022699	yes
LOC_Os04g53190,LOC_Os04g53195	244.712	215.356	222.448	227.505	18.6065	16.5662	19.9472	18.3733	12.3824	3.63022	5e-05	0.00022699	yes
LOC_Os01g67240	2.38374	1.74595	1.57133	1.90034	0.164281	0.158266	0.138685	0.153744	12.3604	3.62765	5e-05	0.00022699	yes
LOC_Os05g03590	30.171	12.2822	16.8397	19.7643	1.94888	1.29228	1.55705	1.5994	12.3573	3.62729	5e-05	0.00022699	yes
LOC_Os01g07300	153.816	50.9617	78.0163	94.2646	10.6989	6.92937	5.31822	7.64884	12.324	3.6234	5e-05	0.00022699	yes
LOC_Os02g12680	15.2081	14.9896	14.4478	14.8818	0.978546	1.34326	1.30319	1.20833	12.316	3.62246	5e-05	0.00022699	yes
LOC_Os03g19090	4.57163	4.05093	3.53694	4.05317	0.416411	0.305352	0.267574	0.329779	12.2906	3.61948	5e-05	0.00022699	yes
LOC_Os02g10730	392.53	123.051	164.129	226.57	24.9474	14.6874	15.7117	18.4488	12.281	3.61835	5e-05	0.00022699	yes
LOC_Os09g17152	7.68634	3.61271	5.28776	5.52893	0.223146	0.360785	0.76779	0.450574	12.2709	3.61717	5e-05	0.00022699	yes
LOC_Os02g41670	7.9767	3.88071	7.37529	6.4109	0.353126	0.518975	0.695526	0.522542	12.2687	3.61691	5e-05	0.00022699	yes
LOC_Os07g09420	342.684	133.796	212.879	229.786	20.3589	15.891	19.9793	18.7431	12.2598	3.61586	5e-05	0.00022699	yes
LOC_Os01g16920	3.10155	0.794184	0.790118	1.56195	0.119857	0.0954977	0.167365	0.127573	12.2436	3.61395	0.0027	0.00808091	yes
LOC_Os08g36250	21.0941	14.9524	16.2955	17.4473	2.86622	0.79489	0.619152	1.42675	12.2287	3.6122	5e-05	0.00022699	yes
LOC_Os12g23700	10.2253	3.43595	6.79261	6.81795	0.685477	0.746355	0.245256	0.559029	12.1961	3.60834	5e-05	0.00022699	yes
LOC_Os11g05380	17.2074	7.35201	8.20612	10.9218	1.39537	0.847721	0.445705	0.896265	12.1859	3.60715	5e-05	0.00022699	yes
LOC_Os08g35600	25.9589	12.687	17.2535	18.6332	1.84811	1.30334	1.43683	1.52943	12.1831	3.60681	5e-05	0.00022699	yes
LOC_Os06g49710	6.61576	3.86815	4.4507	4.9782	0.199044	0.283123	0.744286	0.408817	12.1771	3.6061	0.00365	0.0105007	yes
LOC_Os04g01910	5.99294	1.59405	2.85459	3.48053	0.254343	0.383356	0.223952	0.287217	12.1181	3.59909	5e-05	0.00022699	yes
LOC_Os05g12630	2.65803	5.56204	3.77526	3.99845	0.557708	0.157342	0.275753	0.330268	12.1067	3.59773	5e-05	0.00022699	yes
LOC_Os01g42860	553.398	597.926	721.826	624.383	30.6406	47.7234	76.8567	51.7402	12.0677	3.59307	5e-05	0.00022699	yes
LOC_Os01g72520	45.0266	52.2425	45.0483	47.4391	4.5936	3.57443	3.64209	3.93671	12.0504	3.59102	5e-05	0.00022699	yes
LOC_Os03g55070	753.276	318.961	601.348	557.861	48.499	42.6591	47.9516	46.3699	12.0307	3.58865	5e-05	0.00022699	yes
LOC_Os06g44260	16.1082	5.61907	2.74611	8.1578	1.29908	0.0829772	0.654402	0.678819	12.0176	3.58708	5e-05	0.00022699	yes
LOC_Os07g46670	208.481	163.577	222.875	198.311	17.761	16.4334	15.328	16.5074	12.0135	3.58658	5e-05	0.00022699	yes
LOC_Os10g25420	4.88456	2.7491	5.07346	4.2357	0.363381	0.289247	0.405539	0.352722	12.0086	3.586	5e-05	0.00022699	yes
LOC_Os03g53540	524.206	271.617	276.692	357.505	43.3749	19.6113	26.501	29.8291	11.9851	3.58317	5e-05	0.00022699	yes
LOC_Os06g49450	7.69719	5.03734	6.36331	6.36595	0.731299	0.333698	0.530237	0.531745	11.9718	3.58157	5e-05	0.00022699	yes
LOC_Os06g04090	16.0332	11.7304	11.5043	13.0893	1.6471	0.628669	1.00456	1.09345	11.9706	3.58144	5e-05	0.00022699	yes
LOC_Os08g34790	67.7302	27.0022	58.7834	51.172	4.68424	3.51962	4.62626	4.27671	11.9653	3.58078	5e-05	0.00022699	yes
LOC_Os01g03130	12.3189	9.37467	11.7384	11.144	0.794169	0.956471	1.04767	0.93277	11.9472	3.5786	5e-05	0.00022699	yes
LOC_Os09g27050	510.657	444.872	520.735	492.088	38.4615	43.9321	41.2466	41.2134	11.94	3.57773	5e-05	0.00022699	yes
LOC_Os09g28440	6.61102	1.9298	0.94076	3.16053	0.340391	0.243654	0.213509	0.265851	11.8884	3.57147	0.00435	0.0122208	yes
LOC_Os01g21250	6493.08	2841.78	4408.24	4581.03	349.837	330.735	475.964	385.512	11.883	3.57082	5e-05	0.00022699	yes
LOC_Os01g69830	32.6019	26.1962	28.2282	29.0087	2.71369	2.20908	2.4018	2.44152	11.8814	3.57063	5e-05	0.00022699	yes
LOC_Os07g42960	515.807	267.96	465.628	416.465	36.7257	30.8521	37.7895	35.1225	11.8575	3.56773	5e-05	0.00022699	yes
LOC_Os01g63060	124.472	82.6719	106.897	104.68	8.566	8.35582	9.56589	8.82924	11.8561	3.56756	5e-05	0.00022699	yes
LOC_Os02g30320	574.604	347.224	463.413	461.747	37.4434	37.0852	42.6201	39.0496	11.8246	3.56372	5e-05	0.00022699	yes
LOC_Os03g61270	2.17364	1.40724	2.27366	1.95151	0.19948	0.0473803	0.24911	0.165323	11.8042	3.56123	0.0001	0.00043099	yes
LOC_Os01g09640	206.95	197.783	193.758	199.497	14.314	15.8573	20.5376	16.903	11.8025	3.56102	5e-05	0.00022699	yes
LOC_Os05g48810	34.8118	25.5727	28.3252	29.5699	2.3992	2.61377	2.51494	2.50931	11.7841	3.55877	5e-05	0.00022699	yes
LOC_Os12g05330	3.65371	1.37549	1.45968	2.16296	0.143845	0.165398	0.241558	0.1836	11.7808	3.55837	0.0005	0.00184238	yes
LOC_Os03g13870	265.548	124.302	180.716	190.189	19.9059	11.578	16.9783	16.1541	11.7734	3.55746	5e-05	0.00022699	yes
LOC_Os04g45950	2.63779	1.05634	1.76556	1.8199	0.136075	0.13337	0.194783	0.154743	11.7608	3.55591	5e-05	0.00022699	yes
LOC_Os03g14370	104.362	35.2713	47.8363	62.4899	7.31024	3.9531	4.6816	5.31498	11.7573	3.55549	5e-05	0.00022699	yes
LOC_Os06g35650	3.63734	0.963654	1.86418	2.15506	0.293185	0.180251	0.0789753	0.184137	11.7036	3.54887	0.00065	0.0023263	yes
LOC_Os04g35390	5.74398	6.24002	3.57877	5.18759	0.444484	0.617926	0.270738	0.444383	11.6737	3.54519	0.00535	0.0146268	yes
LOC_Os04g57140	36.5558	53.988	41.6055	44.0498	4.1527	3.2448	3.9697	3.78907	11.6255	3.53922	5e-05	0.00022699	yes
LOC_Os09g32570	128.597	27.9762	54.4866	70.3533	8.03212	3.92471	6.23709	6.06464	11.6006	3.53612	5e-05	0.00022699	yes
LOC_Osm1g00120	7.35923	2.43797	7.40876	5.73532	0.646684	0.186554	0.653896	0.495711	11.5699	3.5323	0.00485	0.0134333	yes
LOC_Os11g35330	7.00054	2.17974	4.27291	4.4844	0.340717	0.40772	0.416823	0.38842	11.5452	3.52922	5e-05	0.00022699	yes
LOC_Os06g01990	59.9089	24.1778	39.5068	41.1979	3.72069	2.99539	4.0144	3.57682	11.518	3.52582	5e-05	0.00022699	yes
LOC_Os10g31320	106.019	84.0406	51.5126	80.5243	6.91659	6.37999	7.73183	7.00947	11.4879	3.52205	5e-05	0.00022699	yes
LOC_Os06g51050	42.9614	21.1832	30.6483	31.5976	3.24712	1.3822	3.63359	2.75431	11.4721	3.52006	5e-05	0.00022699	yes
LOC_Os04g57760	355.906	187.607	210.636	251.383	31.0113	17.3792	17.45	21.9468	11.4542	3.5178	5e-05	0.00022699	yes
nad2	10.8385	0.460991	4.17354	5.15766	0.503143	0	0.850052	0.451065	11.4344	3.51531	0.00345	0.010001	yes
LOC_Os01g40070	428.462	216.779	267.009	304.083	32.8412	23.829	23.1127	26.5943	11.4341	3.51528	5e-05	0.00022699	yes
LOC_Os12g25660	7.29681	2.42566	2.40251	4.04166	0.141979	0.408347	0.51686	0.355729	11.3616	3.5061	5e-05	0.00022699	yes
LOC_Os01g57960	283.832	62.4775	265.08	203.796	19.2515	14.7776	19.8191	17.9494	11.3539	3.50512	5e-05	0.00022699	yes
LOC_Os04g44670	5.67388	2.84053	3.88697	4.13379	0.353297	0.335571	0.404324	0.364397	11.3442	3.50388	5e-05	0.00022699	yes
LOC_Os07g42994	9.6805	3.83383	4.32714	5.94716	0.678751	0.556384	0.341283	0.525473	11.3177	3.50051	5e-05	0.00022699	yes
LOC_Os02g56600	4.28189	3.69455	4.47759	4.15134	0.575028	0.242321	0.283122	0.366824	11.317	3.50042	5e-05	0.00022699	yes
LOC_Os01g71690	31.5364	15.1752	21.2917	22.6678	2.67024	1.44133	1.90181	2.00446	11.3087	3.49936	5e-05	0.00022699	yes
LOC_Os01g58310	117.514	61.733	120.377	99.8748	5.70209	11.6915	9.10667	8.83341	11.3065	3.49908	5e-05	0.00022699	yes
LOC_Os05g50100	266.891	143.404	191.184	200.493	19.4979	14.9996	18.7389	17.7455	11.2982	3.49803	5e-05	0.00022699	yes
LOC_Os05g10650	14.4871	4.78574	10.0303	9.76771	0.962335	0.728925	0.907687	0.866316	11.275	3.49506	5e-05	0.00022699	yes
LOC_Os10g31290	0.937916	1.03587	1.52766	1.16715	0.0507585	0.102578	0.157303	0.103546	11.2718	3.49464	5e-05	0.00022699	yes
LOC_Os05g04490	13.7715	7.06222	7.65059	9.49478	0.749512	0.780583	0.999706	0.843267	11.2595	3.49307	5e-05	0.00022699	yes
LOC_Os04g47700	6.88033	11.3853	8.92624	9.06395	1.00024	0.783538	0.633783	0.805853	11.2476	3.49155	5e-05	0.00022699	yes
LOC_Os07g42220	111.494	34.575	52.7291	66.266	6.06864	6.63098	5.00357	5.90106	11.2295	3.48922	5e-05	0.00022699	yes
GH2	113.98	66.6889	84.8388	88.5025	7.87199	5.91806	9.90964	7.8999	11.203	3.48581	5e-05	0.00022699	yes
LOC_Os03g19290	8.97508	10.181	8.41944	9.19183	1.24154	0.383999	0.841235	0.822259	11.1788	3.48269	5e-05	0.00022699	yes
rps14 pseudogene	18.3217	4.31874	9.02292	10.5545	1.93353	0.908797	0	0.947441	11.14	3.47767	0.00295	0.00873075	yes
LOC_Os01g04390	4.17673	3.61452	3.98558	3.92561	0.804269	0.253536	0	0.352602	11.1333	3.47681	0.00235	0.00719226	yes
LOC_Os08g02300	2.19705	1.60205	1.48759	1.76223	0.244885	0.122589	0.107422	0.158299	11.1323	3.47668	0.00065	0.0023263	yes
LOC_Os01g62670	53.5525	16.1469	25.9843	31.8946	2.75268	2.76156	3.08418	2.86614	11.1281	3.47613	5e-05	0.00022699	yes
LOC_Os02g50490	38.2482	16.2998	23.7872	26.1117	3.26212	1.6382	2.15328	2.3512	11.1057	3.47323	5e-05	0.00022699	yes
cob	23.6088	4.19182	22.3809	16.7272	1.10815	1.54366	1.86798	1.5066	11.1026	3.47283	5e-05	0.00022699	yes
LOC_Os01g37460	11.6234	10.088	7.51561	9.74236	1.05277	0.888628	0.692166	0.877855	11.0979	3.47222	5e-05	0.00022699	yes
LOC_Os10g39660	11.3646	6.58919	6.43292	8.12891	0.93463	0.725682	0.545057	0.735123	11.0579	3.46701	5e-05	0.00022699	yes
LOC_Os11g05640	3.38687	2.73858	1.63473	2.58673	0.290816	0.329304	0.0824464	0.234189	11.0455	3.46538	0.0001	0.00043099	yes
LOC_Os05g50600	184.207	98.7081	98.7504	127.222	15.4169	8.70098	10.4422	11.5201	11.0435	3.46513	5e-05	0.00022699	yes
LOC_Os01g60640	6.90931	4.63966	5.38522	5.64473	0.45247	0.406803	0.6773	0.512191	11.0208	3.46215	5e-05	0.00022699	yes
LOC_Os08g39850	191.256	75.1641	149.157	138.526	10.5271	11.1233	16.0843	12.5782	11.0132	3.46115	5e-05	0.00022699	yes
LOC_Os09g25100	17.6696	10.1491	8.67838	12.1657	2.2655	0.432542	0.61592	1.10465	11.0132	3.46115	5e-05	0.00022699	yes
LOC_Os12g27254	16.6928	37.8235	11.5751	22.0305	2.3942	0.62777	2.98627	2.00275	11.0001	3.45945	5e-05	0.00022699	yes
LOC_Os01g62870	100.542	94.4063	101.476	98.8078	10.5559	7.78084	8.64625	8.99432	10.9856	3.45754	5e-05	0.00022699	yes
LOC_Os03g08920	2.87582	1.27217	2.08834	2.07878	0.244746	0.191218	0.134048	0.190004	10.9407	3.45163	0.0001	0.00043099	yes
LOC_Os01g45860	1.81977	1.11448	1.14379	1.35935	0.0576896	0.0987461	0.216323	0.124253	10.9402	3.45156	0.00535	0.0146268	yes
LOC_Os01g06580	8.2795	6.36488	3.69383	6.11273	0.363684	0.0744093	1.23886	0.558986	10.9354	3.45093	5e-05	0.00022699	yes
LOC_Os03g50560	7.58258	7.03918	6.81422	7.14532	0.525521	0.796233	0.638693	0.653482	10.9342	3.45078	5e-05	0.00022699	yes
LOC_Os04g46280	14.5943	12.8051	9.06753	12.1556	0.892638	1.22275	1.23021	1.1152	10.8999	3.44625	5e-05	0.00022699	yes
LOC_Os03g58900	3.06747	1.89499	3.20868	2.72372	0.343529	0.187654	0.21925	0.250144	10.8886	3.44474	5e-05	0.00022699	yes
LOC_Os06g48160	2.53296	1.45088	3.85796	2.61394	0.609244	0.111022	0	0.240089	10.8874	3.44458	0.00065	0.0023263	yes
LOC_Os09g08130	156.8	72.2809	132.38	120.487	9.90514	8.34432	14.9838	11.0778	10.8764	3.44314	5e-05	0.00022699	yes
LOC_Os01g37920	979.484	468.486	607.088	685.019	94.2302	43.0787	51.853	63.054	10.864	3.44149	5e-05	0.00022699	yes
LOC_Os06g44010	116.73	46.9336	90.6866	84.7836	9.5639	6.86363	7.02452	7.81735	10.8456	3.43903	5e-05	0.00022699	yes
LOC_Os03g18890	71.2607	27.5853	36.004	44.95	7.33215	2.44829	2.66443	4.14829	10.8358	3.43773	5e-05	0.00022699	yes
LOC_Os06g49470	3.88841	2.39829	3.34041	3.20903	0.204563	0.0961284	0.589647	0.296779	10.8129	3.43468	0.0003	0.00116785	yes
LOC_Os04g41960	313.567	114.894	160.73	196.397	20.6617	16.1182	17.7878	18.1892	10.7975	3.43262	5e-05	0.00022699	yes
bierf3	146.635	43.3074	95.242	95.0613	13.2627	7.07887	6.08713	8.80956	10.7907	3.43172	5e-05	0.00022699	yes
LOC_Os03g18900	5.999	2.57515	4.44073	4.33829	0.702986	0.412869	0.0904472	0.402101	10.7891	3.4315	0.0007	0.00248289	yes
LOC_Os06g34650	2.87946	3.09673	2.69576	2.89065	0.292388	0.325824	0.190342	0.269518	10.7253	3.42294	0.0048	0.0133158	yes
LOC_Os02g48320	33.0633	17.0135	25.4112	25.1627	3.18569	1.66668	2.18737	2.34658	10.7231	3.42265	5e-05	0.00022699	yes
LOC_Os05g41610	80.0365	35.117	42.7855	52.6464	5.9452	3.58105	5.21228	4.91284	10.7161	3.4217	5e-05	0.00022699	yes
LOC_Os03g20910	1.92803	0.893434	0.967838	1.2631	0.192754	0.125362	0.0366091	0.118242	10.6823	3.41716	0.00155	0.00500327	yes
LOC_Os05g30510	16.6298	3.54614	3.39568	7.85722	0.626644	0.932772	0.653896	0.73777	10.65	3.41278	0.00075	0.00263847	yes
LOC_Os09g21180	223.316	201.996	178.428	201.247	25.0634	14.5354	17.1994	18.9327	10.6296	3.41001	5e-05	0.00022699	yes
LOC_Os02g55330	7.64663	9.03633	7.35965	8.0142	1.19702	0.451188	0.6213	0.756501	10.5938	3.40515	5e-05	0.00022699	yes
LOC_Os06g47620	19.0166	10.9844	9.52247	13.1745	1.45768	1.03584	1.24387	1.2458	10.5751	3.40261	5e-05	0.00022699	yes
LOC_Os01g64310	52.1728	30.6535	48.8993	43.9085	4.9561	3.98444	3.54283	4.16112	10.5521	3.39946	5e-05	0.00022699	yes
LOC_Os05g41760	47.8267	14.3904	15.7263	25.9812	3.80327	2.04985	1.5513	2.46814	10.5266	3.39597	5e-05	0.00022699	yes
LOC_Os07g08140	1.6942	1.6184	1.36616	1.55959	0.135134	0.165121	0.144692	0.148316	10.5153	3.39442	0.00075	0.00263847	yes
LOC_Os03g05920	70.7002	29.4804	55.7991	51.9933	6.17625	3.95315	4.71614	4.94851	10.5069	3.39326	5e-05	0.00022699	yes
DSH1	42.903	18.028	31.7348	30.8886	2.85524	2.64749	3.33845	2.94706	10.4812	3.38973	5e-05	0.00022699	yes
LOC_Os01g62980	26.3312	32.9658	31.496	30.2644	2.53835	2.98121	3.14824	2.88927	10.4748	3.38884	5e-05	0.00022699	yes
LOC_Os03g50810	15.0874	11.0071	12.7007	12.9317	1.38232	1.27166	1.05463	1.2362	10.4608	3.38693	5e-05	0.00022699	yes
LOC_Os01g22660	1.05236	0.96669	1.05808	1.02571	0.076445	0.116345	0.101878	0.0982227	10.4427	3.38442	0.0034	0.00987556	yes
LOC_Os10g37670	4.40556	4.96642	2.59402	3.98866	0.3296	0.130636	0.686842	0.382359	10.4317	3.3829	0.00555	0.0150962	yes
LOC_Os08g43150	4.31019	0.388499	2.70557	2.46809	0.403269	0.163505	0.143276	0.236683	10.4278	3.38236	0.00335	0.00975058	yes
LOC_Os02g57400	10.7223	8.78021	11.9656	10.4894	0.945486	1.15055	0.923697	1.00658	10.4208	3.3814	5e-05	0.00022699	yes
LOC_Os01g49370	81.8747	13.5743	45.8721	47.1071	5.9902	2.90329	4.67785	4.52378	10.4132	3.38034	5e-05	0.00022699	yes
LOC_Os01g40430	4.37102	2.72756	3.30351	3.46736	0.263965	0.299459	0.43735	0.333592	10.394	3.37768	0.0007	0.00248289	yes
LOC_Os02g50710	151.169	84.2364	138.072	124.492	17.6576	8.01522	10.4453	12.0394	10.3404	3.37022	5e-05	0.00022699	yes
LOC_Os01g63930	26.0318	17.3437	19.2347	20.8701	2.75873	1.87288	1.42395	2.01852	10.3393	3.37007	5e-05	0.00022699	yes
LOC_Os12g33300	40.2527	25.988	44.8199	37.0202	2.63231	3.3933	4.72388	3.58317	10.3317	3.36901	5e-05	0.00022699	yes
LOC_Os01g59740	82.0932	46.0368	62.858	63.6627	6.70258	5.53576	6.27268	6.17034	10.3175	3.36703	5e-05	0.00022699	yes
LOC_Os01g65520	86.135	65.1146	77.0196	76.0897	7.58337	6.34704	8.2009	7.3771	10.3143	3.36658	5e-05	0.00022699	yes
LOC_Os08g04630	51.1105	41.3121	53.6783	48.7003	3.34778	5.14717	5.6904	4.72845	10.2994	3.36449	5e-05	0.00022699	yes
LOC_Os02g11859	255.586	83.6383	161.187	166.804	16.4964	13.8734	18.2355	16.2018	10.2954	3.36393	5e-05	0.00022699	yes
LOC_Os02g43300	1.84057	2.94038	2.21376	2.33157	0.40456	0.100338	0.175848	0.226915	10.2751	3.36108	5e-05	0.00022699	yes
LOC_Os08g23210	9.56021	3.82717	6.1507	6.51269	0.843111	0.413003	0.651431	0.635848	10.2425	3.3565	5e-05	0.00022699	yes
LOC_Os02g30600	2247.23	1547.17	1551.13	1781.85	190.278	181.36	151.263	174.3	10.2229	3.35373	5e-05	0.00022699	yes
LOC_Os05g46790	27.1773	18.6791	29.0613	24.9726	1.90021	1.3381	4.10391	2.44741	10.2037	3.35102	5e-05	0.00022699	yes
LOC_Os01g35050	44.2751	55.1843	48.4109	49.2901	5.05879	4.2269	5.22401	4.83657	10.1911	3.34924	5e-05	0.00022699	yes
LOC_Os04g58030	5.35985	4.27881	4.82449	4.82105	0.42562	0.743183	0.250475	0.473093	10.1905	3.34915	5e-05	0.00022699	yes
LOC_Os02g50730	51.2284	25.1477	35.9818	37.4526	3.96977	2.61706	4.45166	3.6795	10.1787	3.34749	5e-05	0.00022699	yes
rps11 pseudogene	3.04819	1.76381	3.68504	2.83235	0.372101	0.24744	0.216827	0.278789	10.1595	3.34475	0.00335	0.00975058	yes
LOC_Os04g52890	18.03	11.8532	14.0843	14.6558	1.99449	1.15837	1.19642	1.44976	10.1091	3.33759	5e-05	0.00022699	yes
LOC_Os01g31570	8.24123	4.35134	7.07079	6.55445	0.876241	0	1.06983	0.648689	10.1041	3.33688	0.00335	0.00975058	yes
LOC_Os05g51130	32.4061	25.4329	29.3672	29.0687	2.55908	3.27709	2.79706	2.87774	10.1012	3.33646	5e-05	0.00022699	yes
LOC_Os04g56040	53.1501	19.3976	33.313	35.2869	3.83865	2.06075	4.58393	3.49444	10.098	3.336	5e-05	0.00022699	yes
LOC_Os08g02500	2.14185	1.3386	1.86444	1.78163	0.272511	0.198835	0.0580782	0.176475	10.0957	3.33566	0.00455	0.0127077	yes
LOC_Os01g56450	14.1696	7.26446	8.11952	9.85121	1.11463	0.754898	1.0584	0.975978	10.0937	3.33538	5e-05	0.00022699	yes
LOC_Os12g09640	111.833	39.176	59.1729	70.0607	9.73299	4.85895	6.2671	6.95302	10.0763	3.3329	5e-05	0.00022699	yes
LOC_Os03g18030	118.219	77.7906	82.4937	92.8344	10.0179	7.69763	9.94041	9.21864	10.0703	3.33203	5e-05	0.00022699	yes
LOC_Os03g21040	25.1726	36.0286	30.1426	30.4479	3.07431	2.00155	3.99864	3.02483	10.066	3.33142	5e-05	0.00022699	yes
LOC_Os10g02880	3.29289	3.16725	2.6281	3.02941	0.640391	0.113445	0.149114	0.300983	10.0651	3.33128	0.0001	0.00043099	yes
LOC_Os04g12960	90.5619	42.1414	53.9411	62.2148	7.72935	4.65686	6.16448	6.18357	10.0613	3.33075	5e-05	0.00022699	yes
LOC_Os03g42710	24.0473	7.04172	7.33463	12.8079	1.7645	0.927734	1.1291	1.27378	10.055	3.32984	5e-05	0.00022699	yes
LOC_Os02g36880	11.3947	11.6167	9.87965	10.9637	1.52255	0.711731	1.03946	1.09125	10.0469	3.32868	5e-05	0.00022699	yes
LOC_Os04g33070	82.9501	69.7839	55.0784	69.2708	5.78363	9.7898	5.14716	6.90686	10.0293	3.32615	5e-05	0.00022699	yes
LOC_Os08g04350	3.38313	2.13461	4.45974	3.32583	0.509444	0.399279	0.0874701	0.332064	10.0156	3.32418	0.0008	0.00279307	yes
LOC_Os07g43170	134.278	113.488	141.317	129.694	12.0774	12.4956	14.3296	12.9675	10.0015	3.32214	5e-05	0.00022699	yes
LOC_Os07g07040	39.098	55.6872	38.3407	44.3753	4.88315	3.66197	4.7842	4.44311	9.98744	3.32012	5e-05	0.00022699	yes
LOC_Os04g27800	102.808	47.1735	76.3023	75.428	3.94079	6.40437	12.3464	7.56386	9.97216	3.3179	5e-05	0.00022699	yes
[CMS-BO]	8.32626	1.38753	7.5817	5.76516	0.835422	0.269519	0.629797	0.578246	9.97008	3.31761	5e-05	0.00022699	yes
LOC_Os11g01610	7.18289	5.25039	7.80043	6.74457	1.34275	0.368281	0.322718	0.677918	9.94895	3.31454	5e-05	0.00022699	yes
LOC_Os01g64640	67.3353	30.6436	37.3952	45.1247	5.80625	3.66788	4.14721	4.54045	9.93838	3.31301	5e-05	0.00022699	yes
LOC_Os01g55160	10.0916	5.03935	8.73471	7.95523	1.1875	0.471305	0.743391	0.80073	9.93497	3.31251	5e-05	0.00022699	yes
LOC_Os05g50580	9.15522	5.88379	6.94502	7.32801	0.511448	0.461676	1.25045	0.741191	9.8868	3.3055	5e-05	0.00022699	yes
LOC_Os12g03050	20.4861	23.4314	28.1665	24.028	1.99921	2.0895	3.21539	2.4347	9.86898	3.3029	5e-05	0.00022699	yes
LOC_Os01g72450	3.81128	0.8092	0.751386	1.79062	0.318513	0.227041	0	0.181851	9.84663	3.29963	0.00455	0.0127077	yes
LOC_Os08g06380	20.5072	16.5035	15.8578	17.6228	3.03252	1.34577	1.00232	1.79354	9.82571	3.29657	5e-05	0.00022699	yes
LOC_Os04g40630	7.20223	4.22651	4.28073	5.23649	0.714099	0.530171	0.356025	0.533432	9.8166	3.29523	5e-05	0.00022699	yes
LOC_Os04g21350	21.5177	18.3693	16.5647	18.8172	1.54109	1.1905	3.01953	1.91704	9.81576	3.2951	5e-05	0.00022699	yes
LOC_Os01g58100	26.933	37.8975	11.6158	25.4821	3.625	1.19383	2.97102	2.59662	9.81357	3.29478	5e-05	0.00022699	yes
LOC_Os03g14400	42.8096	27.7462	24.7242	31.76	3.73467	2.71245	3.26315	3.23676	9.81228	3.29459	5e-05	0.00022699	yes
LOC_Os04g48010	18.5669	18.2242	19.0088	18.6	1.96534	1.89554	1.82794	1.89627	9.80873	3.29406	5e-05	0.00022699	yes
LOC_Os09g17146	9.08343	4.11458	6.18939	6.46246	0.832981	0.415601	0.728365	0.658982	9.80673	3.29377	5e-05	0.00022699	yes
LOC_Os07g05365	4.60876	9.22041	6.42124	6.75014	0.563858	0.808442	0.708421	0.693574	9.7324	3.2828	0.0002	0.000810104	yes
LOC_Os03g32314	93.7712	71.0652	82.9572	82.5979	7.99048	8.59173	8.89997	8.49406	9.7242	3.28158	5e-05	0.00022699	yes
LOC_Os05g24660	8.04357	1.89315	3.95526	4.63066	0.698728	0.265585	0.465453	0.476589	9.71625	3.2804	0.0002	0.000810104	yes
LOC_Os03g44100	2.26836	1.83714	2.85986	2.32178	0.126229	0.272887	0.318834	0.239317	9.70169	3.27824	0.0071	0.0186617	yes
LOC_Os04g44500	42.4729	26.7554	23.4735	30.9006	4.41504	2.40434	2.73894	3.18611	9.69854	3.27777	5e-05	0.00022699	yes
LOC_Os01g65510	6.50585	2.34605	2.21047	3.68746	0.720324	0.116161	0.305368	0.380617	9.68811	3.27621	0.0001	0.00043099	yes
LOC_Os06g49890	32.2506	20.2811	22.1709	24.9009	2.74573	2.58447	2.38391	2.57137	9.6839	3.27559	5e-05	0.00022699	yes
LOC_Os01g09220	20.3747	9.01744	16.2538	15.2153	2.1987	1.38409	1.1346	1.57247	9.67605	3.27442	5e-05	0.00022699	yes
LOC_Os01g57730	4.79465	1.80244	3.37348	3.32352	0.278195	0.379289	0.373909	0.343798	9.66707	3.27308	5e-05	0.00022699	yes
LOC_Os06g11980	24.9997	16.0683	12.3924	17.8201	3.23765	1.22955	1.07743	1.84821	9.64182	3.26931	5e-05	0.00022699	yes
LOC_Os05g33960	14.5824	6.88156	9.34965	10.2712	1.15724	0.923937	1.12102	1.0674	9.62263	3.26643	5e-05	0.00022699	yes
LOC_Os02g21920	313.166	118.098	182.006	204.423	24.5536	19.8047	19.5071	21.2885	9.60251	3.26342	5e-05	0.00022699	yes
LOC_Os06g13940	16.6842	4.731	9.38503	10.2667	1.74724	0.724036	0.740202	1.07049	9.59065	3.26163	5e-05	0.00022699	yes
LOC_Os04g44510	32.8684	35.237	26.959	31.6881	3.65837	2.25582	4.02667	3.31362	9.56299	3.25746	5e-05	0.00022699	yes
LOC_Os09g37200	6.02434	7.4752	3.85888	5.78614	0.673096	0.528005	0.616906	0.606002	9.54805	3.25521	5e-05	0.00022699	yes
LOC_Os07g04560	21.1106	10.7545	18.0333	16.6328	2.69117	1.23042	1.30923	1.74361	9.53929	3.25388	5e-05	0.00022699	yes
LOC_Os07g08829	264.226	157.287	223.785	215.099	24.7436	16.1338	26.8894	22.5889	9.52233	3.25132	5e-05	0.00022699	yes
LOC_Os05g03960	210.163	166.773	319.393	232.11	17.5348	24.8583	30.7523	24.3818	9.51981	3.25093	5e-05	0.00022699	yes
LOC_Os01g31360	15.1517	22.4124	20.1035	19.2226	1.43622	1.83873	2.80683	2.02726	9.48206	3.24519	5e-05	0.00022699	yes
LOC_Os05g49350	37.3172	9.79318	11.4402	19.5169	2.95095	1.15227	2.09709	2.06677	9.44319	3.23927	5e-05	0.00022699	yes
LOC_Os07g01810	14.8556	7.03975	8.09166	9.99566	1.6937	0.575294	0.907414	1.0588	9.44056	3.23887	5e-05	0.00022699	yes
LOC_Os05g02450	37.4279	22.9484	27.082	29.1528	3.7726	2.70766	2.79126	3.09051	9.43301	3.23772	5e-05	0.00022699	yes
LOC_Os07g44780	2.7091	1.00069	1.02211	1.5773	0.24218	0.112307	0.147618	0.167368	9.42414	3.23636	0.0075	0.0195604	yes
LOC_Os02g41954	20.2611	7.45681	10.1146	12.6108	1.53283	1.11607	1.36687	1.33859	9.42096	3.23588	5e-05	0.00022699	yes
LOC_Os03g18910	12.5414	5.93414	13.2853	10.5869	1.43134	1.1951	0.751866	1.1261	9.40139	3.23287	5e-05	0.00022699	yes
LOC_Os04g38042	12.2379	13.1472	10.3502	11.9117	1.62913	1.06358	1.10952	1.26741	9.39846	3.23243	5e-05	0.00022699	yes
LOC_Os04g37770	43.1418	32.9217	35.8638	37.3091	5.57995	3.0962	3.25577	3.97731	9.38049	3.22966	5e-05	0.00022699	yes
LOC_Os08g33720	49.5545	26.425	45.119	40.3662	4.22	3.80464	4.91541	4.31335	9.35843	3.22627	5e-05	0.00022699	yes
LOC_Os04g33390	190.453	70.6864	121.086	127.408	15.7975	10.9313	14.1715	13.6335	9.34522	3.22424	5e-05	0.00022699	yes
LOC_Os08g40850	69.5945	39.5755	69.8371	59.669	5.94071	6.297	6.95007	6.39593	9.32921	3.22176	5e-05	0.00022699	yes
cox3	60.0058	17.5875	35.0488	37.5474	7.13062	2.16364	2.79404	4.02943	9.31829	3.22006	5e-05	0.00022699	yes
LOC_Os05g48930	63.2468	33.6008	40.6253	45.8243	7.26215	3.53533	3.95848	4.91865	9.31644	3.21978	5e-05	0.00022699	yes
LOC_Os01g51890	267.156	210.989	195.607	224.584	25.4646	24.1228	22.8849	24.1574	9.2967	3.21672	5e-05	0.00022699	yes
LOC_Os03g06080	4.20641	1.01856	2.30537	2.51012	0.517323	0.107169	0.18782	0.27077	9.2703	3.21261	0.00295	0.00873075	yes
LOC_Os08g30080	2.34852	1.48623	0.99003	1.60826	0.473381	0	0.0476617	0.173681	9.25985	3.21099	0.00065	0.0023263	yes
LOC_Os02g33110	240.335	179.856	196.448	205.546	24.2334	20.4629	21.9272	22.2078	9.25558	3.21032	5e-05	0.00022699	yes
LOC_Os04g43310	39.8018	25.1624	30.3847	31.783	4.26674	2.72034	3.32026	3.43578	9.25059	3.20954	5e-05	0.00022699	yes
nad9	25.5909	4.91908	18.2705	16.2602	1.28001	1.57734	2.41883	1.75873	9.24542	3.20874	5e-05	0.00022699	yes
LOC_Os10g01470	267.628	226.625	214.944	236.399	27.8599	24.1803	24.9761	25.6721	9.2084	3.20295	5e-05	0.00022699	yes
LOC_Os03g08580	15.1603	13.4669	13.3692	13.9988	1.72028	1.20587	1.63788	1.52134	9.20162	3.20189	5e-05	0.00022699	yes
LOC_Os03g63270	79.1605	53.0384	63.8154	65.3381	7.92155	6.57129	6.87396	7.12227	9.17377	3.19752	5e-05	0.00022699	yes
LOC_Os04g43680	131.922	59.5277	114.846	102.099	10.2101	10.2457	13.0368	11.1642	9.14521	3.19301	5e-05	0.00022699	yes
LOC_Os10g35300	7.92417	4.25196	2.57694	4.91769	0.954664	0.239577	0.419863	0.538035	9.14009	3.19221	5e-05	0.00022699	yes
LOC_Os04g53620	1696.86	1197.49	1387.63	1427.33	155.77	155.235	158.119	156.375	9.12761	3.19024	5e-05	0.00022699	yes
LOC_Os04g48850	44.8583	16.4982	36.3533	32.5699	5.03964	2.09406	3.57338	3.56903	9.1257	3.18994	5e-05	0.00022699	yes
LOC_Os01g44430	12.4816	5.71003	9.38683	9.19283	1.43125	0.621218	0.974119	1.00886	9.1121	3.18778	5e-05	0.00022699	yes
LOC_Os08g44340	312.906	184.727	225.721	241.118	25.9794	23.8389	29.5969	26.4717	9.10852	3.18722	5e-05	0.00022699	yes
LOC_Os04g57550	151.716	83.3547	118.203	117.758	12.563	12.499	13.7545	12.9388	9.10115	3.18605	5e-05	0.00022699	yes
LOC_Os01g57470	8.8559	5.15836	6.46625	6.82684	0.569783	0.694706	0.989231	0.75124	9.08743	3.18387	5e-05	0.00022699	yes
LOC_Os08g41280	246.512	124.827	158.715	176.684	22.1501	15.4604	20.7225	19.4443	9.08667	3.18375	5e-05	0.00022699	yes
LOC_Os09g31200	325.388	152.623	205.579	227.864	32.1134	23.265	19.9062	25.0949	9.08009	3.18271	5e-05	0.00022699	yes
LOC_Os05g03620	43.1053	14.2681	21.1121	26.1618	3.69452	2.50564	2.44802	2.88273	9.07536	3.18196	5e-05	0.00022699	yes
LOC_Os06g04790	25.8776	14.0831	14.4587	18.1398	2.59007	1.64979	1.76694	2.00227	9.05962	3.17945	5e-05	0.00022699	yes
rr6	70.5775	43.3093	52.4593	55.4487	6.98184	5.43084	5.94867	6.12045	9.05958	3.17944	5e-05	0.00022699	yes
LOC_Os04g47140	9.27483	6.67993	7.06942	7.67473	0.8543	1.04117	0.647666	0.847713	9.05345	3.17847	5e-05	0.00022699	yes
LOC_Os01g62970	76.6338	102.517	89.2659	89.4724	9.16971	10.2338	10.2962	9.89993	9.03768	3.17595	5e-05	0.00022699	yes
LOC_Os05g10930	122.267	66.8735	64.8883	84.6764	12.6557	6.75071	8.78628	9.39758	9.01045	3.1716	5e-05	0.00022699	yes
LOC_Os01g71624	156.549	148.701	189.482	164.911	19.2279	17.2622	18.4354	18.3085	9.00735	3.1711	5e-05	0.00022699	yes
LOC_Os11g10590	16.8426	30.0505	35.1584	27.3505	0	2.02354	7.09275	3.03876	9.00055	3.17001	0.00565	0.0153267	yes
sgr	100.634	79.5792	86.7918	89.0016	6.68519	11.5282	11.5861	9.93315	8.96006	3.16351	5e-05	0.00022699	yes
LOC_Os02g22160	134.381	44.6789	104.519	94.5262	10.3167	11.2072	10.1493	10.5577	8.95329	3.16241	5e-05	0.00022699	yes
LOC_Os03g08320	131.575	86.0726	111.835	109.827	11.7668	10.8317	14.2659	12.2881	8.93767	3.1599	5e-05	0.00022699	yes
LOC_Os12g03720	33.5134	20.1723	33.7937	29.1598	3.07893	3.49618	3.22784	3.26765	8.92378	3.15765	5e-05	0.00022699	yes
LOC_Os02g51350	112.947	81.1895	126.012	106.716	12.3765	11.2615	12.279	11.9723	8.91358	3.15601	5e-05	0.00022699	yes
LOC_Os10g42690	90.368	62.0789	100.569	84.3385	10.7274	8.41139	9.28673	9.47519	8.90098	3.15396	5e-05	0.00022699	yes
LOC_Os03g16860	1068.46	597.859	869.51	845.277	103.376	84.9175	96.9921	95.0952	8.88875	3.15198	5e-05	0.00022699	yes
LOC_Os02g45780	130.094	53.8944	84.857	89.6151	12.151	8.16148	9.95284	10.0884	8.88298	3.15104	5e-05	0.00022699	yes
LOC_Os05g13900	0.26528	2.42716	0.365473	1.01931	0.0689435	0.276081	0	0.115008	8.86295	3.14778	0.0092	0.0233216	yes
LOC_Os02g51510	3.09113	1.44072	0.752504	1.76145	0.312958	0.151586	0.132832	0.199125	8.84595	3.14502	0.0056	0.015212	yes
LOC_Os03g61500	46.8336	32.696	45.54	41.6899	0	5.24209	8.89998	4.71403	8.84379	3.14466	5e-05	0.00022699	yes
LOC_Os11g29290	101.633	31.7081	45.7237	59.6882	9.6608	4.26634	6.34677	6.75797	8.83227	3.14278	5e-05	0.00022699	yes
LOC_Os11g36500	0.785933	1.26292	1.11938	1.05608	0.080859	0.193278	0.0846827	0.119607	8.82958	3.14235	0.00865	0.0221207	yes
LOC_Os03g15780	258.862	142.231	237.512	212.868	27.4111	20.1581	24.969	24.1794	8.80369	3.13811	5e-05	0.00022699	yes
LOC_Os09g26160	15.4556	13.7911	20.7176	16.6548	1.37882	1.8696	2.4397	1.89604	8.78399	3.13487	5e-05	0.00022699	yes
LOC_Os08g40680	9.94978	8.6938	10.8981	9.84723	0.98643	0.813087	1.56748	1.12233	8.77392	3.13322	5e-05	0.00022699	yes
LOC_Os01g56180	11.1765	7.40197	8.14379	8.9074	1.4759	0.837703	0.734062	1.01589	8.76808	3.13227	5e-05	0.00022699	yes
LOC_Os06g34020	3.68485	2.35261	2.96959	3.00235	0.50915	0.247531	0.271133	0.342604	8.76332	3.13148	0.0002	0.000810104	yes
LOC_Os12g12260	33.1159	22.9741	27.8188	27.9696	2.99634	2.96322	3.61584	3.1918	8.76296	3.13142	5e-05	0.00022699	yes
LOC_Os11g10710	1.08906	1.37945	1.441	1.30317	0.0989607	0.165873	0.18169	0.148841	8.75545	3.13018	0.001	0.00340328	yes
LOC_Os05g31740	15.7057	3.82838	7.1328	8.88895	1.54004	0.627748	0.880133	1.01597	8.74922	3.12915	5e-05	0.00022699	yes
LOC_Os03g10680	2.82728	2.09412	1.91891	2.2801	0.285989	0.23193	0.264206	0.260709	8.74577	3.12859	5e-05	0.00022699	yes
LOC_Os04g49000	21.0116	15.5222	18.1327	18.2222	2.69267	1.61561	1.96971	2.09267	8.70763	3.12228	5e-05	0.00022699	yes
LOC_Os05g36290	104.276	101.532	106.445	104.084	11.8048	11.7664	12.31	11.9604	8.70238	3.12141	5e-05	0.00022699	yes
Lti6B	11506.1	11472.2	11895.3	11624.5	1412.64	1309.54	1286.38	1336.18	8.6998	3.12098	5e-05	0.00022699	yes
LOC_Os05g50180	14.6094	7.95261	14.1535	12.2385	2.34797	1.11565	0.760373	1.408	8.69212	3.11971	5e-05	0.00022699	yes
LOC_Os03g49440	424.79	403.154	354.514	394.153	39.8003	42.0651	54.2778	45.3811	8.6854	3.11859	5e-05	0.00022699	yes
LOC_Os07g07410	209.811	136.904	142.588	163.101	23.0347	16.2744	17.0565	18.7885	8.6809	3.11784	5e-05	0.00022699	yes
LOC_Os06g05470	42.723	24.5346	32.1623	33.14	2.78326	3.15844	5.53535	3.82568	8.66251	3.11478	5e-05	0.00022699	yes
LOC_Os06g35700	24.127	10.4183	19.7581	18.1011	0.890622	2.7404	2.6415	2.09084	8.65733	3.11392	5e-05	0.00022699	yes
LOC_Os01g43350	3.07676	1.4628	1.41735	1.98564	0.28331	0.240902	0.164187	0.229466	8.65331	3.11325	5e-05	0.00022699	yes
LOC_Os04g35560	80.0893	75.0558	82.6188	79.2546	8.27768	8.33291	10.8712	9.16058	8.6517	3.11298	5e-05	0.00022699	yes
LOC_Os09g21710	14.4737	5.54495	7.37213	9.13026	0.665656	0.742528	1.76608	1.05809	8.629	3.10919	5e-05	0.00022699	yes
LOC_Os12g14440	564.547	1593.61	356.121	838.094	85.3996	28.2283	177.769	97.1323	8.62838	3.10909	5e-05	0.00022699	yes
LOC_Os11g47840	18.364	14.9938	19.3432	17.567	1.717	1.81034	2.5835	2.03695	8.62417	3.10839	5e-05	0.00022699	yes
LOC_Os01g73790	13.0299	9.27095	13.1936	11.8315	1.20986	1.31473	1.59804	1.37421	8.60967	3.10596	5e-05	0.00022699	yes
LOC_Os01g40190	8.99331	4.2135	4.12264	5.77648	0.649236	0.644838	0.719165	0.67108	8.60774	3.10564	5e-05	0.00022699	yes
LOC_Os01g50616	13.7444	14.0999	13.2298	13.6914	1.57169	1.54803	1.65608	1.59193	8.6005	3.10441	5e-05	0.00022699	yes
LOC_Os01g61680	91.8058	50.9738	64.1272	68.9689	8.70408	7.13884	8.23445	8.02579	8.59341	3.10323	5e-05	0.00022699	yes
LOC_Os05g48260	31.7961	22.0805	27.566	27.1475	3.26322	2.89021	3.34167	3.16504	8.5773	3.10053	5e-05	0.00022699	yes
LOC_Os12g34014	8.79354	1.25274	7.27022	5.77217	0.854352	0.702974	0.462001	0.673109	8.57539	3.1002	0.00105	0.00355349	yes
LOC_Os01g61610	23.3149	23.0202	21.2167	22.5173	2.1383	2.35142	3.40226	2.63066	8.55956	3.09754	5e-05	0.00022699	yes
LOC_Os03g31510	586.702	248.56	371.249	402.17	52.7917	45.0729	43.1317	46.9987	8.55705	3.09711	5e-05	0.00022699	yes
LOC_Os02g50320	14.9195	20.3731	15.4424	16.9117	2.06828	1.89075	1.98364	1.98089	8.53743	3.0938	5e-05	0.00022699	yes
LOC_Os04g51610	61.8248	85.6868	65.3372	70.9496	9.62336	7.59006	7.72718	8.31353	8.53423	3.09326	5e-05	0.00022699	yes
atp1	8.81714	1.82569	8.90008	6.51431	0.841506	0.878131	0.577116	0.765584	8.50894	3.08898	5e-05	0.00022699	yes
LOC_Os09g25200	3.41	1.5635	1.81474	2.26274	0.118181	0.219339	0.461285	0.266269	8.49795	3.08712	5e-05	0.00022699	yes
LOC_Os12g34018	5.4064	1.17443	2.64241	3.07441	0.375125	0.380209	0.33317	0.362835	8.4733	3.08293	0.0002	0.000810104	yes
LOC_Os03g61360	81.3274	52.3863	67.1726	66.9621	7.14273	8.75164	7.90486	7.93308	8.44087	3.07739	5e-05	0.00022699	yes
bhlh31	88.5753	83.4786	106.387	92.8135	9.45022	11.0177	12.5654	11.0111	8.42909	3.07538	5e-05	0.00022699	yes
LOC_Os11g38650	191.85	94.9866	93.7454	126.861	22.3429	10.4474	12.4023	15.0642	8.42136	3.07405	5e-05	0.00022699	yes
LOC_Os05g44060	22.94	11.0418	14.6292	16.2037	2.72544	1.36013	1.68845	1.92467	8.41895	3.07364	5e-05	0.00022699	yes
LOC_Os09g21210	15.3478	11.2555	11.1225	12.5753	1.63498	1.27479	1.57405	1.49461	8.41377	3.07275	5e-05	0.00022699	yes
LOC_Os06g03810	46.8749	12.8804	26.2308	28.662	4.77773	2.1355	3.31075	3.40799	8.41024	3.07215	5e-05	0.00022699	yes
LOC_Os05g42190	7.5777	4.73237	3.37608	5.22872	0.699416	0.485774	0.681079	0.62209	8.40509	3.07126	5e-05	0.00022699	yes
LOC_Os04g34490	7.59221	3.01755	2.74105	4.45027	0.760782	0.44173	0.387079	0.529864	8.39889	3.0702	5e-05	0.00022699	yes
LOC_Os06g10510	53.588	19.9674	28.2622	33.9392	5.46021	3.17971	3.5028	4.04757	8.38508	3.06782	5e-05	0.00022699	yes
LOC_Os04g45750	8.43587	11.4453	8.18668	9.35596	1.52626	1.11967	0.707337	1.11776	8.37028	3.06528	5e-05	0.00022699	yes
LOC_Os01g55510	5.34822	3.69997	2.81097	3.95305	0.531001	0.141562	0.744286	0.472283	8.37009	3.06524	0.00135	0.00443293	yes
LOC_Os01g54340	33.7284	18.7018	19.5949	24.0084	3.7799	2.0095	2.82999	2.87313	8.35618	3.06284	5e-05	0.00022699	yes
LOC_Os08g38850	2.67421	4.17245	4.11598	3.65421	0.676581	0.24881	0.387925	0.437772	8.34729	3.06131	5e-05	0.00022699	yes
LOC_Os04g30420	27.867	17.3342	18.2309	21.144	3.23012	1.84616	2.55709	2.54446	8.30982	3.05482	5e-05	0.00022699	yes
LOC_Os03g53010	73.4507	24.6994	30.9209	43.0237	7.51114	3.58876	4.44604	5.18198	8.30256	3.05356	5e-05	0.00022699	yes
LOC_Os05g10690	6.44218	11.027	7.92711	8.46544	1.0498	0.76004	1.25129	1.02038	8.29636	3.05248	5e-05	0.00022699	yes
LOC_Os06g14370	22.6479	38.2733	26.1896	29.0369	4.32309	2.43368	3.77509	3.51062	8.27116	3.04809	5e-05	0.00022699	yes
LOC_Os11g03900	30.728	18.0179	30.5067	26.4175	3.01874	3.26989	3.30197	3.19687	8.26355	3.04676	5e-05	0.00022699	yes
LOC_Os02g47990	2.69937	2.73022	2.76563	2.73174	0.277937	0.348196	0.366141	0.330758	8.25903	3.04597	0.0002	0.000810104	yes
LOC_Os01g60600	24.5822	11.2529	20.5566	18.7972	1.96551	2.23707	2.66934	2.29064	8.20609	3.0367	5e-05	0.00022699	yes
LOC_Os05g04500	4.06902	7.73093	1.08667	4.29554	0.457447	0.1194	0.993965	0.523604	8.2038	3.03629	5e-05	0.00022699	yes
LOC_Os01g45914	73.1301	69.9293	124.921	89.3268	11.5345	8.83567	12.2969	10.889	8.2034	3.03622	5e-05	0.00022699	yes
LOC_Os08g31580	350.36	177.584	203.728	243.891	34.7737	23.8387	30.6548	29.7558	8.19642	3.035	5e-05	0.00022699	yes
LOC_Os01g62584	22.6783	17.718	16.1093	18.8352	1.88668	2.48561	2.5411	2.30446	8.17337	3.03093	5e-05	0.00022699	yes
LOC_Os12g06410	17.3863	4.75128	9.98084	10.7061	2.44557	0.917864	0.574504	1.31265	8.1561	3.02789	5e-05	0.00022699	yes
LOC_Os10g22050	65.7606	90.1007	70.3035	75.3883	9.77079	7.54428	10.4383	9.25111	8.14911	3.02664	5e-05	0.00022699	yes
LOC_Os06g44250	21.0864	6.70982	11.9741	13.2568	2.47271	0.764809	1.64969	1.62907	8.13765	3.02461	5e-05	0.00022699	yes
LOC_Os02g52370	9.24309	7.82233	8.17138	8.41227	0.890091	0.947731	1.26757	1.03513	8.12678	3.02268	5e-05	0.00022699	yes
LOC_Os03g18870	4.67937	2.72159	2.27443	3.22513	0.552712	0.305444	0.334568	0.397575	8.112	3.02006	0.0002	0.000810104	yes
LOC_Os02g50700	21.1608	20.0214	12.2428	17.8084	2.79267	1.64415	2.1611	2.1993	8.0973	3.01744	5e-05	0.00022699	yes
LOC_Os08g24310	5.18106	6.49964	7.75963	6.48011	0.567911	1.08944	0.747123	0.801492	8.08506	3.01526	5e-05	0.00022699	yes
LOC_Os10g37190	26.455	13.8541	14.0194	18.1095	2.8242	1.90389	2.00201	2.24336	8.07249	3.01301	5e-05	0.00022699	yes
LOC_Os04g59340	4.93157	6.37978	5.18348	5.49828	1.01473	0.447501	0.588205	0.68348	8.04454	3.00801	5e-05	0.00022699	yes
LOC_Os08g40590	24.3866	12.5517	18.4963	18.4782	2.16727	2.16007	2.58054	2.30263	8.02482	3.00447	5e-05	0.00022699	yes
LOC_Os04g48810	59.3369	17.394	51.9149	42.8819	7.55324	5.75181	2.7492	5.35142	8.01318	3.00238	5e-05	0.00022699	yes
LOC_Os01g12580	3.16395	3.94856	2.86442	3.32564	0.596757	0.346208	0.303376	0.415447	8.00497	3.0009	5e-05	0.00022699	yes
PAL5	21.5788	32.1828	19.4174	24.393	2.74881	3.37053	3.03557	3.05164	7.99341	2.99881	5e-05	0.00022699	yes
LOC_Os09g15420	41.0668	33.0448	43.684	39.2652	3.89934	4.84442	6.00987	4.91788	7.98417	2.99714	5e-05	0.00022699	yes
LOC_Os01g19330	5.87575	4.25506	5.11841	5.08307	0.750179	0.732597	0.427973	0.636916	7.98075	2.99652	5e-05	0.00022699	yes
LOC_Os02g21040	39.4478	14.9528	26.0947	26.8318	4.45385	2.4432	3.21139	3.36948	7.96319	2.99335	5e-05	0.00022699	yes
LOC_Os08g06100	298.697	148.639	215.552	220.963	30.8449	20.2153	32.2254	27.7618	7.95925	2.99263	5e-05	0.00022699	yes
ckx4	16.8682	15.717	19.0238	17.203	2.16533	1.86611	2.45285	2.16143	7.95908	2.9926	5e-05	0.00022699	yes
LOC_Os01g64130	14.9805	5.02059	5.59426	8.53179	1.83707	0.422595	0.96281	1.07416	7.94276	2.98964	5e-05	0.00022699	yes
LOC_Os07g34050	10.9715	1.87394	3.58886	5.47809	1.55302	0	0.518321	0.690447	7.93412	2.98807	0.00885	0.0225582	yes
LOC_Os05g33644	6.21213	14.9996	9.74631	10.3193	0.715789	1.45791	1.73745	1.30371	7.91533	2.98465	5e-05	0.00022699	yes
LOC_Os12g01900	1.24611	0.926421	1.92118	1.36457	0.213799	0.121301	0.182217	0.172439	7.91335	2.98429	5e-05	0.00022699	yes
LOC_Os04g40670	20.225	12.7081	15.9521	16.2951	2.04761	1.5847	2.54584	2.05938	7.91262	2.98415	5e-05	0.00022699	yes
LOC_Os05g01380	18.6258	13.1564	20.3476	17.3766	1.88088	2.01347	2.70956	2.2013	7.89379	2.98072	5e-05	0.00022699	yes
LOC_Os02g48870	153.129	55.8518	99.7012	102.894	13.4899	10.2433	15.5218	13.085	7.86351	2.97518	5e-05	0.00022699	yes
LOC_Os07g03170	69.4873	25.1386	37.7371	44.121	4.98384	5.17239	6.69568	5.6173	7.85449	2.97352	5e-05	0.00022699	yes
LOC_Os07g07290	20.5853	8.14281	12.2867	13.6716	1.49928	1.82773	1.90191	1.74297	7.84385	2.97156	5e-05	0.00022699	yes
LOC_Os01g64790	66.399	31.7744	40.0575	46.077	8.22367	4.21226	5.20314	5.87969	7.83664	2.97023	5e-05	0.00022699	yes
LOC_Os12g28750	5.81754	2.35041	2.70438	3.62411	1.13036	0.258052	0	0.462802	7.8308	2.96916	0.00175	0.005564	yes
LOC_Os03g56580	8.46017	5.40763	9.09025	7.65269	1.13925	0.784782	1.00861	0.977548	7.82845	2.96873	5e-05	0.00022699	yes
LOC_Os08g31569	9.2518	4.51634	5.26348	6.34387	0.795692	0.620655	1.01975	0.812033	7.81233	2.96575	5e-05	0.00022699	yes
LOC_Os07g30600	5.48664	3.108	4.4273	4.34064	0.328542	0.713475	0.625204	0.55574	7.81056	2.96543	5e-05	0.00022699	yes
LOC_Os05g33400	24.8968	9.26832	14.1342	16.0998	2.84051	1.65138	1.69657	2.06282	7.80475	2.96435	5e-05	0.00022699	yes
LOC_Os05g13940	182.958	729.01	343.386	418.451	58.3576	49.7337	52.9811	53.6908	7.79372	2.96231	5e-05	0.00022699	yes
LOC_Os05g37190	17.5769	13.9864	15.8649	15.8094	1.95754	1.96211	2.18828	2.03598	7.76501	2.95699	5e-05	0.00022699	yes
LOC_Os05g32370	1.83283	0.946793	1.24744	1.34235	0.23865	0.129233	0.150993	0.172959	7.76109	2.95626	5e-05	0.00022699	yes
LOC_Os08g36960	1.66535	1.26582	0.919864	1.28368	0.17819	0.277949	0.0405935	0.165578	7.75272	2.95471	0.0015	0.00486079	yes
LOC_Os04g50790	26.8881	20.5176	34.8919	27.4326	2.67313	4.25071	3.7019	3.54191	7.74514	2.95329	5e-05	0.00022699	yes
LOC_Os10g32840	23.2928	6.76293	13.6584	14.5714	2.26238	1.1385	2.24471	1.88186	7.74308	2.9529	5e-05	0.00022699	yes
bhlh148	129.49	66.561	81.8014	92.6174	15.1729	9.34888	11.3748	11.9655	7.74037	2.9524	5e-05	0.00022699	yes
LOC_Os10g07229	19.5316	26.5475	18.7781	21.619	3.09725	2.40982	2.87956	2.79555	7.73336	2.9511	5e-05	0.00022699	yes
LOC_Os09g39940	704.493	556.159	683.651	648.101	75.8417	80.1859	95.8858	83.9711	7.71814	2.94825	5e-05	0.00022699	yes
LOC_Os08g38910	82.3924	92.1174	72.4582	82.3226	12.9951	8.48522	10.5615	10.6806	7.70768	2.9463	5e-05	0.00022699	yes
LOC_Os07g17330	197.938	129.545	160.421	162.635	17.6425	19.5381	26.252	21.1442	7.69171	2.9433	5e-05	0.00022699	yes
LOC_Os02g57820	43.2382	52.0551	41.4148	45.5694	7.15343	5.96875	4.66566	5.92928	7.68549	2.94214	5e-05	0.00022699	yes
LOC_Os07g38630	1931.26	893.491	1707.65	1510.8	212.982	229.015	148.653	196.883	7.67359	2.9399	5e-05	0.00022699	yes
LOC_Os05g05030	3.90983	2.31299	3.82566	3.3495	0.36762	0.730089	0.213254	0.436988	7.66497	2.93828	0.00185	0.00584315	yes
LOC_Os03g09070	50.8878	19.2014	36.9528	35.6807	5.51501	4.01646	4.44871	4.66006	7.6567	2.93672	5e-05	0.00022699	yes
LOC_Os09g13920	166.223	77.1127	90.2021	111.179	18.3219	11.6957	13.5451	14.5209	7.65648	2.93669	5e-05	0.00022699	yes
LOC_Os08g37874	80.7405	49.2529	74.0117	68.0017	8.11447	8.75023	9.81061	8.89177	7.64771	2.93503	5e-05	0.00022699	yes
LOC_Os02g32060	10.859	3.8544	6.97234	7.2286	1.25834	0.541749	1.03815	0.94608	7.64058	2.93368	5e-05	0.00022699	yes
LOC_Os08g41290	13.9064	8.09795	9.95213	10.6522	1.19433	1.53699	1.46395	1.39843	7.61726	2.92927	5e-05	0.00022699	yes
LOC_Os08g15322	51.0772	6.67274	35.1773	30.9757	3.98485	3.62362	4.60419	4.07088	7.60909	2.92772	5e-05	0.00022699	yes
LOC_Os01g70820	155.45	95.1214	133.046	127.873	19.7843	13.8122	16.8266	16.8077	7.608	2.92751	5e-05	0.00022699	yes
LOC_Os01g13690	414.919	256.869	251.123	307.637	64.7018	26.9991	29.6437	40.4482	7.6057	2.92708	5e-05	0.00022699	yes
LOC_Os01g53130	4.91554	5.07567	5.9028	5.29801	0.596954	0.672772	0.82114	0.696955	7.60165	2.92631	5e-05	0.00022699	yes
LOC_Os07g09670	32.3879	17.9579	29.6442	26.6633	3.32154	3.53581	3.66639	3.50791	7.60091	2.92617	5e-05	0.00022699	yes
LOC_Os10g41130	4.87531	5.44766	4.61858	4.98052	0.956898	0.398732	0.611452	0.655694	7.5958	2.9252	0.0001	0.00043099	yes
LOC_Os01g27210	72.8141	23.1764	32.8814	42.9573	7.5	3.26648	6.20176	5.65608	7.59489	2.92503	5e-05	0.00022699	yes
iaa12	3.91001	3.58614	2.56494	3.3537	0.572252	0.326328	0.428933	0.442504	7.57891	2.92199	0.0001	0.00043099	yes
LOC_Os02g44230,LOC_Os02g44235	6.15228	6.9279	9.96759	7.68259	1.20081	0.933536	0.914579	1.01631	7.5593	2.91826	5e-05	0.00022699	yes
LOC_Os02g50600	40.7203	15.6548	25.1946	27.1899	4.42916	2.70059	3.67211	3.60062	7.55145	2.91675	5e-05	0.00022699	yes
LOC_Os03g02514	95.4623	47.3258	75.9287	72.9056	10.7908	7.762	10.419	9.65729	7.54928	2.91634	5e-05	0.00022699	yes
LOC_Os01g64170	126.403	67.1659	101.716	98.4283	14.8509	13.0792	11.1961	13.0421	7.54697	2.9159	5e-05	0.00022699	yes
trnW(CCA)	11156.5	1871.54	4054.92	5694.33	755.037	1050.21	460.14	755.129	7.54087	2.91473	5e-05	0.00022699	yes
LOC_Os03g18790	10.8571	4.19112	6.52429	7.19083	1.3119	0.563257	0.987141	0.954099	7.53678	2.91395	5e-05	0.00022699	yes
LOC_Os01g72900	32.0395	28.2622	42.9729	34.4248	3.73402	4.75779	5.21145	4.56775	7.53649	2.91389	5e-05	0.00022699	yes
LOC_Os12g44110	43.625	29.5306	30.6506	34.602	6.5372	3.78426	3.45569	4.59238	7.53466	2.91354	5e-05	0.00022699	yes
LOC_Os05g39720	88.7026	30.8408	56.6927	58.7453	8.81253	7.03508	7.55176	7.79979	7.53165	2.91297	5e-05	0.00022699	yes
LOC_Os12g13340	1.64814	3.36254	5.8167	3.60913	0.377312	0.353542	0.70812	0.479658	7.52438	2.91157	5e-05	0.00022699	yes
LOC_Os01g08140	3.69535	7.97881	8.33486	6.66967	1.05063	1.11933	0.490422	0.886793	7.52111	2.91095	0.00035	0.00134087	yes
LOC_Os01g55820	2.26746	1.98752	2.76828	2.34108	0.212089	0.418235	0.305409	0.311911	7.5056	2.90797	0.00035	0.00134087	yes
LOC_Os02g51930	20.1361	15.6693	13.5625	16.456	3.16605	1.69576	1.73362	2.19848	7.48517	2.90404	5e-05	0.00022699	yes
LOC_Os03g17000	152.633	90.4075	147.598	130.213	16.3519	15.6138	20.2503	17.4053	7.48123	2.90327	5e-05	0.00022699	yes
LOC_Os05g48980	76.4957	53.568	77.149	69.0709	10.3194	8.66515	8.73542	9.23999	7.47521	2.90212	5e-05	0.00022699	yes
LOC_Os04g59520	102.574	55.1312	58.9949	72.2335	12.7121	8.18466	8.12944	9.67539	7.46569	2.90028	5e-05	0.00022699	yes
LOC_Os04g52504	66.8272	42.2156	53.1801	54.0743	9.04771	5.57869	7.1202	7.24887	7.45969	2.89912	5e-05	0.00022699	yes
LOC_Os03g05750	19.6904	12.6154	17.5711	16.6256	2.57138	2.14518	1.97377	2.23011	7.45506	2.89822	5e-05	0.00022699	yes
LOC_Os03g58764	5.84513	5.07506	5.70684	5.54234	0.444689	0.587862	1.20197	0.744842	7.44096	2.89549	5e-05	0.00022699	yes
bhlh65	106.685	72.4166	98.6732	92.5915	13.1214	12.3241	11.9033	12.4496	7.43731	2.89478	5e-05	0.00022699	yes
LOC_Os02g40690	53.3524	19.4349	23.6047	32.1307	5.17548	3.79525	4.01378	4.32817	7.42362	2.89212	5e-05	0.00022699	yes
LOC_Os04g40560	5.45957	1.57406	1.7226	2.91874	0.545281	0.473187	0.165858	0.394775	7.39343	2.88624	5e-05	0.00022699	yes
LOC_Os03g14050	47.0448	35.2061	35.1493	39.1334	7.0868	4.86752	3.93845	5.29759	7.38702	2.88499	5e-05	0.00022699	yes
LOC_Os03g06200	289.735	116.477	216.483	207.565	33.8395	24.6341	25.9668	28.1468	7.37437	2.88252	5e-05	0.00022699	yes
LOC_Os04g38950	250.795	144.676	212.433	202.635	28.001	23.1438	31.3057	27.4835	7.37297	2.88225	5e-05	0.00022699	yes
LOC_Os02g37930	199.01	128.197	166.223	164.477	20.7517	20.7058	25.5054	22.3209	7.36874	2.88141	5e-05	0.00022699	yes
LOC_Os07g32660	0.769953	1.05253	0.760146	0.860876	0.149497	0	0.201271	0.116922	7.36282	2.88025	0.0021	0.00652013	yes
LOC_Os07g42940	301.307	178.352	282.863	254.174	34.7682	28.3628	40.4861	34.539	7.35904	2.87952	5e-05	0.00022699	yes
LOC_Os03g01740	369.099	376.365	411.317	385.594	44.7111	57.9802	55.0918	52.5943	7.33148	2.8741	5e-05	0.00022699	yes
LOC_Os10g37710	8.77853	5.24874	5.27989	6.43572	1.22136	0.552249	0.860311	0.877972	7.33021	2.87385	5e-05	0.00022699	yes
LOC_Os08g37345	35.4792	12.2223	17.6483	21.7832	4.07401	2.54835	2.31577	2.97937	7.31134	2.87014	5e-05	0.00022699	yes
LOC_Os01g45460	4.43496	4.08262	3.76037	4.09265	0.507433	0.443412	0.728537	0.559794	7.31099	2.87007	5e-05	0.00022699	yes
LOC_Os11g02290	3.04892	4.00592	4.85963	3.97149	0.134402	0.543852	0.953133	0.543795	7.30329	2.86854	0.0002	0.000810104	yes
LOC_Os06g47910	0.746938	1.0329	1.10015	0.959998	0.215843	0	0.17926	0.131701	7.28922	2.86576	0.01095	0.0270472	yes
LOC_Os05g41380	3.30315	4.40739	2.38729	3.36594	0.407377	0.618301	0.361203	0.462294	7.28095	2.86413	0.00105	0.00355349	yes
LOC_Os09g23620	2.47875	1.94532	2.20774	2.2106	0.281536	0.363871	0.265711	0.303706	7.27875	2.86369	0.00035	0.00134087	yes
LOC_Os04g48290	24.6377	6.06532	12.3173	14.3401	2.34203	2.00706	1.60507	1.98472	7.22525	2.85305	5e-05	0.00022699	yes
LOC_Os03g25690	12.3536	5.38105	8.94553	8.89339	1.66487	0.876651	1.15229	1.23127	7.22294	2.85259	5e-05	0.00022699	yes
LOC_Os03g11210	2.85795	3.15456	2.6088	2.87377	0.603672	0.0829772	0.508979	0.398543	7.21069	2.85014	0.0004	0.00151063	yes
LOC_Os07g27810	6.60988	6.71591	6.74918	6.69166	1.23662	0.357781	1.19136	0.928586	7.20629	2.84926	5e-05	0.00022699	yes
LOC_Os06g11660	73.7375	47.6731	47.6935	56.368	14.2458	5.28354	3.99915	7.84284	7.18719	2.84543	5e-05	0.00022699	yes
LOC_Os03g48960	4.63116	5.41719	2.26357	4.10398	0.458267	0.455978	0.799129	0.571125	7.18578	2.84514	0.00675	0.0178673	yes
LOC_Os09g27750	35.2408	34.5974	33.5306	34.4563	7.01083	3.47373	3.90642	4.79699	7.1829	2.84456	5e-05	0.00022699	yes
LOC_Os11g19840	26.9799	15.0582	17.963	20.0004	4.46696	1.81936	2.07254	2.78629	7.17815	2.84361	5e-05	0.00022699	yes
LOC_Os08g39370	24.3386	26.8156	21.9338	24.3627	4.26718	3.18875	2.73945	3.39846	7.16875	2.84172	5e-05	0.00022699	yes
LOC_Os03g06570	3.55958	1.61724	1.47281	2.21654	0.49562	0.157069	0.275273	0.309321	7.16582	2.84113	0.00035	0.00134087	yes
LOC_Os07g47450	42.7257	28.2256	23.7822	31.5778	8.4205	1.46655	3.34128	4.40945	7.16139	2.84024	5e-05	0.00022699	yes
LOC_Os09g32080	19.3144	15.2823	16.3007	16.9658	2.81267	2.20063	2.09432	2.36921	7.16095	2.84016	5e-05	0.00022699	yes
LOC_Os02g20970	123.253	105.104	124.137	117.498	13.217	17.1731	18.8501	16.4134	7.15866	2.83969	5e-05	0.00022699	yes
LOC_Os03g04080	5.40213	5.56581	2.42257	4.4635	1.06508	0.292805	0.513158	0.623681	7.1567	2.8393	0.00195	0.00611607	yes
LOC_Os03g51240	6.67314	7.33419	4.51882	6.17538	1.31496	0.657458	0.620429	0.864284	7.14508	2.83695	5e-05	0.00022699	yes
LOC_Os04g34120	13.3081	3.14216	7.65887	8.03639	1.55557	0.661208	1.15881	1.1252	7.14219	2.83637	0.0002	0.000810104	yes
LOC_Os07g41310	1.45611	1.74475	1.95761	1.71949	0.212438	0.367149	0.142989	0.240859	7.13899	2.83572	5e-05	0.00022699	yes
LOC_Os05g31620	30.4818	21.8642	25.4812	25.9424	4.21587	4.22532	2.46838	3.63653	7.13383	2.83468	5e-05	0.00022699	yes
LOC_Os11g47500	11.1982	13.1319	13.5485	12.6262	1.46174	2.14927	1.704	1.77167	7.12672	2.83324	5e-05	0.00022699	yes
LOC_Os07g04040	9.75385	8.30342	10.2994	9.45223	1.05305	1.25179	1.67585	1.3269	7.12354	2.83259	5e-05	0.00022699	yes
LOC_Os11g10600	5.34779	5.47375	3.21011	4.67722	0.4228	0.484988	1.06246	0.65675	7.12177	2.83223	0.0119	0.029031	yes
LOC_Os07g46510	50.0862	15.9223	18.8915	28.3	5.36491	3.07753	3.47971	3.97405	7.1212	2.83212	5e-05	0.00022699	yes
LOC_Os11g07600	62.4099	27.7063	30.606	40.2407	7.99966	4.31329	4.67652	5.66316	7.1057	2.82898	5e-05	0.00022699	yes
LOC_Os12g05360	5.43183	2.44946	2.02857	3.30329	0.831414	0.222894	0.341806	0.465371	7.09819	2.82745	5e-05	0.00022699	yes
LOC_Os12g07550	5.18604	3.4902	4.30035	4.32553	1.21021	0.225984	0.39605	0.610749	7.08234	2.82423	0.0011	0.00370335	yes
LOC_Os03g21060	76.8372	63.398	90.8696	77.0349	8.91222	11.9226	11.8069	10.8806	7.08002	2.82376	5e-05	0.00022699	yes
LOC_Os02g12870	88.1963	87.7593	77.018	84.3245	10.8211	12.1617	12.7514	11.9114	7.07931	2.82361	5e-05	0.00022699	yes
LOC_Os09g08910	2.74011	0.818717	2.23412	1.93098	0.276684	0.295343	0.246479	0.272835	7.07746	2.82323	5e-05	0.00022699	yes
LOC_Os07g25960	2.05423	1.23916	1.59318	1.62885	0.159919	0.320932	0.21092	0.23059	7.06384	2.82045	0.0119	0.029031	yes
LOC_Os11g39990	6.32436	7.81162	5.93469	6.69022	1.02837	0.896622	0.91664	0.947211	7.06307	2.8203	5e-05	0.00022699	yes
LOC_Os12g14540	14.0927	6.67795	8.00941	9.59336	1.75441	1.09297	1.23139	1.35959	7.05607	2.81886	5e-05	0.00022699	yes
LOC_Os07g47510	248.833	126.835	146.347	174.005	30.3147	21.8048	21.9149	24.6781	7.05099	2.81782	5e-05	0.00022699	yes
LOC_Os04g05650	101.355	141.465	146.93	129.917	10.687	20.1968	24.442	18.4419	7.04466	2.81653	5e-05	0.00022699	yes
LOC_Os07g35500	1.44797	1.25271	1.4734	1.39136	0.19724	0.210887	0.184796	0.197641	7.03983	2.81554	5e-05	0.00022699	yes
LOC_Os06g45960	8.47064	3.95314	6.52861	6.31746	0.879432	0.85563	0.958042	0.897701	7.03738	2.81504	5e-05	0.00022699	yes
LOC_Os07g48550	64.3862	70.5522	72.5679	69.1688	9.7903	11.2499	8.50584	9.84867	7.02316	2.81212	5e-05	0.00022699	yes
LOC_Os12g27440	18.5321	9.83262	8.0197	12.1282	2.83536	1.04386	1.30674	1.72865	7.016	2.81064	5e-05	0.00022699	yes
LOC_Os01g72600	19.6453	6.07144	9.02026	11.579	2.33767	1.36279	1.2539	1.65145	7.01141	2.8097	5e-05	0.00022699	yes
LOC_Os01g72460	392.442	283.877	352.642	342.987	41.5423	47.2702	58.4257	49.0794	6.98841	2.80496	5e-05	0.00022699	yes
LOC_Os10g37340	1261.16	681.097	974.909	972.388	157.518	123.714	136.385	139.206	6.98524	2.80431	5e-05	0.00022699	yes
LOC_Os01g52594	42.208	18.3419	24.1882	28.2461	5.14982	2.95636	4.02983	4.04534	6.98238	2.80372	5e-05	0.00022699	yes
LOC_Os02g04130	45.7883	18.773	32.2029	32.2547	6.60592	3.99201	3.27949	4.6258	6.97278	2.80174	5e-05	0.00022699	yes
LOC_Os12g13570	1.00823	0.652771	1.3638	1.00827	0.0930143	0.160257	0.180553	0.144608	6.97244	2.80166	5e-05	0.00022699	yes
LOC_Os03g40270	1207.93	613.014	1054.98	958.64	124.477	130.597	157.52	137.531	6.97036	2.80123	5e-05	0.00022699	yes
LOC_Os01g08130	2.92055	3.37381	3.67121	3.32185	0.831082	0.443721	0.155529	0.476778	6.96729	2.8006	0.0022	0.00679081	yes
LOC_Os08g34720	97.9295	43.8326	81.8669	74.543	12.5361	7.68925	11.9096	10.7117	6.95903	2.79889	5e-05	0.00022699	yes
LOC_Os07g03040	6.95209	9.31578	8.37456	8.21414	1.80088	0.882931	0.861908	1.18191	6.94989	2.79699	5e-05	0.00022699	yes
LOC_Os01g03290	5.29099	3.97032	4.45967	4.57366	0.559225	0.754626	0.661264	0.658371	6.94693	2.79638	0.0001	0.00043099	yes
LOC_Os11g19864	8.67838	7.28996	7.84019	7.93618	1.50991	1.03563	0.884818	1.14345	6.94056	2.79505	5e-05	0.00022699	yes
LOC_Os09g32410	1.06347	0.878305	0.589011	0.843595	0.190212	0.0547622	0.119968	0.121647	6.93478	2.79385	0.00045	0.00167761	yes
LOC_Os07g36400	1.22751	0.948569	0.792718	0.989598	0.128564	0.159687	0.13993	0.142727	6.9335	2.79358	0.00255	0.00771982	yes
LOC_Os02g46650	30.0091	30.2498	33.64	31.2996	3.2622	5.0122	5.27051	4.51497	6.9324	2.79336	5e-05	0.00022699	yes
LOC_Os01g64450	8.5609	2.22456	4.78849	5.19131	0.854076	1.02134	0.37291	0.749443	6.92689	2.79221	5e-05	0.00022699	yes
LOC_Os07g03009	3.99931	1.66235	2.57264	2.74477	0.431079	0.621886	0.136237	0.396401	6.92423	2.79165	0.0101	0.0252565	yes
LOC_Os06g10880	7.41887	6.09482	7.40802	6.9739	1.53939	0.854145	0.63349	1.00901	6.91163	2.78903	5e-05	0.00022699	yes
LOC_Os05g50250	8.67992	3.18644	3.35329	5.07322	1.0254	0.238409	0.940109	0.734641	6.90571	2.78779	5e-05	0.00022699	yes
LOC_Os01g52610	6.04371	13.6249	9.4046	9.69106	0.541242	1.72533	1.95654	1.40771	6.88427	2.78331	5e-05	0.00022699	yes
LOC_Os09g02710	550.094	415.903	541.505	502.501	74.5888	69.4929	74.9163	72.9993	6.88364	2.78317	5e-05	0.00022699	yes
LOC_Os03g16334	158.254	56.724	79.656	98.2112	17.2723	10.8757	14.6858	14.2779	6.87855	2.7821	5e-05	0.00022699	yes
LOC_Os05g34830	250.672	113.868	107.532	157.358	26.3965	20.2608	22.0712	22.9095	6.86868	2.78003	5e-05	0.00022699	yes
MAS1	5.36454	1.5497	5.5666	4.16028	0.762121	0.274615	0.78208	0.606272	6.86207	2.77864	5e-05	0.00022699	yes
LOC_Os05g48650	8.04545	3.8068	4.276	5.37609	1.10615	0.620183	0.63403	0.786789	6.83295	2.77251	5e-05	0.00022699	yes
LOC_Os09g28300	1.26744	0.922867	0.712612	0.967641	0.114174	0.123039	0.188679	0.141964	6.8161	2.76895	0.0001	0.00043099	yes
LOC_Os10g11200	53.4311	30.9169	47.0763	43.8081	6.04654	6.17507	7.08596	6.43586	6.80688	2.76699	5e-05	0.00022699	yes
LOC_Os12g39300	3.08956	1.36279	1.26543	1.90593	0.340558	0.127455	0.372288	0.2801	6.80446	2.76648	0.0001	0.00043099	yes
LOC_Os07g33440	3.63571	0.984283	2.38111	2.3337	0.230197	0.305235	0.496732	0.344055	6.78293	2.76191	5e-05	0.00022699	yes
ccmFC	2.43	0.988908	2.45961	1.95951	0.227094	0.118912	0.521003	0.289003	6.78024	2.76133	0.0004	0.00151063	yes
LOC_Os01g51670	135.361	69.2264	111.141	105.243	12.1955	15.5682	18.8651	15.5429	6.77113	2.75939	5e-05	0.00022699	yes
LOC_Os04g43670	8.24359	5.34641	3.96098	5.85033	0.797551	0.95749	0.839029	0.86469	6.76581	2.75826	5e-05	0.00022699	yes
LOC_Os05g38860	60.9937	36.2716	53.0462	50.1038	6.81607	6.48776	8.9178	7.40721	6.76419	2.75792	5e-05	0.00022699	yes
LOC_Os09g19970	13.0054	5.4596	8.39878	8.95458	1.82151	0.891659	1.26217	1.32511	6.75761	2.75651	5e-05	0.00022699	yes
LOC_Os03g20370	905.73	591.513	819.161	772.135	107.917	106.494	128.448	114.286	6.75616	2.7562	5e-05	0.00022699	yes
LOC_Os07g05570	313.114	302.254	283.753	299.707	47.6696	43.1291	42.386	44.3949	6.75093	2.75509	5e-05	0.00022699	yes
LOC_Os07g39030	30.3465	10.1382	22.8106	21.0984	2.56574	3.93857	2.87608	3.1268	6.7476	2.75438	0.0004	0.00151063	yes
LOC_Os11g10470	111.36	62.2398	118.235	97.2784	13.3268	12.0785	17.8528	14.4194	6.74636	2.75411	5e-05	0.00022699	yes
LOC_Os01g40280	24.2526	26.8299	24.7678	25.2834	4.02234	3.32619	3.89484	3.74779	6.74622	2.75408	5e-05	0.00022699	yes
LOC_Os02g16040	157.333	130.639	166.756	151.576	19.0257	20.3601	28.064	22.4833	6.74171	2.75312	5e-05	0.00022699	yes
LOC_Os06g06360	26.6984	12.8571	24.5712	21.3756	3.54761	3.06208	2.90378	3.17116	6.74062	2.75288	5e-05	0.00022699	yes
LOC_Os04g37880	6.52533	4.67829	1.55145	4.25169	0.603055	1.12509	0.164316	0.630822	6.73992	2.75273	0.0101	0.0252565	yes
LOC_Os03g60220	42.4882	18.8251	29.0594	30.1242	4.05146	4.23894	5.12955	4.47332	6.73419	2.75151	5e-05	0.00022699	yes
LOC_Os03g45280	2867.9	3052.43	2311.05	2743.8	452.939	406.333	365.171	408.147	6.72258	2.74901	5e-05	0.00022699	yes
LOC_Os10g13850	43.0239	52.2478	39.5092	44.927	13.6607	3.59902	2.84606	6.70192	6.7036	2.74493	5e-05	0.00022699	yes
LOC_Os09g39950	7.18599	3.23954	4.51213	4.97922	1.58301	0.143516	0.503039	0.743189	6.6998	2.74412	0.00035	0.00134087	yes
LOC_Os04g37700	1.99262	2.80623	2.70596	2.5016	0.427234	0.454244	0.238827	0.373435	6.69889	2.74392	0.0026	0.00783001	yes
LOC_Os01g66890	61.9272	39.6309	48.9239	50.1607	7.98816	6.72073	7.81639	7.50843	6.68058	2.73997	5e-05	0.00022699	yes
LOC_Os05g45740	3.4183	1.39145	2.18031	2.33002	0.350915	0.439207	0.256569	0.348897	6.67825	2.73947	0.0017	0.00542462	yes
LOC_Os05g49940	67.3865	31.067	69.6101	56.0212	8.53647	8.33764	8.30239	8.39217	6.67541	2.73886	5e-05	0.00022699	yes
LOC_Os01g72610	98.5169	37.7618	62.2008	66.1598	12.3722	8.76689	8.5943	9.91113	6.6753	2.73883	5e-05	0.00022699	yes
LOC_Os07g06880	4.71537	2.10566	1.86635	2.89579	0.63759	0.429669	0.235319	0.434193	6.66936	2.73755	5e-05	0.00022699	yes
LOC_Os02g48690	7.89548	3.79154	8.66081	6.78261	1.42585	0.510629	1.11864	1.01837	6.66026	2.73558	5e-05	0.00022699	yes
LOC_Os01g47300	4.36174	4.05335	5.87343	4.76284	0.721309	0.645358	0.779227	0.715298	6.65854	2.7352	5e-05	0.00022699	yes
LOC_Os05g10620	7.16721	8.85102	9.24876	8.42233	0.794438	0.960897	2.047	1.26745	6.6451	2.7323	5e-05	0.00022699	yes
LOC_Os03g28940	519.436	393.794	482.406	465.212	70.2175	75.0678	65.258	70.1811	6.62874	2.72873	5e-05	0.00022699	yes
LOC_Os05g49700	25.6094	13.597	13.6976	17.6347	3.48	2.23141	2.27071	2.66071	6.62782	2.72853	5e-05	0.00022699	yes
LOC_Os03g10150	3.16058	0.7959	1.93997	1.96548	0.348466	0.251223	0.293522	0.297737	6.6014	2.72277	0.0009	0.00310018	yes
LOC_Os02g41850	3.40621	2.72059	1.40346	2.51009	0.240827	0.678515	0.222964	0.380769	6.59216	2.72075	0.0005	0.00184238	yes
LOC_Os01g57854	26.7115	12.9303	16.6355	18.7591	2.81615	2.40403	3.33227	2.85082	6.58025	2.71814	5e-05	0.00022699	yes
LOC_Os11g07050	2.094	1.68174	2.07468	1.95014	0.208723	0.343779	0.336687	0.296397	6.57949	2.71798	5e-05	0.00022699	yes
LOC_Os01g14440	415.761	196.645	295.71	302.705	50.5525	42.2567	45.2758	46.0283	6.5765	2.71732	5e-05	0.00022699	yes
LOC_Os08g30540	1.05565	2.34878	1.30858	1.57101	0	0.197703	0.519729	0.239144	6.56931	2.71574	0.01345	0.0322238	yes
bhlh105	50.8537	54.1195	51.3859	52.1197	9.23168	7.57006	7.05301	7.95158	6.55463	2.71251	5e-05	0.00022699	yes
LOC_Os11g29790	3.29082	4.84821	3.31422	3.81775	0.494673	0.55079	0.702031	0.582498	6.5541	2.7124	5e-05	0.00022699	yes
LOC_Os01g42380	55.0332	42.0037	60.9321	52.6563	7.08586	6.8425	10.2188	8.04906	6.54192	2.70971	5e-05	0.00022699	yes
bhlh66	1.08707	0.7728	0.661143	0.840336	0.178408	0.057075	0.150046	0.12851	6.53907	2.70909	0.00495	0.0136746	yes
LOC_Os09g37976	2.66097	1.66411	2.8446	2.38989	0.794802	0.191007	0.111584	0.365798	6.53336	2.70783	0.00145	0.00471679	yes
LOC_Os01g04580	4.37727	1.90484	3.28755	3.18989	0.680228	0.418264	0.366516	0.488336	6.53216	2.70756	5e-05	0.00022699	yes
LOC_Os07g30590	14.0734	6.76052	7.4128	9.41556	2.09788	0.847519	1.37923	1.44154	6.5316	2.70743	5e-05	0.00022699	yes
LOC_Os07g41160	54.9802	28.1325	26.4242	36.5123	6.52025	4.57559	5.69771	5.59785	6.52256	2.70544	5e-05	0.00022699	yes
LOC_Os04g35890	2.20075	1.43943	1.54923	1.72981	0.344698	0.330438	0.120648	0.265262	6.52114	2.70512	5e-05	0.00022699	yes
LOC_Os09g27950	52.9144	44.1796	66.9686	54.6876	7.62438	8.47581	9.09927	8.39982	6.51057	2.70278	5e-05	0.00022699	yes
LOC_Os11g07460	2.11467	1.18628	0.971934	1.42429	0.0981909	0.352419	0.205878	0.218829	6.50869	2.70237	0.00255	0.00771982	yes
LOC_Os04g11524	19.7636	18.3301	18.6501	18.9146	3.04084	3.28273	2.39716	2.90691	6.50677	2.70194	5e-05	0.00022699	yes
LOC_Os12g17430	5.02845	6.19176	4.83789	5.3527	0.989915	0.699137	0.779724	0.822925	6.50448	2.70143	5e-05	0.00022699	yes
LOC_Os03g51010	41.1014	18.0215	22.7069	27.2766	4.9235	3.85804	3.80331	4.19495	6.50225	2.70094	5e-05	0.00022699	yes
LOC_Os02g55560	32.117	28.3822	30.813	30.4374	4.78424	5.27576	3.98355	4.68118	6.50208	2.7009	5e-05	0.00022699	yes
LOC_Os03g14420	3.5352	0.977281	1.20105	1.90451	0.564348	0.145165	0.169607	0.29304	6.49915	2.70025	0.0005	0.00184238	yes
LOC_Os07g34280	55.8093	40.3928	77.9317	58.0446	1.07286	9.80955	15.9767	8.95304	6.48323	2.69671	5e-05	0.00022699	yes
LOC_Os09g29510	4.31628	2.67713	5.59318	4.19553	0.452906	0.809817	0.678773	0.647165	6.48294	2.69665	5e-05	0.00022699	yes
LOC_Os04g27810	176.834	101.829	161.426	146.697	13.9788	30.4504	23.4712	22.6335	6.48141	2.69631	5e-05	0.00022699	yes
LOC_Os04g35540	31.7939	17.2646	23.4003	24.1529	4.55855	2.77359	3.86816	3.73343	6.46936	2.69362	5e-05	0.00022699	yes
LOC_Os10g43060	119.416	79.8767	124.79	108.028	13.4303	17.5737	19.0991	16.7011	6.46832	2.69339	5e-05	0.00022699	yes
LOC_Os06g20820	19.0429	10.7801	11.4002	13.741	1.52361	2.35248	2.50317	2.12642	6.46203	2.69199	5e-05	0.00022699	yes
LOC_Os01g44394	9.31034	5.75469	8.78787	7.95097	1.18652	0.875396	1.63646	1.23279	6.44957	2.6892	5e-05	0.00022699	yes
LOC_Os12g02470	19.2412	29.8697	17.7254	22.2788	1.10122	1.50498	7.75756	3.45459	6.44904	2.68909	5e-05	0.00022699	yes
LOC_Os01g65902	18.3745	4.91221	12.9996	12.0954	1.98901	1.32311	2.31883	1.87698	6.44408	2.68797	5e-05	0.00022699	yes
LOC_Os01g03340	1808.84	1993.95	2003.16	1935.32	229.345	292.523	381.297	301.055	6.42846	2.68447	5e-05	0.00022699	yes
LOC_Os04g33200	8.64835	11.1618	7.30838	9.03951	2.10241	0.894826	1.22543	1.40755	6.42216	2.68305	5e-05	0.00022699	yes
LOC_Os01g58350	16.7556	8.51804	15.0047	13.4261	1.97256	1.8979	2.40224	2.0909	6.42121	2.68285	5e-05	0.00022699	yes
LOC_Os01g09100	33.1526	12.4318	19.5394	21.708	4.19134	3.36005	2.60785	3.38641	6.41033	2.68039	5e-05	0.00022699	yes
LOC_Os02g11870	12.8198	5.3711	10.2145	9.46846	1.8123	1.47801	1.14278	1.4777	6.40757	2.67978	5e-05	0.00022699	yes
LOC_Os01g52730	32.1168	34.8203	42.1754	36.3708	4.73296	6.20985	6.09934	5.68072	6.4025	2.67864	5e-05	0.00022699	yes
LOC_Os07g39280	220.975	132.53	167.045	173.517	27.8042	25.8973	27.7983	27.1666	6.38714	2.67517	5e-05	0.00022699	yes
LOC_Os06g33880	11.1464	5.38472	11.25	9.26038	2.25052	0.923276	1.1768	1.4502	6.38559	2.67482	5e-05	0.00022699	yes
LOC_Os03g06890	0.915123	1.17725	1.33606	1.14281	0.193524	0.183504	0.160801	0.179276	6.37458	2.67233	0.00025	0.00099147	yes
LOC_Os11g19850	31.1285	20.5832	28.2866	26.6661	5.26035	3.34956	3.94728	4.18573	6.37072	2.67145	5e-05	0.00022699	yes
LOC_Os05g03740	10.1226	6.39549	6.48843	7.66884	2.24387	0.731057	0.640611	1.20518	6.36323	2.66976	5e-05	0.00022699	yes
LOC_Os08g24200	296.683	396.543	315.61	336.278	34.0557	35.7621	88.7899	52.8692	6.36057	2.66916	5e-05	0.00022699	yes
LOC_Os08g43334	2.43075	2.30389	2.49583	2.41016	0.450885	0.215471	0.47203	0.379462	6.35152	2.6671	5e-05	0.00022699	yes
LOC_Os02g53160	3.60147	3.88087	4.28704	3.92313	0.528175	0.337926	0.98706	0.617721	6.35097	2.66698	0.00015	0.000624142	yes
LOC_Os01g52530	33.4291	26.6868	52.3073	37.4744	4.41034	5.28538	8.01601	5.90391	6.34739	2.66616	5e-05	0.00022699	yes
LOC_Os02g32520	1104.68	878.164	1067.53	1016.79	120.223	173.143	188.563	160.643	6.3295	2.66209	5e-05	0.00022699	yes
LOC_Os08g23150	81.3449	52.4718	83.7278	72.5148	12.3445	8.26979	13.7955	11.4699	6.32218	2.66042	5e-05	0.00022699	yes
LOC_Os04g58960	0.861491	1.7562	1.11735	1.24501	0.211889	0.218998	0.15992	0.196936	6.3219	2.66037	5e-05	0.00022699	yes
LOC_Os08g26880	34.4622	40.2628	46.2143	40.3131	6.72664	6.06908	6.35362	6.38311	6.31559	2.65892	5e-05	0.00022699	yes
LOC_Os06g37140	1.41509	1.18753	1.98483	1.52915	0.163919	0.299871	0.262771	0.242187	6.31392	2.65854	0.00455	0.0127077	yes
LOC_Os05g49170	14.0367	8.0928	8.93504	10.3548	1.41833	1.82758	1.67427	1.64006	6.31367	2.65848	5e-05	0.00022699	yes
LOC_Os06g13720	3.91165	3.19794	2.83448	3.31469	0.546732	0.34259	0.686182	0.525168	6.31168	2.65802	5e-05	0.00022699	yes
LOC_Os09g36110	5.65513	4.31083	5.08933	5.01843	0.786395	0.691149	0.90846	0.795334	6.30984	2.6576	5e-05	0.00022699	yes
LOC_Os02g44930	25.1791	24.0956	24.9695	24.7481	4.12784	3.73186	3.90997	3.92322	6.30811	2.6572	5e-05	0.00022699	yes
LOC_Os12g33956	1.7079	0.477691	1.19762	1.12774	0.174204	0.0804168	0.28187	0.17883	6.30621	2.65677	0.0006	0.00216684	yes
LOC_Os05g37660	21.4486	8.46371	10.0238	13.312	2.61896	1.91967	1.79431	2.11098	6.30608	2.65675	5e-05	0.00022699	yes
LOC_Os01g51380	25.1312	33.9694	27.6182	28.9063	4.32631	3.91003	5.52121	4.58585	6.30337	2.65612	5e-05	0.00022699	yes
LOC_Os04g49690	46.3113	25.2509	38.3841	36.6488	6.67071	5.71668	5.07363	5.82034	6.29668	2.65459	5e-05	0.00022699	yes
LOC_Os06g45184	8.11841	8.66002	7.16177	7.98007	1.2455	1.34179	1.21536	1.26755	6.29566	2.65436	5e-05	0.00022699	yes
LOC_Os01g68890	1.69766	0.940676	2.38219	1.67351	0.331536	0.215942	0.252301	0.266593	6.2774	2.65016	0.00285	0.00847207	yes
LOC_Os01g66010	21.5847	9.80383	12.9287	14.7724	3.62856	1.71188	1.73086	2.3571	6.26719	2.64782	5e-05	0.00022699	yes
LOC_Os03g27980	1.14319	1.15501	1.53213	1.27678	0.310759	0.138886	0.162271	0.203972	6.25958	2.64607	0.00255	0.00771982	yes
LOC_Os04g40590	7.3266	2.77687	4.91303	5.0055	1.18972	0.379031	0.830342	0.799697	6.25925	2.64599	5e-05	0.00022699	yes
LOC_Os09g35790	43.3714	16.1574	21.4986	27.0091	5.65088	3.1929	4.11565	4.31981	6.25238	2.64441	5e-05	0.00022699	yes
LOC_Os02g30900	104.374	87.3181	88.6272	93.4398	14.5143	13.4942	16.8734	14.9606	6.24573	2.64287	5e-05	0.00022699	yes
LOC_Os01g03320	650.968	1147.47	381.018	726.486	145.322	74.6004	129.053	116.325	6.24531	2.64277	5e-05	0.00022699	yes
LOC_Os09g28354	73.0482	32.5715	45.5325	50.3841	9.05413	6.76634	8.38873	8.06973	6.24359	2.64237	5e-05	0.00022699	yes
ga2ox 3	29.9709	24.9826	24.4432	26.4655	6.70105	3.81052	2.22605	4.24587	6.23323	2.63998	5e-05	0.00022699	yes
LOC_Os07g40130	15.4406	12.5181	9.65858	12.5391	3.20444	1.44028	1.39494	2.01322	6.22838	2.63886	5e-05	0.00022699	yes
LOC_Os05g46830	61.8299	29.3088	42.1468	44.4285	7.50915	5.74903	8.16244	7.14021	6.2223	2.63745	5e-05	0.00022699	yes
LOC_Os07g33270	72.5873	26.5575	45.6389	48.2612	8.53266	6.51324	8.24406	7.76332	6.21657	2.63612	5e-05	0.00022699	yes
LOC_Os03g58300	24.5058	33.0274	22.5919	26.7084	2.49524	4.01555	6.38787	4.29955	6.21191	2.63503	5e-05	0.00022699	yes
LOC_Os07g36570	32.0322	14.7338	24.6895	23.8185	3.80778	3.5982	4.09893	3.83497	6.21087	2.6348	5e-05	0.00022699	yes
LOC_Os04g59420	0.705623	1.21389	0.950691	0.956734	0.279071	0.127668	0.0559337	0.154224	6.20354	2.63309	0.00565	0.0153267	yes
LOC_Os06g14420	101.749	57.2704	71.3866	76.8019	16.1338	9.89734	11.1216	12.3843	6.20155	2.63263	5e-05	0.00022699	yes
LOC_Os09g37880	1.89427	1.30835	3.07191	2.09151	0.496832	0.157325	0.358437	0.337531	6.1965	2.63145	5e-05	0.00022699	yes
LOC_Os04g32620	18.2758	16.5169	18.7536	17.8488	3.4467	2.23081	2.96712	2.88154	6.19419	2.63091	5e-05	0.00022699	yes
saur11	50.0442	22.5045	26.2243	32.9243	7.23105	4.03233	4.68388	5.31575	6.19373	2.63081	5e-05	0.00022699	yes
LOC_Os02g48710	125.131	47.5379	43.9054	72.1915	10.6469	10.4849	13.8753	11.669	6.18661	2.62914	5e-05	0.00022699	yes
LOC_Os03g49380	91.1114	52.5696	80.5055	74.7288	11.1491	12.7027	12.4001	12.084	6.18411	2.62857	5e-05	0.00022699	yes
LOC_Os02g44710	8.29371	2.87027	2.87841	4.6808	1.11033	0.483194	0.677462	0.756997	6.18338	2.62839	5e-05	0.00022699	yes
LOC_Os06g05424	6.56478	4.2674	8.62804	6.48674	0.890146	1.04283	1.21841	1.05046	6.17514	2.62647	5e-05	0.00022699	yes
LOC_Os08g36910	1.80083	1.87631	1.97263	1.88326	0.516727	0.26822	0.13057	0.305173	6.17112	2.62553	5e-05	0.00022699	yes
LOC_Os01g51870	177.559	89.0074	99.2222	121.93	24.8306	15.9632	18.5138	19.7692	6.16767	2.62472	5e-05	0.00022699	yes
LOC_Os07g44910	5.78359	5.82889	3.62526	5.07925	0.681775	0.567223	1.234	0.827665	6.13684	2.6175	5e-05	0.00022699	yes
ccmFN	3.4797	1.69531	3.42768	2.86756	0.204545	0.552382	0.645388	0.467438	6.13463	2.61698	5e-05	0.00022699	yes
LOC_Os04g37670	42.6417	19.292	30.7752	30.903	4.64671	5.4646	5.00618	5.03916	6.13257	2.61649	5e-05	0.00022699	yes
LOC_Os11g35090	1.44875	1.60698	1.85611	1.63728	0.191008	0.263928	0.346913	0.267283	6.12564	2.61486	5e-05	0.00022699	yes
LOC_Os05g04740	5.78846	2.6085	3.32914	3.9087	0.692586	0.50316	0.721498	0.639081	6.11613	2.61262	5e-05	0.00022699	yes
LOC_Os06g05320	15.4353	7.64616	8.27409	10.4518	2.06679	1.98029	1.08456	1.71055	6.1102	2.61123	5e-05	0.00022699	yes
LOC_Os05g26630	10.1693	7.3207	6.07451	7.85484	1.18631	1.17996	1.49352	1.2866	6.10511	2.61002	5e-05	0.00022699	yes
LOC_Os08g25140	27.9118	15.4417	18.1471	20.5002	4.31986	2.91093	2.84739	3.3594	6.10234	2.60936	5e-05	0.00022699	yes
LOC_Os07g10840	114.93	86.6275	77.4356	92.9977	18.0138	15.0672	12.673	15.2513	6.09769	2.60826	5e-05	0.00022699	yes
LOC_Os08g39330	3.29726	4.67631	4.3422	4.10526	0.86158	0.100927	1.06129	0.674598	6.08549	2.60537	0.00015	0.000624142	yes
LOC_Os01g06870	12.843	12.0137	13.99	12.9489	1.9127	2.48662	1.98529	2.1282	6.08444	2.60512	5e-05	0.00022699	yes
LOC_Os02g50350	46.0701	83.3334	72.5701	67.3245	9.59883	11.6978	11.9149	11.0705	6.08143	2.60441	5e-05	0.00022699	yes
LOC_Os03g08110	10.4163	9.30389	7.16418	8.96144	1.62851	1.40072	1.3948	1.47468	6.07687	2.60333	5e-05	0.00022699	yes
LOC_Os03g18010	1.17432	1.23593	1.04783	1.15269	0.184559	0.226154	0.15854	0.189751	6.07475	2.60283	0.0006	0.00216684	yes
LOC_Os01g37750	32.8889	14.6292	16.5555	21.3579	3.80871	3.07843	3.67169	3.51961	6.06826	2.60128	5e-05	0.00022699	yes
LOC_Os02g34970	2.45979	2.26274	2.75766	2.49339	0.181136	0.634866	0.417241	0.411081	6.06545	2.60062	5e-05	0.00022699	yes
LOC_Os01g54350	20.8096	16.1743	21.1118	19.3652	3.1132	3.10267	3.37508	3.19698	6.05734	2.59869	5e-05	0.00022699	yes
LOC_Os03g11900	575.791	350.473	460.378	462.214	62.2049	71.853	95.0533	76.3704	6.05227	2.59748	5e-05	0.00022699	yes
LOC_Os07g07990	33.0181	16.8066	29.0709	26.2986	5.63819	3.37066	4.02769	4.34551	6.0519	2.59738	5e-05	0.00022699	yes
LOC_Os12g34010,LOC_Os12g34012	3.74387	1.50541	3.14517	2.79815	0.539854	0.45255	0.39656	0.462988	6.04368	2.59543	5e-05	0.00022699	yes
LOC_Os03g63620	2.18341	3.94353	2.25341	2.79345	0.247331	0.170224	0.969565	0.462373	6.04155	2.59492	0.0002	0.000810104	yes
LOC_Os09g01960	107.977	77.053	96.1482	93.7262	15.5327	16.5478	14.537	15.5392	6.0316	2.59254	5e-05	0.00022699	yes
LOC_Os01g08120	3.94473	7.66302	4.43042	5.34606	0.920336	0.851906	0.8887	0.886981	6.02725	2.5915	5e-05	0.00022699	yes
LOC_Os01g07110	1.78129	1.41258	1.88436	1.69275	0.251505	0.284691	0.308168	0.281455	6.01428	2.58839	5e-05	0.00022699	yes
LOC_Os05g38130	6.43511	2.75824	2.13432	3.77589	0.9159	0.515929	0.452098	0.627976	6.01279	2.58804	0.00685	0.0180926	yes
LOC_Os10g38040	102.864	118.186	99.5868	106.879	19.08	17.7565	16.5162	17.7842	6.00977	2.58731	5e-05	0.00022699	yes
LOC_Os01g45450	3.65196	2.52012	1.89006	2.68738	0.546493	0.271955	0.524279	0.447576	6.0043	2.586	5e-05	0.00022699	yes
LOC_Os01g50030,LOC_Os01g50032	37.2676	32.9716	39.9453	36.7282	6.41602	5.08214	6.85421	6.11746	6.00383	2.58588	5e-05	0.00022699	yes
LOC_Os07g42550	2.02278	1.2621	1.31842	1.53443	0.102859	0.354113	0.310302	0.255758	5.99954	2.58485	0.0183	0.0419208	yes
LOC_Os01g42234	45.3323	30.9325	37.3909	37.8852	7.70096	5.34357	5.92449	6.32301	5.99164	2.58295	5e-05	0.00022699	yes
LOC_Os04g01520	48.9507	35.6774	35.6936	40.1072	8.33183	5.29369	6.50292	6.70948	5.97769	2.57959	5e-05	0.00022699	yes
LOC_Os09g39620	9.48514	7.10511	10.6575	9.08257	0.883136	1.5028	2.17688	1.52094	5.97168	2.57814	5e-05	0.00022699	yes
LOC_Os06g11760	5.90937	1.87878	4.36138	4.04984	1.07887	0.26357	0.692882	0.67844	5.96934	2.57757	0.00855	0.0218974	yes
LOC_Os12g34092	1.60171	1.17634	1.34055	1.37287	0.0935408	0.360057	0.236633	0.230077	5.967	2.577	5e-05	0.00022699	yes
LOC_Os01g42370	0.387379	1.17214	1.19529	0.918267	0.105126	0.140945	0.216138	0.154069	5.9601	2.57533	5e-05	0.00022699	yes
LOC_Os09g38910	4.93229	2.7385	4.67884	4.11654	0.465032	0.799089	0.807952	0.690691	5.96003	2.57532	5e-05	0.00022699	yes
LOC_Os04g58720	2.04797	2.17583	3.26115	2.49498	0.450921	0.318512	0.488436	0.41929	5.95049	2.57301	5e-05	0.00022699	yes
LOC_Os01g43140	3.12735	0.656266	1.08546	1.62302	0.5292	0.138099	0.151266	0.272855	5.94829	2.57248	0.0002	0.000810104	yes
LOC_Os06g14260	2.37309	0.616018	1.77731	1.5888	0.284133	0.259259	0.259638	0.267677	5.93551	2.56938	0.0001	0.00043099	yes
LOC_Os08g31630	28.8308	21.8875	20.6452	23.7878	5.09056	3.61851	3.3449	4.01799	5.92032	2.56568	5e-05	0.00022699	yes
LOC_Os08g41880	8.21924	19.2834	8.06336	11.8553	2.1658	1.50744	2.33469	2.00264	5.91984	2.56556	5e-05	0.00022699	yes
LOC_Os02g12020	7.89261	2.90098	6.7343	5.84263	1.33323	1.62789	0	0.987039	5.91935	2.56544	0.0128	0.0308945	yes
LOC_Os07g34720	2.79497	0.501892	1.74763	1.6815	0.271583	0.211227	0.370189	0.284333	5.91384	2.56409	0.01955	0.0443091	yes
LOC_Os02g18410	2.01974	1.46245	1.31802	1.60007	0.342137	0.217232	0.253808	0.271059	5.90303	2.56146	0.00415	0.0117339	yes
LOC_Os01g58000	30.4311	9.16696	15.3216	18.3066	3.57052	2.6455	3.09094	3.10232	5.90094	2.56094	5e-05	0.00022699	yes
LOC_Os01g03390	326.515	439.58	324.299	363.465	56.2297	54.1179	74.5555	61.6344	5.89711	2.56001	5e-05	0.00022699	yes
LOC_Os08g24630	2.08675	1.81016	1.44071	1.7792	0.497543	0.217665	0.190735	0.301981	5.89176	2.5587	0.00075	0.00263847	yes
LOC_Os02g54720	5.34649	2.79782	3.27505	3.80645	0.656834	0.601275	0.68056	0.646223	5.8903	2.55834	5e-05	0.00022699	yes
LOC_Os12g34510	10.8905	9.80214	8.34333	9.67865	1.4905	1.83349	1.60665	1.64355	5.88887	2.55799	5e-05	0.00022699	yes
LOC_Os01g48910	22.4634	13.7622	18.9476	18.3911	2.9025	2.40946	4.06034	3.1241	5.88685	2.55749	5e-05	0.00022699	yes
LOC_Os01g03330	422.813	537.531	577.233	512.525	65.7774	87.3846	108.479	87.2136	5.87666	2.555	5e-05	0.00022699	yes
LOC_Os11g04954	10.6929	9.63594	9.28455	9.87112	1.76793	1.6666	1.60645	1.68033	5.87451	2.55447	5e-05	0.00022699	yes
LOC_Os10g40770	5.42147	4.53624	0.902602	3.6201	0.826373	0.545466	0.477981	0.616607	5.871	2.55361	0.01235	0.0299722	yes
LOC_Os06g43020	16.1345	10.5316	10.506	12.3907	2.47474	1.91669	1.94199	2.11114	5.8692	2.55316	5e-05	0.00022699	yes
LOC_Os05g43240	17.4376	6.57445	9.47134	11.1611	2.34566	1.58157	1.78057	1.9026	5.86624	2.55244	5e-05	0.00022699	yes
LOC_Os04g44870	14.0167	14.4089	12.6753	13.7003	2.50137	2.18857	2.31734	2.33576	5.86546	2.55224	5e-05	0.00022699	yes
LOC_Os11g18730	0.601529	1.28345	1.50537	1.13012	0.397451	0.0568585	0.12456	0.192956	5.85688	2.55013	0.0002	0.000810104	yes
LOC_Os01g32780	161.875	144.998	134.17	147.014	22.0741	24.5114	28.7623	25.1159	5.85342	2.54928	5e-05	0.00022699	yes
LOC_Os02g47980	17.9849	6.07412	6.26276	10.1073	2.37812	1.52718	1.28005	1.72845	5.84761	2.54784	5e-05	0.00022699	yes
LOC_Os01g65670	6.64706	4.28509	4.45741	5.12986	0.821154	0.730503	1.08021	0.87729	5.84739	2.54779	5e-05	0.00022699	yes
LOC_Os03g60340	1.45258	3.40305	0.642695	1.83278	0.49733	0.145649	0.297802	0.313594	5.84444	2.54706	0.0002	0.000810104	yes
LOC_Os08g09310	30.5785	15.1868	7.69186	17.819	3.48919	4.64839	1.01832	3.05197	5.83852	2.54561	0.01925	0.0437464	yes
LOC_Os02g32970	19.9363	11.4168	17.1523	16.1685	3.32491	2.42944	2.55464	2.76966	5.83772	2.5454	5e-05	0.00022699	yes
LOC_Os09g27550	1.10365	1.32883	0.925418	1.1193	0.182294	0.20972	0.183774	0.191929	5.83184	2.54395	0.0193	0.0438414	yes
LOC_Os02g03280	108.818	59.8767	88.2352	85.6434	15.1882	13.185	15.7029	14.692	5.82925	2.54331	5e-05	0.00022699	yes
LOC_Os10g04540	1.28456	2.07834	1.83336	1.73209	0.198349	0.233252	0.459886	0.297162	5.82877	2.54319	0.0001	0.00043099	yes
LOC_Os04g47220	1091.3	896.841	797.277	928.473	185.333	142.672	150.216	159.407	5.82454	2.54214	5e-05	0.00022699	yes
LOC_Os04g43660	3.54702	1.21083	1.06186	1.9399	0.53391	0.301981	0.165388	0.33376	5.81226	2.5391	5e-05	0.00022699	yes
LOC_Os03g08840	71.1524	35.7779	44.2809	50.4037	10.7726	7.82833	7.41979	8.67357	5.81118	2.53883	5e-05	0.00022699	yes
LOC_Os03g53660	7.92203	9.58307	9.64276	9.04929	1.50432	1.51818	1.65286	1.55846	5.80656	2.53769	5e-05	0.00022699	yes
LOC_Os03g08900	4.85891	2.28734	2.19472	3.11366	0.825608	0.299493	0.487388	0.537496	5.7929	2.53428	5e-05	0.00022699	yes
LOC_Os01g49820	28.0187	16.4634	25.6554	23.3791	4.03601	3.25985	4.81326	4.03638	5.7921	2.53409	5e-05	0.00022699	yes
LOC_Os11g25510	4.48429	1.17721	1.82184	2.49445	0.466994	0.440394	0.385908	0.431099	5.78626	2.53263	5e-05	0.00022699	yes
LOC_Os06g39880	2.94814	1.99836	2.96894	2.63848	0.409549	0.336414	0.622341	0.456101	5.78486	2.53228	5e-05	0.00022699	yes
LOC_Os12g43790	20.8026	9.8397	10.5725	13.7382	3.16273	1.8931	2.07361	2.37648	5.7809	2.5313	5e-05	0.00022699	yes
LOC_Os11g42360	6.87823	2.56559	3.02367	4.15583	0.95255	0.332234	0.873389	0.719391	5.77687	2.53029	0.00045	0.00167761	yes
LOC_Os02g47390	6.33778	3.51325	4.15547	4.66883	1.10186	1.05614	0.267358	0.80845	5.77504	2.52983	5e-05	0.00022699	yes
LOC_Os08g35319	2.42929	0.600393	1.67249	1.56739	0.3362	0.28878	0.189789	0.27159	5.77116	2.52886	0.00185	0.00584315	yes
LOC_Os06g30970	445.807	333.87	492.077	423.918	73.6144	74.1567	72.7537	73.5083	5.76694	2.52781	5e-05	0.00022699	yes
LOC_Os05g50730	1.21525	1.31774	1.42753	1.32017	0.170483	0.246483	0.269985	0.228984	5.76534	2.52741	0.00425	0.0119786	yes
LOC_Os05g02140	30.6257	9.88138	17.9979	19.5017	4.01173	2.63917	3.50402	3.38498	5.76125	2.52638	5e-05	0.00022699	yes
LOC_Os09g28650	150.702	39.1436	70.613	86.8197	20.0039	13.0786	12.1952	15.0926	5.75247	2.52418	5e-05	0.00022699	yes
rugt-5	91.409	29.4265	66.1663	62.3339	12.3081	9.96549	10.2906	10.8547	5.74257	2.52169	5e-05	0.00022699	yes
LOC_Os02g49460	5.66942	3.94118	5.4894	5.03333	1.24334	0.494698	0.892487	0.876842	5.74029	2.52112	5e-05	0.00022699	yes
LOC_Os07g46220	29.5801	22.5408	24.6362	25.5857	4.55192	4.29987	4.52146	4.45775	5.7396	2.52095	5e-05	0.00022699	yes
LOC_Os03g08520	16.8118	13.177	9.60552	13.1981	3.08805	2.90243	0.908336	2.2996	5.7393	2.52088	5e-05	0.00022699	yes
LOC_Os05g25640	287.337	150.818	193.492	210.549	42.4534	32.5825	35.0262	36.6874	5.739	2.5208	5e-05	0.00022699	yes
LOC_Os01g04050	415.595	467.541	407.581	430.239	70.7063	44.387	109.885	74.9927	5.73708	2.52031	5e-05	0.00022699	yes
LOC_Os01g10580	42.3245	38.0631	35.0704	38.486	10.9245	5.44987	3.7626	6.71231	5.73364	2.51945	5e-05	0.00022699	yes
LOC_Os02g32590	5.42139	4.71537	3.62146	4.58607	0.864281	0.927812	0.617584	0.803226	5.70956	2.51338	5e-05	0.00022699	yes
LOC_Os01g71970	90.1152	32.132	37.6549	53.3007	14.6324	7.00597	6.37714	9.33852	5.70762	2.51289	5e-05	0.00022699	yes
LOC_Os09g32200	36.8436	21.8949	32.7484	30.4956	6.89011	4.03144	5.13844	5.35333	5.69657	2.51009	5e-05	0.00022699	yes
LOC_Os04g55640	49.1856	20.2804	36.4736	35.3132	7.73617	5.98966	4.88121	6.20235	5.69352	2.50932	5e-05	0.00022699	yes
LOC_Os08g24300	278.493	339.894	246.57	288.319	36.658	47.6828	67.8981	50.7463	5.68158	2.50629	5e-05	0.00022699	yes
LOC_Os07g14150	176.148	240.563	230.4	215.703	27.1573	43.2963	43.4987	37.9841	5.67877	2.50558	5e-05	0.00022699	yes
LOC_Os09g20480	147.936	70.7415	85.1883	101.289	20.9471	14.8449	17.7188	17.8369	5.67862	2.50553	5e-05	0.00022699	yes
LOC_Os03g11734	1.82787	1.44366	0.978213	1.41658	0.207828	0.187253	0.353304	0.249462	5.67854	2.50552	5e-05	0.00022699	yes
LOC_Os04g33690	2.72276	2.96658	2.13561	2.60832	0.430847	0.505019	0.442538	0.459468	5.67683	2.50508	5e-05	0.00022699	yes
LOC_Os01g72710	8.24918	4.96304	7.2765	6.82958	0.941612	1.31921	1.34867	1.20316	5.67637	2.50496	5e-05	0.00022699	yes
LOC_Os08g44590	39.453	29.7514	27.2235	32.1426	6.62435	5.55148	4.82915	5.66833	5.67056	2.50349	5e-05	0.00022699	yes
LOC_Os03g17164	0.614507	0.886211	1.07334	0.85802	0.113451	0.227027	0.113679	0.151386	5.66776	2.50278	0.0008	0.00279307	yes
LOC_Os09g23340	6.85129	6.06292	6.72443	6.54621	1.53871	0.850551	1.07658	1.15528	5.66634	2.50242	5e-05	0.00022699	yes
LOC_Os02g02930	41.866	64.727	56.1713	54.2548	0.875229	8.41297	19.4444	9.57752	5.66481	2.50203	5e-05	0.00022699	yes
LOC_Os05g15880	1.8345	2.97192	2.00698	2.27113	0.605208	0	0.597832	0.401013	5.66348	2.50169	0.00085	0.00294731	yes
LOC_Os06g11310	9.13607	5.91638	4.70887	6.58711	1.25575	0.813054	1.42493	1.16458	5.65621	2.49984	5e-05	0.00022699	yes
LOC_Os03g22510	3.70648	6.84232	6.59783	5.71554	1.39777	0.664539	0.970538	1.01095	5.65363	2.49918	5e-05	0.00022699	yes
LOC_Os01g42410	39.3152	29.5733	46.4315	38.44	5.36066	6.74688	8.31172	6.80642	5.64761	2.49764	5e-05	0.00022699	yes
LOC_Os06g49780	99.2596	48.03	54.6815	67.3237	16.8322	8.26137	10.7049	11.9328	5.6419	2.49618	5e-05	0.00022699	yes
LOC_Os06g18990	3.16001	2.42959	2.66739	2.75233	0.40762	0.36089	0.69573	0.48808	5.6391	2.49546	5e-05	0.00022699	yes
LOC_Os01g19130	143.498	93.5676	106.599	114.555	22.7442	18.194	20.0154	20.3179	5.63813	2.49522	5e-05	0.00022699	yes
LOC_Os05g05060	32.2742	62.174	46.309	46.9191	9.37232	5.73707	9.93195	8.34711	5.621	2.49082	5e-05	0.00022699	yes
LOC_Os02g40820	79.4644	39.7439	46.6385	55.2822	13.0805	8.82915	7.59552	9.83505	5.62094	2.49081	5e-05	0.00022699	yes
LOC_Os08g16940	20.2589	3.98598	8.57262	10.9392	2.77712	1.33217	1.72941	1.94623	5.62071	2.49074	5e-05	0.00022699	yes
LOC_Os06g04870	4.17442	2.06934	2.25175	2.83184	0.770923	0.598748	0.143092	0.504254	5.6159	2.48951	5e-05	0.00022699	yes
LOC_Os07g41060	6.48818	11.4593	3.99023	7.31258	1.03488	1.01279	1.85949	1.30239	5.61474	2.48922	5e-05	0.00022699	yes
LOC_Os04g43390	32.3698	72.2513	28.3458	44.3223	5.53807	6.79358	11.4112	7.91428	5.60029	2.4855	5e-05	0.00022699	yes
LOC_Os05g40890	30.4249	24.7176	28.1074	27.75	6.06679	4.22138	4.57985	4.95601	5.59926	2.48524	5e-05	0.00022699	yes
LOC_Os12g02760	3.14307	1.20531	1.22094	1.85644	0.406843	0.184461	0.404101	0.331802	5.59502	2.48414	0.0023	0.00705698	yes
LOC_Os01g07500	28.0725	25.7557	24.3076	26.0453	5.64282	4.34373	3.97934	4.6553	5.59476	2.48408	5e-05	0.00022699	yes
LOC_Os03g59774	3.19472	2.29878	3.64651	3.04667	0.638618	0.429987	0.565183	0.544596	5.59437	2.48398	5e-05	0.00022699	yes
LOC_Os12g02240	46.9194	31.1345	51.7971	43.2837	7.09796	6.55165	9.56847	7.73936	5.59267	2.48354	5e-05	0.00022699	yes
LOC_Os11g47820	116.176	124.875	117.692	119.581	22.5162	22.1063	19.5734	21.3986	5.58826	2.4824	5e-05	0.00022699	yes
LOC_Os05g03140	203.369	197.883	160.536	187.263	42.0238	28.8455	29.7292	33.5328	5.58447	2.48142	5e-05	0.00022699	yes
LOC_Os06g44780	5.71377	2.02312	2.04936	3.26209	0.998233	0.619241	0.135657	0.584377	5.58217	2.48082	0.00405	0.0114912	yes
LOC_Os02g09970	4.84196	0.805432	0.373943	2.00711	0.682894	0	0.39605	0.359648	5.58076	2.48046	0.01945	0.0441222	yes
LOC_Os04g02650	0.85907	1.05435	1.10139	1.00494	0.133089	0.147911	0.259223	0.180075	5.58067	2.48044	0.01145	0.0280933	yes
LOC_Os12g12080	8.89956	4.20885	11.9634	8.35727	0.617368	1.36823	2.50902	1.49821	5.57817	2.47979	5e-05	0.00022699	yes
LOC_Os04g49210	18.015	13.6842	18.917	16.8721	2.0621	2.63152	4.38509	3.02624	5.57527	2.47904	5e-05	0.00022699	yes
LOC_Os08g04430	199.081	144.631	117.16	153.624	33.9648	18.5959	30.1613	27.574	5.57134	2.47802	5e-05	0.00022699	yes
LOC_Os03g52860	31.5593	45.7437	97.1538	58.1523	0.826142	7.44543	23.0447	10.4388	5.57078	2.47788	5e-05	0.00022699	yes
LOC_Os05g29990	305.017	166.531	260.249	243.933	44.7042	38.0478	48.6993	43.8171	5.56707	2.47692	5e-05	0.00022699	yes
LOC_Os04g56430	16.4828	18.1485	10.6944	15.1086	2.25062	3.1895	2.72134	2.72049	5.55363	2.47343	5e-05	0.00022699	yes
LOC_Os05g09724	5.28896	5.26493	2.83034	4.46141	0.932545	0.388738	1.09006	0.803781	5.55053	2.47263	5e-05	0.00022699	yes
LOC_Os02g30190	15.3036	11.6556	17.1362	14.6985	2.13568	3.54279	2.26865	2.64904	5.54861	2.47212	5e-05	0.00022699	yes
LOC_Os08g31850	11.3763	3.52766	5.36011	6.75468	1.59216	0.593863	1.46655	1.21753	5.54786	2.47194	5e-05	0.00022699	yes
LOC_Os01g16960	46.0787	28.5922	37.506	37.3923	6.9345	6.08029	7.20622	6.74034	5.54754	2.47185	5e-05	0.00022699	yes
LOC_Os01g66760	4.84013	4.06272	6.36602	5.08963	0.557221	1.12209	1.07691	0.918737	5.53981	2.46984	5e-05	0.00022699	yes
LOC_Os01g59930	68.2892	86.478	84.9461	79.9044	12.1105	15.5029	15.6756	14.4297	5.5375	2.46924	5e-05	0.00022699	yes
LOC_Os09g31970	56.1123	45.5455	47.4511	49.703	9.76606	7.79003	9.37938	8.97849	5.53579	2.46879	5e-05	0.00022699	yes
GF14d	351.219	281.026	294.827	309.024	59.19	48.1844	60.2284	55.8676	5.53136	2.46763	5e-05	0.00022699	yes
LOC_Os06g11290	21.37	10.0024	13.55	14.9741	2.98247	2.36431	2.77924	2.70867	5.52821	2.46681	5e-05	0.00022699	yes
LOC_Os02g34410	55.0351	22.2383	26.7054	34.6596	8.79717	5.39958	4.6264	6.27438	5.52399	2.46571	5e-05	0.00022699	yes
LOC_Os09g08570	2.03324	0.494713	1.72263	1.41686	0.10544	0.208206	0.456117	0.256588	5.52193	2.46517	0.0126	0.030485	yes
LOC_Os05g46610	4.72809	3.86039	1.85409	3.48086	0.834177	0.616262	0.441833	0.630757	5.51854	2.46429	5e-05	0.00022699	yes
LOC_Os03g47530	1.74906	1.00681	1.22703	1.32763	0.383855	0.105932	0.232065	0.240618	5.51758	2.46404	0.00475	0.0131954	yes
Zep1	14.2635	12.0129	9.87943	12.052	2.44066	1.93625	2.18147	2.18613	5.51294	2.46282	5e-05	0.00022699	yes
LOC_Os03g20600	34.1216	13.1946	21.9689	23.095	4.39521	3.70206	4.47454	4.1906	5.51114	2.46235	5e-05	0.00022699	yes
LOC_Os05g40010	48.7263	23.0818	31.9281	34.5787	8.21998	4.94058	5.67493	6.2785	5.50748	2.46139	5e-05	0.00022699	yes
LOC_Os02g53790	47.8289	32.7472	56.1164	45.5642	7.97968	8.35479	8.50054	8.27833	5.50403	2.46049	5e-05	0.00022699	yes
LOC_Os12g02750	4.8438	1.48613	0.870451	2.40013	0.327619	0.47009	0.512186	0.436632	5.49692	2.45862	5e-05	0.00022699	yes
LOC_Os03g59040	24.9556	18.2164	21.4216	21.5312	5.9598	2.59768	3.19416	3.91721	5.49657	2.45853	5e-05	0.00022699	yes
LOC_Os07g43240	2.83116	0.336392	0.624717	1.26409	0.349071	0.0943832	0.248118	0.230524	5.48355	2.45511	0.0098	0.0246143	yes
LOC_Os01g24710	20.4262	36.255	29.5307	28.7373	9.78872	3.9754	1.96205	5.24206	5.48206	2.45472	5e-05	0.00022699	yes
LOC_Os06g38660	76.5878	54.3666	72.6169	67.8571	9.65999	12.6725	14.8062	12.3795	5.48141	2.45454	5e-05	0.00022699	yes
LOC_Os08g38580	5.01306	3.88001	4.57279	4.48862	1.07508	0.502446	0.880567	0.819365	5.47817	2.45369	5e-05	0.00022699	yes
LOC_Os02g07870	3.50001	2.44779	2.67504	2.87428	0.460217	0.697354	0.416644	0.524738	5.47755	2.45353	5e-05	0.00022699	yes
LOC_Os08g14310	9.68958	8.72795	13.6761	10.6979	1.4998	2.75495	1.6094	1.95472	5.47286	2.45229	0.00275	0.00821331	yes
LOC_Os04g49360	9.7082	7.26711	7.52651	8.16727	1.3716	1.41159	1.69508	1.49276	5.47125	2.45188	5e-05	0.00022699	yes
LOC_Os01g60730	2.18171	1.05713	0.774041	1.33763	0.366143	0.200475	0.167084	0.244567	5.46938	2.45137	0.0002	0.000810104	yes
LOC_Os04g55740	5.83775	4.40739	3.78557	4.6769	0.619129	0.432811	1.51705	0.856331	5.46156	2.44931	5e-05	0.00022699	yes
LOC_Os01g16030	1.30688	2.13285	1.04838	1.49604	0.0707321	0.105408	0.645908	0.274016	5.45968	2.44881	0.0058	0.0156689	yes
LOC_Os06g46970	3.54818	1.64972	0.919112	2.039	0.444496	0.555443	0.121681	0.373873	5.45372	2.44724	0.01455	0.0344584	yes
LOC_Os02g41650	384.265	282.116	295.935	320.772	56.4916	50.5424	69.4231	58.819	5.45354	2.44719	5e-05	0.00022699	yes
LOC_Os06g45970	30.7586	10.0338	18.8364	19.8763	3.26273	2.20323	5.47016	3.64537	5.45248	2.44691	5e-05	0.00022699	yes
LOC_Os04g41540	45.4968	22.6184	20.9213	29.6788	7.42034	3.8959	5.02422	5.44682	5.44883	2.44595	5e-05	0.00022699	yes
LOC_Os10g32810	32.6009	19.2912	18.2175	23.3699	3.20124	7.20963	2.47584	4.29557	5.44047	2.44373	5e-05	0.00022699	yes
LOC_Os07g39880	116.919	56.6166	55.9337	76.4899	17.6904	12.468	12.0585	14.0723	5.43549	2.44241	5e-05	0.00022699	yes
LOC_Os01g57420	67.1823	69.7046	70.7429	69.2099	12.4689	13.236	12.5052	12.7367	5.4339	2.44198	5e-05	0.00022699	yes
LOC_Os01g58140	23.1744	13.6496	19.6452	18.8231	3.01534	2.80846	4.5864	3.47007	5.42442	2.43946	5e-05	0.00022699	yes
LOC_Os01g53810	28.0666	35.2653	26.7292	30.0204	6.25592	5.33472	5.01421	5.53495	5.42379	2.4393	5e-05	0.00022699	yes
LOC_Os02g41460	25.5103	12.4367	16.2471	18.0647	3.66011	3.68195	2.65705	3.33304	5.41989	2.43826	5e-05	0.00022699	yes
LOC_Os04g53750	2.97547	4.04524	3.89313	3.63795	0.681021	0.55712	0.776684	0.671608	5.41678	2.43743	5e-05	0.00022699	yes
ckx2	2.99705	1.52455	2.37623	2.29928	0.605038	0.213875	0.455149	0.424687	5.41406	2.43671	5e-05	0.00022699	yes
LOC_Os02g47090	3.75725	2.08498	2.60769	2.81664	0.538538	0.42979	0.596309	0.521546	5.40056	2.43311	5e-05	0.00022699	yes
LOC_Os02g17400	1.4436	0.774596	1.07888	1.09903	0.31219	0.108666	0.190444	0.203766	5.39359	2.43124	5e-05	0.00022699	yes
LOC_Os02g41860	233.001	197.534	138.215	189.584	45.5324	29.0123	31.3173	35.2873	5.37258	2.42561	5e-05	0.00022699	yes
LOC_Os02g50740	3.33448	0.838788	1.16829	1.78052	0.526459	0.325859	0.142772	0.331697	5.36791	2.42436	0.00075	0.00263847	yes
LOC_Os01g25540	120.731	50.8283	71.3678	80.9756	19.6376	13.723	11.9241	15.0949	5.36443	2.42343	5e-05	0.00022699	yes
LOC_Os02g02730	76.7159	22.0505	44.2485	47.6716	12.5756	6.82617	7.26694	8.88956	5.36265	2.42295	5e-05	0.00022699	yes
LOC_Os04g45460	30.6436	32.2272	27.2103	30.0271	6.60066	4.60109	5.60952	5.60376	5.35838	2.4218	5e-05	0.00022699	yes
saur2	8.03184	6.697	10.6603	8.46306	1.28081	1.34215	2.11698	1.57998	5.35643	2.42127	0.0003	0.00116785	yes
LOC_Os02g40010	0.882389	1.40993	1.18701	1.15978	0.213587	0.0868279	0.349227	0.216547	5.35579	2.42109	0.0019	0.00598056	yes
LOC_Os07g03750	3.15174	4.66445	3.43948	3.75189	0.60389	0.692856	0.809514	0.702087	5.34391	2.4179	0.0175	0.0403535	yes
LOC_Os01g16980	36.6932	25.525	30.8117	31.0099	6.80277	5.58609	5.02049	5.80312	5.34366	2.41783	5e-05	0.00022699	yes
LOC_Os02g54780	32.7136	21.0394	25.2765	26.3432	5.73666	4.2686	4.79154	4.93226	5.341	2.41711	5e-05	0.00022699	yes
LOC_Os01g61760	0.471216	0.837435	0.842602	0.717084	0.116337	0.0783019	0.209159	0.134599	5.32756	2.41347	0.0006	0.00216684	yes
LOC_Os10g17489	62.9758	46.7158	54.2619	54.6512	8.80991	11.2618	10.7808	10.2842	5.31409	2.40983	5e-05	0.00022699	yes
GF14c	304.611	241.578	275.641	273.943	56.8988	46.5985	51.1779	51.5584	5.31326	2.4096	5e-05	0.00022699	yes
LOC_Os03g60370	51.137	55.9107	51.7224	52.9234	8.65278	10.1459	11.1133	9.97066	5.30791	2.40814	5e-05	0.00022699	yes
LOC_Os02g40330	1.17767	0.945606	1.26439	1.12922	0.226878	0.257966	0.153442	0.212762	5.30743	2.40802	5e-05	0.00022699	yes
LOC_Os04g45940	353.453	118.352	179.433	217.08	48.391	37.5879	36.8704	40.9497	5.30114	2.4063	5e-05	0.00022699	yes
LOC_Os10g41420	73.1171	18.2817	44.2839	45.2276	11.4432	5.68691	8.50096	8.54369	5.29368	2.40427	5e-05	0.00022699	yes
LOC_Os11g45740	156.719	137.049	183.85	159.206	23.1378	32.4386	34.7598	30.1121	5.28711	2.40248	5e-05	0.00022699	yes
LOC_Os04g49170	38.3539	22.5267	22.1677	27.6828	4.46966	4.74031	6.50166	5.23721	5.28579	2.40212	5e-05	0.00022699	yes
LOC_Os04g48070	2.76077	2.57098	2.47546	2.6024	0.623572	0.377153	0.47814	0.492955	5.27918	2.40032	5e-05	0.00022699	yes
LOC_Os10g38690	3.14069	2.65164	2.21598	2.66944	0.586678	0.148797	0.782326	0.505933	5.27627	2.39952	0.00075	0.00263847	yes
LOC_Os09g26780	22.702	27.3104	27.082	25.6981	3.22076	5.49709	5.91176	4.87654	5.26974	2.39773	5e-05	0.00022699	yes
LOC_Os07g40240	2.49439	2.33682	3.38498	2.73873	0.793301	0.354052	0.413665	0.520339	5.26336	2.39598	5e-05	0.00022699	yes
LOC_Os01g31370	2.76236	1.83862	1.90425	2.16841	0.67551	0.317458	0.243409	0.412126	5.26152	2.39548	5e-05	0.00022699	yes
LOC_Os10g40640	52.5145	29.2461	47.9495	43.2367	8.21416	8.21689	8.22891	8.21998	5.25995	2.39505	5e-05	0.00022699	yes
LOC_Os04g51970	14.5013	9.37015	14.1488	12.6734	2.33352	2.21094	2.68454	2.40967	5.25939	2.3949	5e-05	0.00022699	yes
LOC_Os09g25150	81.2246	60.7939	48.5882	63.5356	16.0347	6.79671	13.4119	12.0811	5.25909	2.39481	5e-05	0.00022699	yes
LOC_Os03g24100	20.9592	7.42514	7.75648	12.0469	2.79681	2.12051	1.95596	2.29109	5.25815	2.39456	5e-05	0.00022699	yes
LOC_Os01g66530	77.286	37.2975	59.6899	58.0912	13.172	9.35589	10.6579	11.0619	5.25147	2.39271	5e-05	0.00022699	yes
LOC_Os04g03164	451.171	316.712	401.929	389.937	76.1823	64.108	83.0293	74.4399	5.23828	2.38909	5e-05	0.00022699	yes
LOC_Os04g44050	2.83085	1.02047	0.812192	1.5545	0	0.245414	0.645155	0.296856	5.23655	2.38862	0.01705	0.039473	yes
LOC_Os08g31670	1.79866	1.33551	1.86014	1.66477	0.339672	0.249807	0.364834	0.318104	5.23341	2.38775	5e-05	0.00022699	yes
LOC_Os01g72009	316.361	280.116	333.843	310.107	52.5991	50.235	74.9759	59.27	5.23211	2.38739	5e-05	0.00022699	yes
LOC_Os04g55220	8.48225	11.2653	13.0232	10.9236	2.21972	1.80162	2.24345	2.08827	5.23093	2.38707	5e-05	0.00022699	yes
LOC_Os09g37080	10.476	4.08974	6.72166	7.09579	1.9428	0.619638	1.50827	1.3569	5.22941	2.38665	5e-05	0.00022699	yes
LOC_Os05g26660	1.86758	1.73794	2.11808	1.90787	0.312642	0.365717	0.416612	0.36499	5.22718	2.38603	5e-05	0.00022699	yes
LOC_Os08g37060	88.8257	37.571	48.8476	58.4148	13.3901	9.85841	10.2888	11.1791	5.22536	2.38553	5e-05	0.00022699	yes
LOC_Os12g38010	0.857222	0.987812	2.06378	1.30294	0.150566	0.415732	0.182149	0.249482	5.22258	2.38476	0.0198	0.0447926	yes
LOC_Os06g30920	49.02	39.6046	18.3875	35.6707	10.0794	5.55603	4.86863	6.83469	5.21907	2.38379	0.0137	0.0327368	yes
LOC_Os07g14850	8.24862	5.53558	7.12416	6.96945	1.71303	1.26736	1.02891	1.33643	5.21498	2.38266	5e-05	0.00022699	yes
LOC_Os09g35780	1.20059	0.887221	2.05958	1.38246	0.19388	0.165954	0.436268	0.265367	5.20962	2.38118	0.01815	0.0416288	yes
LOC_Os02g41890	7.59278	5.22648	9.57657	7.46527	1.55799	1.28134	1.45965	1.43299	5.20958	2.38116	5e-05	0.00022699	yes
LOC_Os07g46680	6.34009	3.08642	8.59773	6.00808	0.789508	1.15463	1.51767	1.15393	5.20662	2.38034	0.00345	0.010001	yes
LOC_Os12g27220	48.0835	64.7668	21.3513	44.7338	14.8332	3.03224	7.91473	8.59339	5.20561	2.38007	5e-05	0.00022699	yes
LOC_Os08g39840	513.633	217.964	378.921	370.172	70.5911	65.2078	77.7359	71.1782	5.20064	2.37869	5e-05	0.00022699	yes
LOC_Os01g03310	590.713	645.756	337.393	524.621	113.186	82.2373	107.328	100.917	5.19854	2.37811	5e-05	0.00022699	yes
LOC_Os07g03600	8.55289	6.39767	6.52015	7.1569	1.36962	0.919402	1.84149	1.37684	5.19806	2.37798	5e-05	0.00022699	yes
LOC_Os11g29870	136.293	124.621	161.481	140.799	19.9099	30.5201	30.9018	27.1106	5.1935	2.3767	5e-05	0.00022699	yes
LOC_Os06g45570	457.588	223.413	312.158	331.053	69.5823	61.6953	60.0404	63.7726	5.19115	2.37605	5e-05	0.00022699	yes
LOC_Os10g31950	165.703	121.894	158.882	148.826	22.3808	28.7779	34.8904	28.683	5.18865	2.37536	5e-05	0.00022699	yes
LOC_Os12g34108	9.25002	1.91638	7.90493	6.35711	1.19186	0.744492	1.73969	1.22535	5.188	2.37518	5e-05	0.00022699	yes
LOC_Os01g28030	7.57981	11.489	8.71009	9.25964	3.57761	0.979299	0.804506	1.78714	5.18126	2.37331	5e-05	0.00022699	yes
LOC_Os07g44140	12.2842	5.94147	7.98611	8.73726	1.38188	1.50382	2.17585	1.68718	5.17862	2.37256	5e-05	0.00022699	yes
LOC_Os04g45810	348.57	201.396	177.578	242.514	57.9339	38.0887	44.5018	46.8415	5.17733	2.37221	5e-05	0.00022699	yes
LOC_Os02g48980	43.2101	21.2225	32.1475	32.1934	5.34609	5.18618	8.15133	6.22786	5.16926	2.36996	5e-05	0.00022699	yes
LOC_Os09g35630	2.03691	1.64797	1.3262	1.67036	0.59546	0.184952	0.189081	0.323164	5.16877	2.36982	5e-05	0.00022699	yes
LOC_Os01g58130	22.5007	17.9983	19.5417	20.0136	3.9184	2.26648	5.43556	3.87348	5.16683	2.36928	5e-05	0.00022699	yes
LOC_Os04g38440	16.4952	17.2949	15.7823	16.5241	4.52189	2.00793	3.07914	3.20299	5.15896	2.36709	0.0001	0.00043099	yes
LOC_Os09g23084	30.155	14.9103	20.6515	21.9056	4.28683	4.10165	4.36218	4.25022	5.15399	2.36569	5e-05	0.00022699	yes
LOC_Os08g07080	53.2851	196.244	56.3597	101.963	12.8588	13.183	33.4171	19.8196	5.14455	2.36304	5e-05	0.00022699	yes
LOC_Os03g26990	7.9805	4.40231	7.53895	6.64059	1.17489	1.21493	1.49046	1.29343	5.13409	2.36011	5e-05	0.00022699	yes
LOC_Os11g13670	14.2482	13.0627	10.5382	12.6164	1.98122	3.48363	1.9079	2.45758	5.13367	2.35998	5e-05	0.00022699	yes
LOC_Os04g53930	106.542	54.6578	66.3156	75.8383	17.3489	10.8048	16.2157	14.7898	5.12774	2.35833	5e-05	0.00022699	yes
LOC_Os08g15650	74.3348	23.7337	39.8326	45.967	11.9776	7.19675	7.71987	8.96474	5.12753	2.35827	5e-05	0.00022699	yes
LOC_Os07g03020	1.97315	1.12193	1.56266	1.55258	0.414518	0.236089	0.2586	0.303069	5.12286	2.35695	0.00035	0.00134087	yes
LOC_Os03g55310	3.64646	1.76125	4.49739	3.3017	0.234924	0.617702	1.08256	0.645061	5.11843	2.3557	0.00105	0.00355349	yes
LOC_Os01g14410	67.841	16.6255	28.1072	37.5246	11.0175	4.72903	6.25821	7.3349	5.1159	2.35499	5e-05	0.00022699	yes
LOC_Os03g03320	7.84794	2.43947	3.12595	4.47112	1.28667	0.90348	0.431837	0.873996	5.11572	2.35494	5e-05	0.00022699	yes
LOC_Os02g40784	45.4943	57.8701	65.0297	56.1314	8.6653	10.7891	13.4821	10.9788	5.11271	2.35408	5e-05	0.00022699	yes
LOC_Os04g45510	5.49452	3.19543	4.68494	4.4583	0.934853	0.566246	1.11643	0.872509	5.10975	2.35325	0.00035	0.00134087	yes
LOC_Os01g02010	2.44729	5.74476	0.800148	2.9974	0.042525	0.181331	1.536	0.58662	5.10961	2.35321	0.02045	0.0460303	yes
LOC_Os02g42150	23.0139	21.2438	25.8677	23.3751	3.59029	4.2525	5.88612	4.5763	5.10786	2.35272	5e-05	0.00022699	yes
LOC_Os04g49460	52.4823	31.4625	33.7465	39.2304	7.49205	6.3089	9.25679	7.68592	5.10419	2.35168	5e-05	0.00022699	yes
LOC_Os02g08100	149.381	92.9328	128.264	123.526	23.9369	20.3255	28.359	24.2072	5.10286	2.35131	5e-05	0.00022699	yes
LOC_Os03g06640	4.69805	0.822852	0.573047	2.03132	0.241449	0.346307	0.606924	0.398227	5.10091	2.35075	0.014	0.0333485	yes
LOC_Os10g21230	334.652	90.4901	223.865	216.336	47.0082	32.3607	48.4381	42.6023	5.07804	2.34427	5e-05	0.00022699	yes
LOC_Os12g12880	10.7201	9.30668	9.57054	9.86579	1.76688	2.26956	1.79631	1.94425	5.07434	2.34322	5e-05	0.00022699	yes
LOC_Os02g31080	20.3437	17.8536	20.7143	19.6372	3.80384	3.64491	4.16262	3.87045	5.07362	2.34301	5e-05	0.00022699	yes
LOC_Os06g29220	2.73138	0.824371	0.472792	1.34285	0.15616	0.244903	0.39344	0.264834	5.07053	2.34213	0.0001	0.00043099	yes
LOC_Os04g32920	119.262	58.2937	99.3862	92.3138	17.2658	17.2412	20.1382	18.2151	5.06798	2.34142	5e-05	0.00022699	yes
LOC_Os06g40440	57.4421	24.8678	29.4411	37.2503	9.75966	7.04704	5.25808	7.35493	5.06467	2.34047	5e-05	0.00022699	yes
LOC_Os09g09930	31.8234	24.1208	16.6931	24.2125	5.29438	3.29925	5.78213	4.79192	5.05278	2.33707	5e-05	0.00022699	yes
LOC_Os11g40570	88.7606	49.3797	74.1835	70.7746	14.4434	13.5098	14.1507	14.0346	5.04287	2.33424	5e-05	0.00022699	yes
LOC_Os05g04210	2.52587	1.1859	2.31246	2.00807	0.183408	0.399279	0.612291	0.398326	5.04127	2.33379	0.00485	0.0134333	yes
LOC_Os09g38110	8.30831	3.61188	4.5439	5.48803	1.51288	0.980713	0.773441	1.08901	5.03947	2.33327	5e-05	0.00022699	yes
LOC_Os09g15680	4.96897	1.32796	2.58946	2.96213	0.660116	0.223554	0.881533	0.588401	5.0342	2.33176	0.00165	0.00528411	yes
LOC_Osm1g00240	3.14163	1.30392	1.81615	2.08723	0.365107	0.109754	0.769405	0.414756	5.03243	2.33126	0.00565	0.0153267	yes
LOC_Os05g08620	61.7293	32.6303	47.0431	47.1342	10.2105	8.67337	9.28926	9.39105	5.01906	2.32742	5e-05	0.00022699	yes
LOC_Os01g13560	0.909794	1.23237	1.0563	1.06615	0.318367	0.319173	0	0.212513	5.01687	2.32679	0.01315	0.0316146	yes
LOC_Os03g42600	79.8941	77.2077	95.3101	84.1373	12.0788	16.6732	21.5835	16.7785	5.01459	2.32613	5e-05	0.00022699	yes
LOC_Os12g19285	1.91332	0.701471	0.854902	1.15656	0.359876	0.0738056	0.258698	0.230793	5.01124	2.32517	0.01645	0.0382722	yes
LOC_Os03g03080	10.1419	7.44751	7.54409	8.37785	0.882813	1.13977	2.99628	1.67296	5.0078	2.32418	0.01815	0.0416288	yes
LOC_Os03g57490	0.952409	0.53703	0.475995	0.655145	0.205349	0.0437026	0.144039	0.13103	4.99996	2.32191	0.0069	0.0182067	yes
LOC_Os04g30040	1.24352	0.669647	0.54865	0.820604	0.214995	0.132625	0.145271	0.164297	4.99464	2.32038	0.00215	0.00665611	yes
LOC_Os03g18150	169.024	98.571	124.583	130.726	30.0224	25.5546	23.0993	26.2254	4.98471	2.31751	5e-05	0.00022699	yes
LOC_Os01g18080	354.69	607.312	441.565	467.856	88.5025	104.58	88.5736	93.8855	4.98326	2.31709	5e-05	0.00022699	yes
LOC_Os01g06240	1.00116	0.528136	0.840691	0.789995	0.126025	0.127013	0.222598	0.158545	4.98278	2.31695	0.0001	0.00043099	yes
DXS3	25.6362	16.4694	18.7847	20.2968	3.92398	3.54753	4.7586	4.0767	4.97873	2.31578	5e-05	0.00022699	yes
LOC_Os04g50860	49.7465	49.2962	71.3652	56.8026	9.72361	12.1388	12.4269	11.4298	4.96969	2.31316	5e-05	0.00022699	yes
LOC_Os03g43440	5.85916	3.04885	4.00616	4.30472	0.751151	0.871569	0.975888	0.866203	4.96964	2.31314	5e-05	0.00022699	yes
LOC_Os01g58320	17.9871	22.2153	18.5653	19.5893	5.74455	1.49593	4.588	3.94283	4.96833	2.31276	0.0017	0.00542462	yes
LOC_Os02g36450	5.23894	3.53754	3.69561	4.15736	0.921979	0.569255	1.02231	0.837847	4.96196	2.31091	5e-05	0.00022699	yes
LOC_Os12g38170	676.158	492.324	414.3	527.594	140.422	77.6076	101.291	106.44	4.95673	2.30938	5e-05	0.00022699	yes
LOC_Os05g22840	23.6808	18.0061	25.4653	22.3841	3.89263	2.09854	7.55997	4.51705	4.95547	2.30902	5e-05	0.00022699	yes
LOC_Os08g06620	3.31562	1.70235	0.790364	1.93611	0.475247	0	0.697574	0.39094	4.95245	2.30814	0.01255	0.0303798	yes
LOC_Os02g35870	12.1788	10.0255	12.8135	11.6726	2.29795	2.31039	2.46321	2.35718	4.95193	2.30799	5e-05	0.00022699	yes
LOC_Os04g49950	49.987	24.1199	37.5398	37.2156	9.52374	6.61363	6.4558	7.53106	4.94162	2.30498	5e-05	0.00022699	yes
LOC_Os01g27200	1.9196	0.288161	1.40476	1.20417	0.412642	0	0.318815	0.243819	4.93879	2.30416	0.0065	0.0172941	yes
GGPR2	73.7871	42.644	46.9666	54.4659	4.7565	9.35843	18.9909	11.0353	4.93561	2.30323	5e-05	0.00022699	yes
LOC_Os07g02990	1.08449	1.09807	1.75601	1.31286	0.327146	0.171162	0.299971	0.266093	4.93384	2.30271	5e-05	0.00022699	yes
LOC_Os09g38040	87.3432	57.3785	74.9878	73.2365	14.4885	14.6641	15.3828	14.8451	4.93338	2.30257	5e-05	0.00022699	yes
LOC_Os01g09570	192.314	107.371	150.883	150.189	32.3467	27.6949	31.3647	30.4687	4.92929	2.30138	5e-05	0.00022699	yes
LOC_Os11g33050	112.777	61.0662	73.7493	82.5307	16.229	16.2068	17.8913	16.7757	4.91966	2.29856	5e-05	0.00022699	yes
LOC_Os04g46970	52.2298	17.1278	41.9229	37.0935	6.92742	7.71714	8.00179	7.54878	4.91384	2.29685	5e-05	0.00022699	yes
LOC_Os08g28870	5.25501	4.63255	2.39996	4.09584	1.40508	0.618186	0.4792	0.834157	4.91015	2.29577	5e-05	0.00022699	yes
LOC_Os05g27340	53.8874	42.6001	59.9145	52.134	11.0384	12.0304	8.80203	10.6236	4.90738	2.29495	5e-05	0.00022699	yes
LOC_Os01g08380	6.02876	2.8559	2.49586	3.79351	0.929502	0.895562	0.49564	0.773568	4.90391	2.29393	5e-05	0.00022699	yes
LOC_Os03g47280	49.2157	30.3623	36.5681	38.7154	3.15985	8.41867	12.1195	7.89936	4.90108	2.2931	5e-05	0.00022699	yes
LOC_Os01g44120	8.8714	3.23058	7.73941	6.6138	1.84383	0.870163	1.33439	1.34946	4.90107	2.2931	5e-05	0.00022699	yes
LOC_Os03g52720	56.9845	30.9363	39.6661	42.529	7.76057	9.00443	9.27655	8.68052	4.89936	2.29259	5e-05	0.00022699	yes
LOC_Os09g25190	1.27863	0.81402	0.971822	1.02149	0.184749	0.0978829	0.343091	0.208574	4.89749	2.29204	0.00555	0.0150962	yes
LOC_Os08g12830	9.85632	12.7091	13.8143	12.1266	2.95023	2.10582	2.39887	2.48497	4.87998	2.28687	5e-05	0.00022699	yes
LOC_Os10g03440	11.553	5.64656	6.12834	7.77598	1.56716	1.11105	2.10946	1.59589	4.8725	2.28466	5e-05	0.00022699	yes
LOC_Os09g37790	2.90765	0.877291	1.62922	1.80472	0.537377	0.28717	0.28759	0.370712	4.86825	2.2834	5e-05	0.00022699	yes
LOC_Os08g42800	7.98906	9.62489	6.70293	8.10563	1.28133	1.35025	2.36639	1.66599	4.86535	2.28254	0.0176	0.0405516	yes
LOC_Os09g39910	70.1779	64.8235	66.5606	67.1873	13.2932	14.6255	13.5124	13.8103	4.86501	2.28244	5e-05	0.00022699	yes
LOC_Os09g25430	0.886923	1.74913	1.39214	1.34273	0.416447	0.350544	0.0614349	0.276142	4.86246	2.28169	0.00225	0.0069238	yes
LOC_Os09g27040	6.95159	4.74091	7.57754	6.42335	0.935712	0.850442	2.17835	1.3215	4.86065	2.28115	5e-05	0.00022699	yes
LOC_Os04g45480	1.89622	1.5303	3.06396	2.16349	0.287996	0.483034	0.564364	0.445132	4.86033	2.28106	5e-05	0.00022699	yes
LOC_Os12g16720	40.4591	21.3081	27.6592	29.8088	7.58924	4.69652	6.1246	6.13679	4.85739	2.28018	5e-05	0.00022699	yes
LOC_Os01g68310	49.8303	43.8719	46.5785	46.7602	9.03817	9.68456	10.2313	9.65133	4.84495	2.27648	5e-05	0.00022699	yes
LOC_Os07g08430	129.835	79.5219	118.43	109.262	27.5279	16.9747	23.2085	22.5703	4.84096	2.27529	5e-05	0.00022699	yes
LOC_Os01g03380	11.7323	6.0691	6.39147	8.06429	2.14483	0.996782	1.8561	1.66591	4.84077	2.27524	5e-05	0.00022699	yes
LOC_Os03g58320	432.41	511.229	498.877	480.839	17.1854	92.4428	188.403	99.3438	4.84015	2.27505	5e-05	0.00022699	yes
LOC_Os10g39680	131.727	44.0241	82.405	86.0519	20.8666	10.7312	21.7457	17.7812	4.83949	2.27486	5e-05	0.00022699	yes
LOC_Os04g57160	5.24234	3.93851	3.72134	4.30073	0.599531	0.892901	1.17365	0.888694	4.83938	2.27482	0.00015	0.000624142	yes
LOC_Os07g37010	31.4592	11.9371	13.3411	18.9125	6.40358	2.29195	3.03916	3.91156	4.83503	2.27352	5e-05	0.00022699	yes
LOC_Os10g33040	12.1832	11.5005	11.8406	11.8414	1.89976	2.30054	3.15478	2.45169	4.82989	2.27199	5e-05	0.00022699	yes
LOC_Os09g26310	1.90316	0.838839	1.50218	1.41473	0.451146	0.252168	0.176776	0.293363	4.82246	2.26976	0.00205	0.00638595	yes
LOC_Os03g51530	1.77592	3.85039	3.75406	3.12679	0.56992	0.810242	0.567999	0.649387	4.81499	2.26753	0.007	0.0184353	yes
LOC_Os07g44850	1.92231	1.03337	1.34336	1.43302	0.393897	0.347926	0.152441	0.298088	4.80737	2.26525	0.00195	0.00611607	yes
LOC_Os05g24684	75.7682	56.9586	68.066	66.9309	14.1808	12.8023	14.81	13.9311	4.80442	2.26437	5e-05	0.00022699	yes
LOC_Os10g07114	2.01641	3.02654	1.81783	2.28693	0.310105	0.539809	0.580388	0.476768	4.79674	2.26205	0.0001	0.00043099	yes
LOC_Os04g50700	4.41519	1.8751	0.522339	2.27088	0.829157	0.315663	0.276609	0.47381	4.79281	2.26087	0.0206	0.0463174	yes
LOC_Os03g47160	7.02985	4.31522	6.61141	5.98549	0.430807	1.08967	2.22799	1.24949	4.79035	2.26013	5e-05	0.00022699	yes
LOC_Os04g52090	255.157	113.019	166.162	178.113	42.0101	39.4347	30.1384	37.1944	4.7887	2.25964	5e-05	0.00022699	yes
LOC_Os01g36790	10.9752	8.05792	10.5107	9.84796	1.81913	1.61489	2.73585	2.05662	4.78842	2.25955	5e-05	0.00022699	yes
LOC_Os10g33050	12.4949	11.9724	11.1694	11.8789	1.38753	2.8521	3.20736	2.48233	4.78538	2.25863	5e-05	0.00022699	yes
LOC_Os06g13390	1.11809	13.934	0.559839	5.20399	0.0268705	0.639059	2.60233	1.08942	4.77684	2.25606	5e-05	0.00022699	yes
LOC_Os04g51794	17.3803	12.9529	18.6932	16.3421	3.53002	3.08242	3.65327	3.4219	4.77574	2.25573	5e-05	0.00022699	yes
LOC_Os11g02520	24.4677	69.6678	48.6779	47.6044	1.85373	7.16079	20.9444	9.98632	4.76696	2.25307	5e-05	0.00022699	yes
LOC_Os06g10000	23.7693	7.3942	9.77073	13.6447	4.05698	2.15442	2.37732	2.86291	4.76602	2.25279	5e-05	0.00022699	yes
LOC_Os04g45970	58.985	60.964	66.5217	62.1569	11.1222	13.8549	14.1508	13.0426	4.76568	2.25268	5e-05	0.00022699	yes
LOC_Os08g07660	20.8848	12.1448	23.4637	18.8311	4.94424	2.96785	3.94916	3.95375	4.76285	2.25182	5e-05	0.00022699	yes
LOC_Os01g48000	16.35	7.05558	12.9794	12.1283	2.33396	2.60525	2.70024	2.54648	4.76277	2.2518	5e-05	0.00022699	yes
LOC_Os03g14730	197.138	119.355	115.335	143.942	37.2992	26.9185	26.4524	30.2234	4.7626	2.25176	5e-05	0.00022699	yes
LOC_Os09g34160	12.4678	8.82419	10.0359	10.4426	2.0352	2.00383	2.55193	2.19699	4.75314	2.24889	5e-05	0.00022699	yes
LOC_Os01g50100	135.253	74.9518	116.889	109.031	20.096	21.3363	27.3866	22.9396	4.75296	2.24883	5e-05	0.00022699	yes
LOC_Os06g14530	2.15477	2.23239	1.696	2.02772	0.577306	0.256235	0.449067	0.427536	4.74281	2.24574	0.00555	0.0150962	yes
LOC_Os01g52780	1.73369	1.30361	1.90082	1.64604	0.472293	0.24003	0.330524	0.347616	4.73523	2.24343	5e-05	0.00022699	yes
LOC_Os02g34600	119.387	83.8069	117.177	106.79	20.981	22.4074	24.3761	22.5882	4.72769	2.24114	5e-05	0.00022699	yes
LOC_Os02g09359	19.6075	16.4743	19.6443	18.5754	3.90858	3.64128	4.23981	3.92989	4.7267	2.24083	5e-05	0.00022699	yes
LOC_Os05g39060	95.5791	66.0383	77.3273	79.6482	14.0993	16.6583	19.8216	16.8597	4.72418	2.24006	5e-05	0.00022699	yes
LOC_Os05g33160	2.44363	1.81108	2.257	2.17057	0.555391	0.401166	0.42184	0.459465	4.72412	2.24005	0.00055	0.00200577	yes
LOC_Os08g32980	97.3658	74.2665	69.8118	80.4814	20.8725	13.4236	16.8166	17.0376	4.72375	2.23993	5e-05	0.00022699	yes
LOC_Os09g32550	6.88657	2.67093	4.96026	4.83925	1.09463	0.999141	0.984967	1.02624	4.71551	2.23741	5e-05	0.00022699	yes
LOC_Os10g28680	0.134002	1.33858	1.61018	1.02759	0.308589	0.256072	0.0897562	0.218139	4.71071	2.23594	0.00545	0.0148637	yes
LOC_Os04g51660	38.6983	19.1199	23.281	27.0331	8.28913	4.5042	4.43476	5.7427	4.70739	2.23492	5e-05	0.00022699	yes
LOC_Os09g28160	64.0043	34.1635	42.8672	47.0117	10.8591	8.63526	10.5055	9.99996	4.70119	2.23303	5e-05	0.00022699	yes
LOC_Os08g04540	11.0071	4.50005	7.25376	7.58698	2.44069	1.31935	1.08153	1.61386	4.70114	2.23301	5e-05	0.00022699	yes
LOC_Os04g52730	154.989	131.163	173.708	153.287	27.5683	34.1941	36.1172	32.6265	4.69824	2.23211	5e-05	0.00022699	yes
LOC_Os01g62630	11.6892	5.87767	6.54928	8.03873	2.16871	1.58316	1.38729	1.71305	4.69264	2.2304	5e-05	0.00022699	yes
LOC_Os06g05130	20.7484	15.2401	18.1858	18.0581	3.78474	3.41834	4.3482	3.85043	4.68989	2.22956	5e-05	0.00022699	yes
LOC_Os04g57810	79.0789	61.4391	75.1683	71.8954	13.1185	15.7267	17.1525	15.3326	4.68905	2.2293	5e-05	0.00022699	yes
LOC_Os10g42900	3.00224	2.0115	2.13262	2.38212	0.797446	0.328518	0.398594	0.508186	4.6875	2.22882	5e-05	0.00022699	yes
LOC_Os06g10750	12.1873	10.2982	12.5795	11.6883	3.01701	1.99324	2.47778	2.49601	4.68279	2.22737	5e-05	0.00022699	yes
LOC_Os10g30450	64.9782	42.5153	61.0168	56.1701	13.4791	10.7072	11.841	12.0091	4.67729	2.22567	5e-05	0.00022699	yes
LOC_Os04g32404	1.20696	0.668155	1.11675	0.997291	0.31689	0.224961	0.0985644	0.213472	4.67176	2.22397	0.0064	0.0170644	yes
LOC_Os09g28230	34.5645	18.3551	17.7539	23.5578	7.22421	3.55594	4.35165	5.04394	4.67052	2.22359	5e-05	0.00022699	yes
LOC_Os08g35560	2.14105	1.44107	1.96155	1.84789	0.416306	0.385949	0.386514	0.396256	4.66337	2.22137	5e-05	0.00022699	yes
gh3.2	12.7682	12.0154	11.0087	11.9308	1.43543	3.56163	2.67933	2.5588	4.66265	2.22115	5e-05	0.00022699	yes
LOC_Os03g03200	44.4209	19.3581	31.5458	31.7749	8.88899	5.37955	6.18247	6.817	4.66113	2.22068	5e-05	0.00022699	yes
LOC_Os05g50750	15.8482	16.603	15.7527	16.068	4.0318	2.68145	3.64442	3.45256	4.65394	2.21845	5e-05	0.00022699	yes
LOC_Os01g19260	4.22135	3.96429	6.98935	5.05833	0.948382	1.05596	1.25843	1.08759	4.65095	2.21752	5e-05	0.00022699	yes
LOC_Os09g38239	3.33726	2.26473	1.76274	2.45491	0.462268	0.72887	0.393043	0.52806	4.64892	2.2169	5e-05	0.00022699	yes
bhlh41	7.60463	3.01428	3.17439	4.59777	1.28121	0.928241	0.759172	0.98954	4.64637	2.2161	5e-05	0.00022699	yes
LOC_Os03g55080	31.3683	19.4368	30.5545	27.1198	6.65908	4.61621	6.2461	5.84047	4.64343	2.21519	5e-05	0.00022699	yes
LOC_Os03g10140	52.6555	34.6564	42.2711	43.1944	10.6192	8.61497	8.68586	9.30666	4.64124	2.21451	5e-05	0.00022699	yes
LOC_Os06g11150	44.3335	17.507	33.4179	31.7528	7.04443	6.97806	6.51039	6.84429	4.63931	2.21391	5e-05	0.00022699	yes
LOC_Os12g24490	7.61801	2.39811	3.84118	4.6191	0.651083	1.00927	1.32661	0.995654	4.63926	2.2139	5e-05	0.00022699	yes
LOC_Os10g34170	45.282	20.0732	28.5281	31.2945	7.51408	6.0388	6.69	6.74762	4.63786	2.21346	5e-05	0.00022699	yes
LOC_Os02g44000	10.9515	6.09414	10.5022	9.18261	2.00326	1.6519	2.28557	1.98024	4.63712	2.21323	5e-05	0.00022699	yes
LOC_Os05g05640	10.4211	4.43778	4.74619	6.53502	1.64993	1.00055	1.57817	1.40955	4.63625	2.21296	5e-05	0.00022699	yes
LOC_Os03g55120	2.92898	0.885562	0.770899	1.52848	0.732776	0.0931749	0.163295	0.329749	4.63528	2.21266	0.0072	0.0188876	yes
LOC_Os11g08210	224.909	109.837	124.522	153.089	37.8078	31.8045	29.4693	33.0272	4.63524	2.21264	5e-05	0.00022699	yes
LOC_Os04g35250	2.35118	1.18709	2.84754	2.1286	0.676352	0.166533	0.535075	0.45932	4.63424	2.21233	0.00015	0.000624142	yes
LOC_Os08g30510	861.108	1243.82	1358.53	1154.49	203.526	293.75	250.807	249.361	4.62979	2.21094	5e-05	0.00022699	yes
LOC_Os01g71700	2.77094	2.46267	2.46071	2.56478	0.582394	0.450628	0.631803	0.554942	4.62171	2.20842	5e-05	0.00022699	yes
LOC_Os01g27750	15.9426	14.2806	19.8302	16.6845	3.14873	3.27828	4.40479	3.6106	4.62098	2.2082	5e-05	0.00022699	yes
LOC_Os03g05270	5.23025	4.80807	5.42349	5.15394	1.23608	0.683084	1.42738	1.11551	4.62025	2.20797	5e-05	0.00022699	yes
LOC_Os01g71860	6.75531	2.34652	2.93593	4.01259	0.420709	1.77426	0.410688	0.868552	4.61986	2.20785	5e-05	0.00022699	yes
LOC_Os12g04900	1.22387	1.14811	1.91894	1.43031	0.373001	0.386556	0.169365	0.309641	4.61925	2.20766	0.0024	0.00732655	yes
LOC_Os08g34580	28.0765	16.4478	18.9478	21.1574	5.88458	4.06514	3.79202	4.58058	4.61893	2.20756	5e-05	0.00022699	yes
LOC_Os01g42520	37.1004	18.8409	16.608	24.1831	9.85937	3.4759	2.39862	5.24463	4.61102	2.20509	5e-05	0.00022699	yes
LOC_Os01g67090	1.28976	2.33375	0.692733	1.43875	0.255519	0.257622	0.42328	0.312141	4.6093	2.20455	5e-05	0.00022699	yes
LOC_Os01g18090	4.16816	2.80331	4.22992	3.7338	1.10313	0.983173	0.344614	0.810307	4.60788	2.2041	0.00785	0.020348	yes
LOC_Os04g34180	25.2374	23.2133	30.3526	26.2678	7.08598	5.64908	4.3678	5.70095	4.60762	2.20402	5e-05	0.00022699	yes
LOC_Os01g51250	27.5265	22.9592	29.7944	26.76	6.27585	5.65618	5.49334	5.80846	4.60707	2.20385	5e-05	0.00022699	yes
LOC_Os06g04070	227.502	154.668	167.833	183.334	50.2457	31.1583	38.1885	39.8642	4.59896	2.20131	5e-05	0.00022699	yes
LOC_Os05g41440	41.5162	24.1643	34.9243	33.535	7.41312	5.79193	8.6796	7.29488	4.59706	2.20071	5e-05	0.00022699	yes
LOC_Os10g39780	107.428	90.0228	95.784	97.745	21.2503	18.9863	23.5811	21.2726	4.59488	2.20003	5e-05	0.00022699	yes
LOC_Os08g37104	29.7611	21.6791	24.5672	25.3358	4.96878	5.99262	5.58237	5.51459	4.59432	2.19985	5e-05	0.00022699	yes
LOC_Os06g09310	35.1186	11.7199	29.5694	25.4693	6.14504	5.35524	5.13726	5.54584	4.59251	2.19928	5e-05	0.00022699	yes
LOC_Os04g48480	2.03075	0.861902	1.1373	1.34332	0.342651	0.267283	0.267674	0.292536	4.59198	2.19911	0.0002	0.000810104	yes
LOC_Os04g53810	67.5371	53.9366	49.622	57.0319	13.2804	10.7622	13.2304	12.4244	4.59031	2.1986	5e-05	0.00022699	yes
LOC_Os05g48270	1.85986	3.07412	0.981231	1.97174	0.41485	0.21563	0.661334	0.430605	4.579	2.19503	5e-05	0.00022699	yes
LOC_Os11g01040	11.8728	9.35115	6.39804	9.20735	1.9564	1.65707	2.4201	2.01119	4.57806	2.19474	5e-05	0.00022699	yes
LOC_Os01g56300	163.877	142.434	156.68	154.33	32.3526	34.4024	34.4447	33.7332	4.57502	2.19378	5e-05	0.00022699	yes
LOC_Os04g43650	199.914	173.641	208.246	193.933	38.909	38.3217	49.9811	42.4039	4.57347	2.19329	5e-05	0.00022699	yes
LOC_Os01g53240	4.43328	1.60729	1.69831	2.57962	0.701763	0.419863	0.572316	0.564647	4.56855	2.19174	5e-05	0.00022699	yes
LOC_Os02g42170	6.09858	0.937453	1.74095	2.92566	0.804629	0.350701	0.76828	0.641203	4.56277	2.18991	5e-05	0.00022699	yes
LOC_Os04g33240	27.1647	14.2741	20.3044	20.5811	3.19438	3.91973	6.42155	4.51189	4.56153	2.18951	5e-05	0.00022699	yes
LOC_Os03g17800	14.9488	10.5603	11.1109	12.2067	1.82056	2.68585	3.53034	2.67891	4.55659	2.18795	5e-05	0.00022699	yes
LOC_Os05g51520	28.4723	28.2426	24.8573	27.1908	6.29408	6.22266	5.41019	5.97565	4.55027	2.18595	5e-05	0.00022699	yes
LOC_Os11g42790	46.8263	43.512	43.8074	44.7153	9.42534	9.34177	10.7275	9.83154	4.54815	2.18528	5e-05	0.00022699	yes
LOC_Os07g40630	79.493	36.9148	52.2848	56.2309	15.4053	10.1305	11.5693	12.3684	4.54634	2.18471	5e-05	0.00022699	yes
LOC_Os06g29594	1.97767	1.59199	1.55216	1.70728	0.271522	0.26799	0.587106	0.375539	4.54621	2.18466	0.01045	0.0259947	yes
LOC_Os03g21520	15.492	16.7883	17.6843	16.6549	3.28347	3.52294	4.18766	3.66469	4.5447	2.18418	5e-05	0.00022699	yes
LOC_Os12g37519	26.1443	22.3126	30.8501	26.4357	5.3041	7.55804	4.59396	5.8187	4.54323	2.18372	5e-05	0.00022699	yes
LOC_Os07g16970	12.7311	13.7283	16.0166	14.1587	2.34705	3.26182	3.74916	3.11935	4.53899	2.18237	5e-05	0.00022699	yes
LOC_Os12g06180	25.2844	18.3691	30.5948	24.7494	6.69249	4.64933	5.02159	5.45447	4.53745	2.18189	5e-05	0.00022699	yes
LOC_Os02g15560	0.976432	0.85522	0.595589	0.80908	0.165763	0.179965	0.189239	0.178322	4.53719	2.1818	0.0023	0.00705698	yes
LOC_Os03g25750	26.6281	14.8941	21.6437	21.0553	4.69065	4.48064	4.75915	4.64348	4.53438	2.18091	5e-05	0.00022699	yes
LOC_Os07g48050	9.92748	6.35263	14.3513	10.2105	3.53531	1.10856	2.11424	2.2527	4.53256	2.18032	5e-05	0.00022699	yes
LOC_Os03g06330	47.628	29.6468	54.9161	44.0637	9.0932	9.07434	10.9977	9.72174	4.53249	2.1803	5e-05	0.00022699	yes
LOC_Os10g32980	2.03417	4.87345	0.75024	2.55262	0.417167	0.19431	1.07838	0.563284	4.53167	2.18004	5e-05	0.00022699	yes
bhlh10	95.3208	51.1347	60.5607	69.0054	13.352	15.5543	16.8036	15.2366	4.52892	2.17917	5e-05	0.00022699	yes
LOC_Os03g11380	12.0399	11.4013	11.2469	11.5627	1.82646	2.68047	3.16568	2.55754	4.52102	2.17665	5e-05	0.00022699	yes
LOC_Os02g14840	9.89038	10.8332	9.06451	9.92935	1.59527	2.55183	2.44482	2.19731	4.51887	2.17596	5e-05	0.00022699	yes
LOC_Os10g25040	4.50159	3.01741	3.50378	3.67426	1.18856	0.822228	0.431424	0.81407	4.51344	2.17423	5e-05	0.00022699	yes
LOC_Os04g10214	24.7478	6.79065	10.9133	14.1506	4.74536	1.86864	2.79331	3.13577	4.51264	2.17397	5e-05	0.00022699	yes
LOC_Os01g16450	3.32322	1.46543	2.36768	2.38544	0.8204	0.246698	0.518823	0.528641	4.5124	2.1739	5e-05	0.00022699	yes
LOC_Os03g11590	43.9215	30.2967	46.5847	40.2676	8.73117	8.5826	9.45915	8.92431	4.51212	2.17381	5e-05	0.00022699	yes
LOC_Os09g26670	6.12646	4.16378	2.28925	4.19316	1.04804	0.368921	1.37393	0.930297	4.50733	2.17228	5e-05	0.00022699	yes
LOC_Os03g09880	37.6056	17.7125	23.3489	26.2223	7.04085	4.34846	6.06565	5.81832	4.50685	2.17212	5e-05	0.00022699	yes
LOC_Os03g31180	7.74261	10.0316	7.03159	8.2686	1.78391	1.99719	1.73565	1.83891	4.49647	2.16879	5e-05	0.00022699	yes
LOC_Os12g04240	18.439	18.2755	18.5344	18.4163	4.96627	3.32642	3.99841	4.09703	4.49504	2.16833	5e-05	0.00022699	yes
LOC_Os06g46140	25.4755	17.877	22.3644	21.9056	5.56433	4.70576	4.3633	4.8778	4.49088	2.167	5e-05	0.00022699	yes
LOC_Os04g41500	124.312	97.229	110.852	110.798	24.6572	25.1614	24.3081	24.7089	4.48413	2.16483	5e-05	0.00022699	yes
LOC_Os02g12750	38.3916	25.1057	18.2149	27.2374	8.1528	4.89232	5.18017	6.0751	4.48345	2.16461	5e-05	0.00022699	yes
LOC_Os01g53820	30.3734	26.7359	31.0322	29.3805	8.47915	6.25118	4.93001	6.55345	4.48321	2.16453	5e-05	0.00022699	yes
LOC_Os01g74200	1.30527	1.36359	1.19582	1.28823	0.309007	0.255059	0.298004	0.287357	4.48303	2.16447	0.0003	0.00116785	yes
LOC_Os01g61700	4.31061	3.84132	2.67515	3.60903	0.945177	0.461904	1.01189	0.806325	4.4759	2.16218	0.0076	0.0197851	yes
LOC_Os02g56380	4.77901	2.83971	6.09197	4.57023	1.17752	1.04402	0.842626	1.02139	4.47452	2.16174	5e-05	0.00022699	yes
LOC_Os01g65370	32.7131	20.0407	21.7104	24.8214	7.42563	4.29988	4.92725	5.55092	4.47158	2.16079	5e-05	0.00022699	yes
LOC_Os07g33780	150.905	125.411	142.236	139.517	29.6746	28.666	35.2971	31.2126	4.46989	2.16025	5e-05	0.00022699	yes
LOC_Os01g13930	11.3285	7.56138	5.35219	8.08069	1.95445	1.46073	2.01144	1.80887	4.46726	2.15939	5e-05	0.00022699	yes
LOC_Os10g36848	25.0826	12.2877	22.2991	19.8898	3.76495	3.92576	5.72241	4.47104	4.44858	2.15335	5e-05	0.00022699	yes
LOC_Os03g14590	154.25	124.937	117.867	132.351	32.0118	26.9042	30.3975	29.7712	4.44561	2.15239	5e-05	0.00022699	yes
LOC_Os08g14570	81.5243	51.5111	67.7631	66.9329	16.8057	11.8871	16.51	15.0676	4.44217	2.15127	5e-05	0.00022699	yes
LOC_Os11g24824	5.82632	3.4668	3.16881	4.15398	0.704361	0.911903	1.19862	0.938296	4.42715	2.14638	5e-05	0.00022699	yes
LOC_Os06g41600	2.7903	7.40345	4.41932	4.87102	1.74409	0	1.56019	1.10143	4.42245	2.14485	0.02085	0.0467881	yes
bhlh6	19.7717	10.8072	12.7785	14.4525	2.76142	5.03917	2.02571	3.27543	4.4124	2.14156	5e-05	0.00022699	yes
LOC_Os12g06060	3.94747	3.20222	2.65894	3.26955	1.00322	0.362841	0.863008	0.743024	4.40033	2.13761	5e-05	0.00022699	yes
LOC_Os06g19690	150.242	117.033	127.392	131.556	28.1935	29.726	31.8514	29.9236	4.3964	2.13632	5e-05	0.00022699	yes
LOC_Os08g36630	15.4196	11.8747	10.0822	12.4588	2.64513	2.73841	3.11949	2.83434	4.39566	2.13608	5e-05	0.00022699	yes
LOC_Os01g07540	11.5034	15.6736	10.1167	12.4312	3.1507	2.78873	2.5847	2.84138	4.37506	2.12931	5e-05	0.00022699	yes
LOC_Os01g50870	10.6176	8.57849	10.8622	10.0194	3.34117	0.656429	2.87608	2.29122	4.37295	2.12861	0.00705	0.0185502	yes
LOC_Os02g40800	7.7495	5.39102	5.95524	6.36525	1.31735	1.40827	1.64538	1.457	4.36874	2.12722	5e-05	0.00022699	yes
LOC_Os05g06720	3.78433	5.14731	3.80414	4.24526	1.34587	0.795781	0.774808	0.972153	4.36686	2.1266	5e-05	0.00022699	yes
LOC_Os08g38900	566.798	328.639	526.399	473.945	102.064	103.53	120.28	108.625	4.36313	2.12537	5e-05	0.00022699	yes
LOC_Os04g35680	4.27203	2.43934	3.6241	3.44516	1.3207	0.410651	0.639724	0.790358	4.35899	2.12399	5e-05	0.00022699	yes
LOC_Os05g35200	4.03858	6.65597	4.85721	5.18392	1.3788	1.14576	1.05047	1.19168	4.35009	2.12105	5e-05	0.00022699	yes
LOC_Os06g28480	3.05225	1.58451	1.67013	2.1023	0.518247	0.396511	0.536975	0.483911	4.34439	2.11915	5e-05	0.00022699	yes
LOC_Os03g13560	18.7383	14.0619	17.5361	16.7788	4.20573	3.52334	3.85929	3.86279	4.3437	2.11892	5e-05	0.00022699	yes
LOC_Os06g09940	44.9905	18.5666	23.7913	29.1161	6.67431	6.8763	6.57334	6.70798	4.34052	2.11787	5e-05	0.00022699	yes
LOC_Os01g05830	82.1882	105.845	84.6734	90.9022	20.0517	20.2281	22.5561	20.9453	4.33998	2.11769	5e-05	0.00022699	yes
LOC_Os01g09770	35.7398	23.0689	31.2314	30.0134	6.72747	6.64084	7.38464	6.91765	4.33867	2.11725	5e-05	0.00022699	yes
LOC_Os02g45180	139.756	89.5939	123.729	117.693	26.3974	24.8976	30.0952	27.1301	4.3381	2.11706	5e-05	0.00022699	yes
LOC_Os07g41200	0.810761	4.64955	2.65284	2.70438	1.02156	0.518675	0.330549	0.623596	4.33675	2.11662	5e-05	0.00022699	yes
LOC_Os01g64440	74.9393	35.8514	61.412	57.4009	13.8658	11.5597	14.288	13.2378	4.33614	2.11641	5e-05	0.00022699	yes
LOC_Os04g41970	5.22406	3.49307	3.93594	4.21769	1.1573	0.660719	1.10005	0.972691	4.3361	2.1164	5e-05	0.00022699	yes
LOC_Os03g52680	114.315	32.377	54.8029	67.1649	21.6122	11.1386	13.7298	15.4936	4.33501	2.11604	5e-05	0.00022699	yes
LOC_Os08g09020	2.53755	2.12497	4.82903	3.16385	0.788428	0.658973	0.742429	0.729943	4.33438	2.11583	5e-05	0.00022699	yes
LOC_Os04g12950	5.16259	1.38397	3.17492	3.24049	1.16353	0.479672	0.600467	0.747891	4.33284	2.11531	5e-05	0.00022699	yes
LOC_Os01g58740	19.4209	12.0655	16.5914	16.026	3.79363	3.70687	3.59603	3.69884	4.33271	2.11527	5e-05	0.00022699	yes
REH1	54.105	32.7834	40.2128	42.3671	12.847	8.05099	8.47779	9.79192	4.32674	2.11328	5e-05	0.00022699	yes
LOC_Os03g55800	98.017	36.656	50.7873	61.8201	18.4844	12.5688	11.8309	14.2947	4.32469	2.1126	5e-05	0.00022699	yes
LOC_Os04g38680	3.85453	7.63514	7.33411	6.27459	2.12984	1.0194	1.20399	1.45108	4.32408	2.1124	5e-05	0.00022699	yes
LOC_Os03g47034	6.34425	4.20497	7.15832	5.90251	1.93161	0.786538	1.37846	1.36553	4.3225	2.11186	0.0004	0.00151063	yes
LOC_Os01g37040	66.625	29.3884	36.4883	44.1672	11.2238	8.1207	11.3309	10.2251	4.31949	2.11086	5e-05	0.00022699	yes
LOC_Os02g44880	76.2155	34.1104	55.4284	55.2514	14.4717	11.1656	12.8418	12.8264	4.30763	2.1069	5e-05	0.00022699	yes
LOC_Os01g09280	11.5042	15.6674	19.6398	15.6038	3.43367	4.49355	2.9532	3.62681	4.30235	2.10512	5e-05	0.00022699	yes
LOC_Os05g10670	28.4573	21.2031	20.6313	23.4306	7.41209	4.55975	4.3702	5.44735	4.30128	2.10477	5e-05	0.00022699	yes
LOC_Os05g29050	21.4548	19.9536	23.8682	21.7589	4.75817	5.04964	5.37095	5.05959	4.30053	2.10451	5e-05	0.00022699	yes
LOC_Os01g45020	3.97934	3.85593	4.33784	4.0577	0.5986	1.24832	0.984489	0.943803	4.29931	2.10411	5e-05	0.00022699	yes
LOC_Os02g53410	13.7828	9.93817	12.9633	12.2281	3.51939	2.92118	2.09436	2.84498	4.29813	2.10371	5e-05	0.00022699	yes
LOC_Os04g57739	3.87307	2.02245	2.8207	2.90541	0.347429	1.1015	0.579133	0.676021	4.29781	2.1036	5e-05	0.00022699	yes
LOC_Os01g28960	1.29765	0.725758	1.01086	1.01142	0.276658	0.229083	0.200741	0.235494	4.29489	2.10262	0.00315	0.0092436	yes
LOC_Os12g40419	17.304	7.09925	11.2721	11.8918	4.26069	1.79901	2.24949	2.76973	4.29349	2.10215	5e-05	0.00022699	yes
CYP99A2	8.588	4.5958	8.58179	7.2552	1.57129	0.892707	2.60754	1.69051	4.29172	2.10156	5e-05	0.00022699	yes
LOC_Os08g30020	157.774	170.009	156.459	161.414	46.1657	35.8729	30.8303	37.623	4.2903	2.10108	5e-05	0.00022699	yes
LOC_Os03g15460	3.61187	4.51794	3.2314	3.78707	0.784328	1.23336	0.630448	0.882712	4.29027	2.10107	5e-05	0.00022699	yes
LOC_Os01g25560	20.2625	5.57239	15.313	13.716	3.70895	2.66213	3.22144	3.19751	4.28959	2.10084	5e-05	0.00022699	yes
LOC_Os05g25700	4.34939	1.53734	2.99776	2.9615	0.893174	0.72465	0.453568	0.690464	4.28914	2.10069	5e-05	0.00022699	yes
LOC_Os02g10470	5.92271	4.90175	5.06163	5.29536	0.856282	1.3516	1.49605	1.23464	4.28899	2.10064	5e-05	0.00022699	yes
LOC_Os07g46030	1.18871	1.80012	2.05513	1.68132	0.284493	0.347751	0.544156	0.392133	4.28763	2.10018	5e-05	0.00022699	yes
LOC_Os08g40690	12.9817	9.21033	9.62133	10.6045	3.05649	2.50082	1.86271	2.47334	4.28752	2.10014	5e-05	0.00022699	yes
LOC_Os06g43090	87.8003	45.7373	57.8477	63.7951	18.8624	12.4188	13.3853	14.8888	4.28477	2.09922	5e-05	0.00022699	yes
LOC_Os05g41480	381.056	209.759	285.091	291.969	70.7697	63.4529	70.3439	68.1888	4.28177	2.09821	5e-05	0.00022699	yes
LOC_Os12g44100	2.12412	2.02036	1.83772	1.99407	0.7903	0.24294	0.364943	0.466061	4.27856	2.09712	5e-05	0.00022699	yes
LOC_Os07g39680	384.484	230.85	280.713	298.682	69.0503	64.7245	75.6629	69.8125	4.27835	2.09705	5e-05	0.00022699	yes
LOC_Os01g64100	4.22767	2.00602	1.49016	2.57461	0.632302	0.731689	0.443883	0.602624	4.27233	2.09503	5e-05	0.00022699	yes
LOC_Os06g48200	19.4074	13.5635	15.025	15.9986	6.30329	2.13647	2.80821	3.74932	4.26707	2.09325	5e-05	0.00022699	yes
LOC_Os11g03420	12.9616	6.72357	12.9324	10.8725	1.97064	2.02121	3.66037	2.55074	4.26249	2.0917	5e-05	0.00022699	yes
LOC_Os01g17330	3.05712	1.08408	2.13909	2.09343	0.198873	0.608329	0.666338	0.49118	4.26204	2.09154	0.0001	0.00043099	yes
LOC_Os11g02470	1.95069	2.1112	1.02919	1.69703	0.439287	0.444263	0.311439	0.398329	4.26037	2.09098	0.0023	0.00705698	yes
LOC_Os01g06460	133.696	80.9007	102.128	105.575	23.365	20.195	30.798	24.786	4.25946	2.09067	5e-05	0.00022699	yes
LOC_Os03g12680	1.05056	0.462356	0.40249	0.638469	0.257343	0.145942	0.0471981	0.150161	4.2519	2.08811	0.00895	0.0227791	yes
LOC_Os04g54200	14.9877	10.3116	14.7671	13.3555	3.05211	3.02415	3.35657	3.14428	4.24755	2.08663	5e-05	0.00022699	yes
LOC_Os07g47670	54.3229	38.5497	46.346	46.4062	9.55426	12.6009	10.6242	10.9265	4.24712	2.08649	5e-05	0.00022699	yes
LOC_Os02g20560	2.21462	0.979909	0.524941	1.23982	0.249022	0.126894	0.500377	0.292098	4.24453	2.08561	0.00275	0.00821331	yes
LOC_Os01g14590	90.931	92.0925	114.858	99.294	17.7117	23.3762	29.1319	23.4066	4.24214	2.08479	5e-05	0.00022699	yes
LOC_Os06g13180	17.2676	4.82594	9.56189	10.5518	2.89676	1.65917	2.9078	2.48791	4.24123	2.08449	5e-05	0.00022699	yes
LOC_Os04g58100	1.02968	0.786713	1.04358	0.953326	0.256639	0.252265	0.165791	0.224898	4.23893	2.0837	0.0002	0.000810104	yes
LOC_Os01g74020	6.56548	5.78993	5.55789	5.9711	1.53379	1.25131	1.44276	1.40929	4.23696	2.08303	5e-05	0.00022699	yes
LOC_Os09g27670	15.4635	14.3566	11.8226	13.8809	2.90016	3.52826	3.40091	3.27645	4.23657	2.0829	5e-05	0.00022699	yes
LOC_Os01g63230	40.8721	30.9678	34.3652	35.4017	9.06323	7.94779	8.08521	8.36541	4.23191	2.08131	5e-05	0.00022699	yes
LOC_Os08g39140	157.922	124.187	151.361	144.49	35.5708	29.4431	37.7644	34.2594	4.21753	2.0764	5e-05	0.00022699	yes
LOC_Os03g03800	3.80438	2.81818	1.74455	2.78904	1.52252	0	0.461921	0.66148	4.21636	2.076	0.00625	0.0167172	yes
LOC_Os01g58194	9.4288	8.51641	7.73603	8.56041	2.06804	2.02587	2.00282	2.03224	4.2123	2.07461	5e-05	0.00022699	yes
LOC_Os01g57740	15.8655	12.7002	10.9829	13.1828	3.16583	2.87809	3.34553	3.12982	4.212	2.07451	5e-05	0.00022699	yes
LOC_Os04g10350	66.395	75.3421	58.4859	66.741	16.9815	13.4726	17.1407	15.8649	4.20683	2.07273	5e-05	0.00022699	yes
LOC_Os10g38360	154.726	70.4637	106.745	110.645	32.202	17.5427	29.2806	26.3417	4.20037	2.07051	5e-05	0.00022699	yes
LOC_Os08g08430	3.40833	1.90297	1.13594	2.14908	0.690495	0.343238	0.501288	0.511674	4.2001	2.07042	0.01115	0.0274657	yes
LOC_Os04g01140	2.75168	3.10451	0.908089	2.25476	0.783387	0.422367	0.406904	0.537553	4.19449	2.06849	5e-05	0.00022699	yes
LOC_Os04g12660	3.16854	1.2315	0.857635	1.75256	0.760915	0.310975	0.181667	0.417852	4.19421	2.0684	0.0104	0.0258861	yes
LOC_Os03g20970	7.51658	3.46477	4.77633	5.25256	1.3832	1.26626	1.10986	1.25311	4.19162	2.06751	5e-05	0.00022699	yes
LOC_Os04g51820	2.57741	4.93232	3.19179	3.56717	0.735333	0.807541	1.01333	0.852068	4.18649	2.06574	5e-05	0.00022699	yes
LOC_Os12g27240	0.26017	1.16652	1.03034	0.81901	0.0507524	0.263434	0.272813	0.195666	4.18576	2.06549	5e-05	0.00022699	yes
LOC_Os11g07950	12.0368	7.38377	9.76362	9.72805	3.02188	1.9668	1.99922	2.3293	4.17638	2.06225	5e-05	0.00022699	yes
LOC_Os03g63060	3.24084	3.45047	2.92534	3.20555	0.971988	0.631379	0.700802	0.768056	4.17359	2.06129	5e-05	0.00022699	yes
LOC_Os02g26160	1.2486	0.297267	0.591491	0.712454	0.262155	0.124942	0.12529	0.170796	4.17137	2.06053	0.00095	0.00325238	yes
LOC_Os09g11780	138.746	50.5707	46.9577	78.7582	30.5037	10.6417	15.5418	18.8957	4.16805	2.05937	0.00315	0.0092436	yes
LOC_Os04g42760	2.27998	1.19072	2.85625	2.10898	0.419314	0.61249	0.487921	0.506575	4.16321	2.0577	5e-05	0.00022699	yes
LOC_Os09g23350	59.2828	57.286	54.9676	57.1788	15.9999	14.4043	10.8484	13.7509	4.15819	2.05596	5e-05	0.00022699	yes
LOC_Os06g13830	1.84746	0.807457	0.692093	1.11567	0.268639	0.261406	0.274878	0.268308	4.15817	2.05595	0.00405	0.0114912	yes
LOC_Os04g24804	3.54337	2.67618	2.10683	2.77546	0.509966	0.979393	0.514934	0.668098	4.15427	2.05459	0.0005	0.00184238	yes
LOC_Os10g36650	13.6906	11.1512	11.0415	11.9611	3.15919	3.11391	2.37783	2.88364	4.14792	2.05238	5e-05	0.00022699	yes
LOC_Os05g24780	18.9405	9.95966	10.7278	13.2093	3.44259	2.01199	4.11382	3.18947	4.14153	2.05017	5e-05	0.00022699	yes
LOC_Os02g48900	66.1393	52.9472	53.5424	57.543	16.2663	12.2332	13.1859	13.8951	4.14124	2.05006	5e-05	0.00022699	yes
LOC_Os10g20470	106.446	57.3698	70.4271	78.0811	18.5435	19.0011	19.0542	18.8663	4.13865	2.04916	5e-05	0.00022699	yes
bierf2	223.076	111.635	141.754	158.822	37.617	40.3748	37.1451	38.379	4.13825	2.04902	5e-05	0.00022699	yes
LOC_Os12g43720	24.0264	30.2993	22.6549	25.6602	6.23191	5.16499	7.21124	6.20271	4.13693	2.04856	5e-05	0.00022699	yes
LOC_Os05g39670	125.954	40.1769	61.0588	75.73	25.0108	15.3287	14.6092	18.3162	4.13459	2.04774	5e-05	0.00022699	yes
LOC_Os03g53270	314.084	292.064	302.069	302.739	73.0924	67.043	79.6916	73.2757	4.13151	2.04667	5e-05	0.00022699	yes
LOC_Os03g06600	9.43536	2.86464	4.69407	5.66469	2.19787	1.41837	0.497157	1.37114	4.13137	2.04663	5e-05	0.00022699	yes
LOC_Os03g52340	38.3751	29.1827	40.6781	36.0786	8.8401	8.02873	9.36988	8.74623	4.12505	2.04441	5e-05	0.00022699	yes
LOC_Os02g52640	3.00941	3.15063	3.16533	3.10846	0.542386	0.956444	0.761921	0.753584	4.1249	2.04436	5e-05	0.00022699	yes
LOC_Os05g48680	20.7708	17.9483	18.0913	18.9368	5.76948	2.78296	5.22568	4.59271	4.12323	2.04378	5e-05	0.00022699	yes
LOC_Os01g52320	0.856496	0.718862	2.09353	1.22296	0.181159	0.275038	0.433819	0.296672	4.12226	2.04344	0.0011	0.00370335	yes
LOC_Os04g45130	34.7851	23.5046	39.5491	32.6129	7.23509	7.56851	8.9592	7.92093	4.11731	2.0417	5e-05	0.00022699	yes
LOC_Os06g39750	46.3848	23.1193	42.4816	37.3286	8.16394	8.89829	10.1532	9.07182	4.11479	2.04082	5e-05	0.00022699	yes
LOC_Os01g55340	38.2818	23.6054	26.8507	29.5793	7.60619	6.87144	7.1095	7.19571	4.11069	2.03938	5e-05	0.00022699	yes
LOC_Os03g25790	19.1274	13.9713	9.50051	14.1998	5.07692	2.37575	2.91456	3.45574	4.10905	2.0388	5e-05	0.00022699	yes
LOC_Os04g53760	0.759602	1.15443	1.07196	0.995331	0.271584	0.149485	0.305666	0.242245	4.10878	2.03871	5e-05	0.00022699	yes
LOC_Os01g49920	2.05529	2.6181	2.85384	2.50908	0.539186	0.55572	0.738846	0.611251	4.10483	2.03732	5e-05	0.00022699	yes
LOC_Os06g09950	151.867	66.7795	103.347	107.331	22.1985	27.064	29.1885	26.1503	4.10439	2.03717	5e-05	0.00022699	yes
LOC_Os10g41760	2.42647	1.8548	3.24583	2.50903	0.528489	0.640503	0.666497	0.61183	4.10086	2.03593	5e-05	0.00022699	yes
LOC_Os03g60090	144.387	148.069	206.97	166.476	31.5678	38.2846	52.069	40.6405	4.09631	2.03432	5e-05	0.00022699	yes
LOC_Os03g37830	44.9517	34.2172	35.24	38.1363	10.0275	7.83731	10.0952	9.32001	4.09187	2.03276	5e-05	0.00022699	yes
LOC_Os01g67500	7.65238	5.0659	6.30599	6.34142	1.53898	1.75886	1.35414	1.55066	4.0895	2.03193	5e-05	0.00022699	yes
LOC_Os06g46270	6.42228	6.76102	5.32677	6.17002	1.34084	1.32213	1.86377	1.50891	4.08906	2.03177	5e-05	0.00022699	yes
LOC_Os03g13030	5.11644	3.09529	3.75404	3.98859	0.965955	0.810957	1.14993	0.975615	4.08828	2.0315	5e-05	0.00022699	yes
LOC_Os06g49430	270.417	222.117	275.764	256.099	56.8695	61.1055	70.1083	62.6944	4.08488	2.0303	5e-05	0.00022699	yes
LOC_Os05g12400	1.88753	3.28418	1.17017	2.11396	0.966039	0.192863	0.394338	0.517747	4.083	2.02963	0.0006	0.00216684	yes
LOC_Os05g01444	10.5242	4.82985	7.05938	7.47116	2.1463	1.50571	1.84719	1.83306	4.07579	2.02707	5e-05	0.00022699	yes
LOC_Os12g43390	27.9813	26.1176	21.7514	25.2834	7.41398	2.26637	8.93689	6.20575	4.07419	2.02652	5e-05	0.00022699	yes
LOC_Os04g24304	19.0412	9.88685	11.3688	13.4323	5.12713	2.22565	2.54386	3.29888	4.07178	2.02566	5e-05	0.00022699	yes
LOC_Os01g37950	42.7296	37.0997	55.1186	44.9826	21.426	6.24554	5.47285	11.0481	4.07152	2.02556	0.0034	0.00987556	yes
LOC_Os09g25490	1.09384	5.0731	0.827235	2.33139	0.406894	0.27079	1.04041	0.5727	4.07087	2.02534	5e-05	0.00022699	yes
LOC_Os12g37260	305.516	403.235	238.065	315.605	85.2474	43.3441	104	77.5304	4.07073	2.02529	5e-05	0.00022699	yes
saur6	33.6179	10.2267	17.4727	20.4391	7.07151	3.78753	4.2241	5.02771	4.06529	2.02336	5e-05	0.00022699	yes
LOC_Os07g45550	1.3589	1.30162	1.89926	1.51993	0.274865	0.391286	0.457168	0.37444	4.05921	2.0212	5e-05	0.00022699	yes
LOC_Os04g51140	4.00344	1.87616	2.05668	2.64543	0.614581	0.451967	0.891107	0.652552	4.05398	2.01934	0.00035	0.00134087	yes
LOC_Os01g63050	24.3709	16.5669	18.9348	19.9575	4.93153	4.67278	5.19088	4.93173	4.04675	2.01677	5e-05	0.00022699	yes
LOC_Os07g28880	4.22014	1.38826	3.86722	3.15854	0.953444	0.876399	0.51198	0.780608	4.04626	2.01659	0.0201	0.045365	yes
LOC_Os06g36560	8.6028	12.6946	11.9469	11.0815	1.81085	3.36926	3.03677	2.73896	4.04588	2.01645	5e-05	0.00022699	yes
LOC_Os07g04540	2.86762	0.891213	2.89639	2.21841	0.520781	0.250052	0.876461	0.549098	4.0401	2.01439	0.0025	0.00758918	yes
Log	357.769	284.77	263.16	301.9	81.696	70.122	72.4735	74.7638	4.03805	2.01366	5e-05	0.00022699	yes
LOC_Os03g06360	2.62303	1.17623	2.02387	1.94104	0.52478	0.67948	0.23816	0.480806	4.03705	2.0133	5e-05	0.00022699	yes
LOC_Os07g35270	3.49109	1.04579	0.971076	1.83598	0.850522	0	0.514242	0.454921	4.03582	2.01287	0.0115	0.0281977	yes
LOC_Os10g39160	3.95929	2.06659	0.319824	2.11524	0.581417	0.483194	0.508096	0.524236	4.0349	2.01253	0.0033	0.00962639	yes
LOC_Os08g36970	14.2301	10.4825	9.33216	11.3483	4.61623	1.91021	1.913	2.81315	4.03402	2.01221	5e-05	0.00022699	yes
LOC_Os01g15320	5.27328	5.52472	3.8475	4.88184	1.49395	0.820639	1.31837	1.21098	4.03131	2.01124	0.0001	0.00043099	yes
LOC_Os05g46040	101.988	66.5924	63.4502	77.3436	19.2941	17.9878	20.3211	19.201	4.0281	2.0101	5e-05	0.00022699	yes
LOC_Os01g40870	38.8574	22.8252	32.7447	31.4757	7.27506	8.06348	8.11133	7.81662	4.02677	2.00962	5e-05	0.00022699	yes
LOC_Os09g14700	0.250311	2.85216	0.868715	1.32373	0.226723	0.300091	0.459855	0.32889	4.02484	2.00893	0.002	0.00625167	yes
LOC_Os02g36530	259.699	110.586	159.05	176.445	51.5709	30.3531	49.6492	43.8577	4.02312	2.00831	5e-05	0.00022699	yes
LOC_Os06g35410	22.7374	12.9909	21.3075	19.0119	4.48599	4.27231	5.41926	4.72585	4.02296	2.00826	5e-05	0.00022699	yes
LOC_Os09g29270	127.781	38.8562	51.6847	72.7741	26.6869	13.0007	14.6165	18.1014	4.02036	2.00733	5e-05	0.00022699	yes
LOC_Os07g34260	242.253	218.353	328.835	263.147	21.4942	76.1275	98.7507	65.4574	4.02013	2.00724	5e-05	0.00022699	yes
LOC_Os01g48960	82.7748	77.6274	84.7798	81.7273	21.6221	20.1245	19.281	20.3425	4.01756	2.00632	5e-05	0.00022699	yes
LOC_Os07g35290	5.37782	4.68113	5.15027	5.06974	1.28383	0.993333	1.50876	1.26197	4.01732	2.00623	5e-05	0.00022699	yes
LOC_Os01g37000	2.28269	1.33997	1.24423	1.6223	0.567004	0.268543	0.376511	0.404019	4.01541	2.00554	0.0001	0.00043099	yes
LOC_Os05g42210	7.41102	11.1654	10.1939	9.5901	1.69439	2.63608	2.83722	2.38923	4.01389	2.005	5e-05	0.00022699	yes
LOC_Os05g49684	6.36852	2.75519	2.87814	4.00062	1.35873	0.869667	0.762072	0.996825	4.01336	2.00481	0.0007	0.00248289	yes
LOC_Os06g11135	111.614	40.3674	75.179	75.72	25.4229	13.6683	17.5441	18.8784	4.01093	2.00394	5e-05	0.00022699	yes
LOC_Os07g26660	2.62765	0.913909	1.27292	1.60483	0.605492	0.461555	0.134817	0.400622	4.00585	2.00211	0.00335	0.00975058	yes
LOC_Os03g20550	32.8229	41.6319	57.1085	43.8545	6.67777	12.9031	13.2634	10.9481	4.00567	2.00204	5e-05	0.00022699	yes
LOC_Os09g36520	54.2371	29.7756	33.732	39.2483	11.845	7.2382	10.3123	9.79848	4.00555	2.002	5e-05	0.00022699	yes
LOC_Os12g27980	1.1208	1.22964	1.08609	1.14551	0.457216	0.201954	0.19909	0.286087	4.00406	2.00146	5e-05	0.00022699	yes
LOC_Os12g39400	7.42806	7.27635	9.53856	8.08099	1.87122	2.11018	2.07461	2.01867	4.00313	2.00113	5e-05	0.00022699	yes
LOC_Os11g07440	30.5047	15.4266	30.9712	25.6341	7.36624	5.64606	6.23477	6.41569	3.99553	1.99839	5e-05	0.00022699	yes
LOC_Os04g38880	2.8354	1.8191	2.13364	2.26271	0.570981	0.564119	0.564945	0.566682	3.99291	1.99744	0.0008	0.00279307	yes
LOC_Os09g27680	42.8455	36.3235	51.7971	43.6554	7.59115	13.1033	12.1201	10.9382	3.9911	1.99679	5e-05	0.00022699	yes
LOC_Os01g05810	3.52469	2.28941	2.55101	2.78837	0.881391	0.513881	0.703599	0.699623	3.98553	1.99477	5e-05	0.00022699	yes
LOC_Os08g29600	29.2571	32.8106	23.1908	28.4195	7.5734	6.59521	7.22406	7.13089	3.98541	1.99473	5e-05	0.00022699	yes
LOC_Os02g35490	3.32359	2.44149	5.24558	3.67022	0.714918	0.918219	1.1303	0.921144	3.98442	1.99437	5e-05	0.00022699	yes
EPSPS1	123.369	78.9146	117.675	106.653	24.2128	25.3674	30.7843	26.7882	3.98134	1.99325	5e-05	0.00022699	yes
LOC_Os07g25700	32.5136	26.1304	35.7901	31.478	7.51786	8.51572	7.69106	7.90821	3.98042	1.99292	5e-05	0.00022699	yes
LOC_Os04g30010	6.21092	2.27536	3.89654	4.12761	1.10265	1.13029	0.880404	1.03778	3.97735	1.9918	5e-05	0.00022699	yes
LOC_Os03g13840	54.6865	32.4547	34.5056	40.549	12.7863	8.90768	8.90074	10.1983	3.97605	1.99134	5e-05	0.00022699	yes
LOC_Os03g28260	8.30076	8.49388	10.2874	9.02735	3.66208	1.24339	1.90673	2.27073	3.97553	1.99115	0.00075	0.00263847	yes
LOC_Os06g27560	152.12	92.8684	122.873	122.62	32.5764	30.5169	29.5065	30.8666	3.97258	1.99008	5e-05	0.00022699	yes
LOC_Os09g17190	3.93502	1.57626	4.06566	3.19231	0.628237	0.491397	1.2918	0.803813	3.97146	1.98967	5e-05	0.00022699	yes
LOC_Os11g30810	3.16333	1.64524	2.17696	2.32851	0.382535	0.346208	1.03148	0.58674	3.96856	1.98861	0.00015	0.000624142	yes
LOC_Os05g37080	15.2606	4.1288	12.1915	10.527	2.82834	3.12778	2.00993	2.65535	3.96445	1.98712	5e-05	0.00022699	yes
LOC_Os01g37810	7.84049	2.8249	7.86922	6.1782	1.82175	1.74371	1.11126	1.55891	3.96315	1.98665	5e-05	0.00022699	yes
LOC_Os05g11910	19.8671	15.0392	19.3955	18.1006	6.83779	2.76099	4.10841	4.56906	3.96156	1.98607	5e-05	0.00022699	yes
LOC_Os01g02900	162.692	55.6389	98.9493	105.76	30.6777	22.6823	26.8072	26.7224	3.95773	1.98467	5e-05	0.00022699	yes
LOC_Os01g14100	20.5075	18.9284	21.4094	20.2817	4.06506	5.59956	5.71185	5.12549	3.95703	1.98442	5e-05	0.00022699	yes
LOC_Os04g52460	45.2138	48.0723	51.6396	48.3086	10.6547	13.5503	12.4599	12.2216	3.95272	1.98284	5e-05	0.00022699	yes
LOC_Os05g07940	53.7834	38.081	44.5607	45.4751	10.7811	11.0475	12.6924	11.507	3.95195	1.98256	5e-05	0.00022699	yes
LOC_Os07g44920	2.5491	6.81408	3.26248	4.20855	1.41344	1.07542	0.706777	1.06521	3.95091	1.98218	5e-05	0.00022699	yes
LOC_Os03g57450	15.3206	5.69406	11.2774	10.764	3.28558	2.05011	2.84037	2.72535	3.94958	1.9817	5e-05	0.00022699	yes
LOC_Os01g66250	1.79204	0.942388	1.0782	1.27088	0.529528	0.113319	0.322721	0.321856	3.9486	1.98134	5e-05	0.00022699	yes
LOC_Os01g04409	55.7129	44.7264	47.0292	49.1562	11.1508	12.3233	13.9082	12.4608	3.94487	1.97998	5e-05	0.00022699	yes
LOC_Os12g35610	1.15403	0.663137	0.642523	0.819897	0.353134	0.226406	0.0440821	0.207874	3.9442	1.97973	0.0001	0.00043099	yes
LOC_Os09g30250	4.27127	3.07234	3.62426	3.65596	1.134	0.606933	1.04056	0.927166	3.94316	1.97935	5e-05	0.00022699	yes
LOC_Os04g51160	28.5832	10.6858	14.5713	17.9468	5.92077	2.83045	4.96053	4.57058	3.92659	1.97328	5e-05	0.00022699	yes
LOC_Os07g07300	11.7135	6.94159	8.97786	9.211	1.73861	2.19109	3.10858	2.34609	3.92611	1.9731	5e-05	0.00022699	yes
LOC_Os03g06090	69.0905	38.4096	55.1379	54.2126	13.6072	13.0684	14.7622	13.8126	3.92487	1.97265	5e-05	0.00022699	yes
LOC_Os01g06876	4.45562	3.75032	3.84894	4.01829	0.911929	0.996863	1.16471	1.0245	3.9222	1.97166	5e-05	0.00022699	yes
LOC_Os07g34070	9.35266	5.125	4.35712	6.27826	0.732566	1.56867	2.50372	1.60165	3.91987	1.9708	5e-05	0.00022699	yes
LOC_Os02g14980	13.8374	11.9202	11.5504	12.436	3.13199	3.18037	3.20773	3.17336	3.91887	1.97044	5e-05	0.00022699	yes
LOC_Os01g60170	8.07781	2.93872	4.22518	5.08057	1.7254	1.11711	1.04882	1.29711	3.91684	1.96969	5e-05	0.00022699	yes
LOC_Os06g13230	9.8381	2.31306	3.73718	5.29611	2.19666	0.97348	0.887163	1.35243	3.916	1.96938	5e-05	0.00022699	yes
LOC_Os03g61150	79.2327	109.531	82.3428	90.3687	20.309	22.8499	26.1593	23.1061	3.91103	1.96755	5e-05	0.00022699	yes
LOC_Os10g39020	3.8901	1.61615	2.15723	2.5545	0.95967	0.453451	0.546356	0.653159	3.91099	1.96753	5e-05	0.00022699	yes
LOC_Os03g43650	1.43589	3.76986	0.545535	1.91709	0.265008	0.412101	0.794455	0.490521	3.90827	1.96653	5e-05	0.00022699	yes
LOC_Os11g31590	2.39223	0.918271	1.18061	1.49704	0.369498	0.416194	0.364702	0.383465	3.90398	1.96495	0.0015	0.00486079	yes
LOC_Os05g42020	3.36777	1.25426	2.14145	2.25449	1.09356	0.340562	0.298427	0.577517	3.90376	1.96487	5e-05	0.00022699	yes
LOC_Os02g42740	3.89736	3.33392	3.11609	3.44912	1.10785	0.70156	0.841255	0.883554	3.90369	1.96484	5e-05	0.00022699	yes
LOC_Os05g08860	33.7959	11.7451	15.598	20.3797	5.94345	5.40288	4.33151	5.22595	3.89971	1.96337	5e-05	0.00022699	yes
FOR1	54.3957	41.9865	41.8402	46.0741	16.5965	11.5672	7.28374	11.8158	3.89936	1.96324	5e-05	0.00022699	yes
LOC_Os05g41750	0.733096	0.918076	0.676972	0.776048	0.0797844	0.318198	0.199165	0.199049	3.89878	1.96302	0.00505	0.0139126	yes
LOC_Os08g36410	2.71657	0.700761	1.58607	1.6678	0.785932	0.368654	0.129218	0.427935	3.89732	1.96248	0.0049	0.0135527	yes
LOC_Os10g34910	6.58781	0.820721	2.66729	3.35861	1.28986	0.690821	0.605352	0.862011	3.89625	1.96209	0.00035	0.00134087	yes
LOC_Os01g42090	8.7895	8.01762	8.20721	8.33811	2.93913	2.27664	1.21124	2.14233	3.89208	1.96054	5e-05	0.00022699	yes
LOC_Os10g39140	1011.31	554.414	789.462	785.062	176.118	193.56	235.764	201.814	3.89003	1.95978	5e-05	0.00022699	yes
LOC_Os01g51030	9.05183	8.72703	9.55057	9.10981	3.18079	1.39919	2.45216	2.34405	3.88635	1.95842	5e-05	0.00022699	yes
LOC_Os09g22490	34.0709	17.7302	27.439	26.4134	3.58817	6.63284	10.1714	6.79747	3.88577	1.9582	0.0006	0.00216684	yes
LOC_Os04g57200	110.307	65.6041	107.099	94.3366	27.5687	21.0602	24.2333	24.2874	3.88418	1.95761	5e-05	0.00022699	yes
LOC_Os04g47890	6.31722	5.51708	7.9877	6.60733	1.68671	1.64979	1.76694	1.70115	3.88404	1.95756	5e-05	0.00022699	yes
LOC_Os06g33970	165.384	53.03	99.1123	105.842	27.3448	25.0173	29.563	27.3084	3.8758	1.9545	5e-05	0.00022699	yes
LOC_Os01g10680	47.119	18.351	21.0511	28.8403	9.57432	5.81063	6.95466	7.44654	3.87298	1.95345	5e-05	0.00022699	yes
LOC_Os04g38885	3.62665	3.13154	3.27128	3.34316	0.846877	0.753112	0.989905	0.863298	3.87254	1.95328	5e-05	0.00022699	yes
LOC_Os07g36170	32.6067	29.4024	34.2646	32.0913	8.67736	8.12511	8.06969	8.29072	3.87075	1.95261	5e-05	0.00022699	yes
LOC_Os01g46350	0.580129	1.09225	0.785197	0.819191	0.353347	0.177943	0.103952	0.211747	3.86873	1.95186	0.0002	0.000810104	yes
LOC_Os05g48690	197.58	78.8932	128.515	134.996	39.5151	32.3866	32.8575	34.9197	3.8659	1.9508	5e-05	0.00022699	yes
LOC_Os07g37180	42.3053	28.0589	39.4863	36.6168	8.793	10.4707	9.17587	9.47985	3.86259	1.94957	5e-05	0.00022699	yes
LOC_Os07g37350	2.06877	1.63817	1.61388	1.7736	0.747054	0.336313	0.294704	0.459357	3.86105	1.949	5e-05	0.00022699	yes
LOC_Os02g41820	323.939	281.499	336.272	313.903	71.7767	74.7716	97.4638	81.3374	3.85927	1.94833	5e-05	0.00022699	yes
LOC_Os07g49200	7.16302	4.51703	2.09715	4.5924	1.27479	0.633682	1.66585	1.19144	3.8545	1.94654	5e-05	0.00022699	yes
LOC_Os01g61510	13.6897	7.24626	12.0808	11.0056	2.2684	2.81864	3.48218	2.85641	3.85295	1.94596	5e-05	0.00022699	yes
LOC_Os06g50330	54.2898	34.5022	36.5798	41.7906	11.3544	11.0097	10.1793	10.8478	3.85245	1.94578	5e-05	0.00022699	yes
LOC_Os02g57930	2.37671	2.58511	2.68703	2.54962	0.895574	0.535868	0.554947	0.66213	3.85063	1.94509	5e-05	0.00022699	yes
LOC_Os10g04520	6.73895	5.69975	6.39514	6.27795	1.39415	1.86574	1.63491	1.6316	3.84773	1.94401	5e-05	0.00022699	yes
LOC_Os03g55430	4.66385	2.17033	4.19848	3.67756	1.51288	0.913411	0.444669	0.956988	3.84285	1.94218	5e-05	0.00022699	yes
LOC_Os06g30370	106.718	76.581	63.1082	82.1356	28.742	15.2084	20.1952	21.3819	3.84136	1.94162	5e-05	0.00022699	yes
iaa9	9.86924	9.92187	8.37062	9.38724	1.96129	3.54978	1.82092	2.444	3.84093	1.94146	5e-05	0.00022699	yes
LOC_Os05g41150	8.68256	5.24355	8.22269	7.38294	1.86073	2.06792	1.83912	1.92259	3.8401	1.94114	5e-05	0.00022699	yes
LOC_Os07g12340	189.329	96.9044	138.772	141.668	43.6572	37.4695	29.5562	36.8943	3.83983	1.94105	5e-05	0.00022699	yes
LOC_Os01g46570	13.4604	19.194	14.8636	15.8394	3.39933	4.32749	4.67077	4.13253	3.83286	1.93842	5e-05	0.00022699	yes
LOC_Os06g35770	27.8577	11.1316	12.7912	17.2602	6.60739	3.27941	3.62632	4.50437	3.83188	1.93805	5e-05	0.00022699	yes
LOC_Os03g04370	68.7474	32.979	44.5423	48.7562	14.6471	11.4963	12.0396	12.7276	3.83075	1.93762	5e-05	0.00022699	yes
LOC_Os08g03600	5.20037	1.44098	2.80985	3.1504	0.998788	0.727742	0.743991	0.823507	3.82559	1.93568	5e-05	0.00022699	yes
LOC_Os04g37790	29.3556	15.5474	22.5316	22.4782	6.76687	4.88055	5.99202	5.87982	3.82294	1.93469	5e-05	0.00022699	yes
LOC_Os10g41580	17.703	9.67346	12.6366	13.3377	4.12231	3.2873	3.05786	3.48915	3.82262	1.93456	5e-05	0.00022699	yes
LOC_Os07g03860	11.3711	9.86366	11.9438	11.0595	2.26332	3.14148	3.27716	2.89398	3.82155	1.93416	5e-05	0.00022699	yes
LOC_Os12g38920	30.8238	13.861	24.1899	22.9582	6.24943	5.74055	6.04941	6.01313	3.81801	1.93282	5e-05	0.00022699	yes
LOC_Os03g44810	16.6768	14.1531	14.3839	15.0713	3.90189	4.15069	3.81076	3.95445	3.81123	1.93025	5e-05	0.00022699	yes
LOC_Os06g09560	5.20608	3.73752	2.32888	3.7575	1.05194	0.745096	1.16073	0.985925	3.81114	1.93022	5e-05	0.00022699	yes
LOC_Os01g58870	193.98	93.8065	127.516	138.434	46.5392	31.5176	31.0163	36.3577	3.80756	1.92887	5e-05	0.00022699	yes
LOC_Os01g61850	10.7795	17.591	6.84982	11.7401	3.35945	4.77638	1.11612	3.08398	3.8068	1.92858	5e-05	0.00022699	yes
LOC_Os10g28000	2.66	1.87664	1.86703	2.13456	0.517959	0.620561	0.543785	0.560768	3.80649	1.92846	5e-05	0.00022699	yes
orf133	3.76452	2.96707	3.58161	3.43773	1.25231	1.16548	0.291796	0.903196	3.80618	1.92835	0.00185	0.00584315	yes
LOC_Os01g58890	551.203	585.295	554.926	563.808	129.562	131.75	183.212	148.175	3.80501	1.9279	5e-05	0.00022699	yes
LOC_Os01g45200	25.2666	7.95193	12.053	15.0905	4.5757	3.54353	3.79515	3.97146	3.79974	1.9259	5e-05	0.00022699	yes
LOC_Os07g06830	154.023	56.2782	70.9739	93.7582	30.093	19.7582	24.1962	24.6825	3.79857	1.92546	5e-05	0.00022699	yes
LOC_Os08g26850	12.6595	7.51142	8.53295	9.56795	3.01871	1.74879	2.78981	2.5191	3.79816	1.9253	5e-05	0.00022699	yes
LOC_Os11g02540	12.0067	20.6823	12.7166	15.1352	2.54683	3.29355	6.11572	3.98537	3.79769	1.92512	5e-05	0.00022699	yes
LOC_Os10g04625	3.31626	2.28667	4.45892	3.35395	1.08449	0.384949	1.18063	0.883358	3.79682	1.92479	0.00565	0.0153267	yes
LOC_Os02g52210	219.578	114.881	144.662	159.707	49.8699	35.3425	41.0863	42.0996	3.79355	1.92355	5e-05	0.00022699	yes
LOC_Os10g26700	4.07053	1.078	0.956915	2.03515	0.509199	0.385531	0.715605	0.536779	3.79141	1.92274	0.0017	0.00542462	yes
LOC_Os01g57450	111.422	77.4078	74.7128	87.8474	25.2642	20.7483	23.5001	23.1709	3.79128	1.92269	5e-05	0.00022699	yes
LOC_Os05g45490	22.394	18.9606	24.7104	22.0216	5.93709	5.39711	6.09306	5.80909	3.79089	1.92254	5e-05	0.00022699	yes
LOC_Os05g04930	3.32358	1.75821	1.5971	2.2263	0.685187	0.514757	0.563839	0.587927	3.78669	1.92094	0.0003	0.00116785	yes
LOC_Os08g27030	29.5129	29.1997	31.6007	30.1044	8.23123	6.41793	9.20381	7.95099	3.78625	1.92077	5e-05	0.00022699	yes
LOC_Os03g62750	32.3519	39.1042	37.2233	36.2265	9.32589	10.069	9.31421	9.56969	3.78555	1.9205	5e-05	0.00022699	yes
LOC_Os08g02120	93.5995	46.9071	68.813	69.7732	21.7527	16.5875	17.0431	18.4611	3.77947	1.91819	5e-05	0.00022699	yes
LOC_Os03g48320	1.02031	0.855321	1.04692	0.974181	0.244264	0.261798	0.267643	0.257902	3.77733	1.91737	5e-05	0.00022699	yes
LOC_Os04g41370	0.964967	0.945938	1.93513	1.28201	0.0842355	0.323464	0.610497	0.339399	3.77729	1.91735	5e-05	0.00022699	yes
LOC_Os07g34940	11.0695	4.25218	4.63176	6.65115	2.11599	1.60604	1.56818	1.7634	3.77178	1.91524	5e-05	0.00022699	yes
LOC_Os01g42330	2.1271	1.64282	2.75926	2.17639	0.476831	0.488047	0.766235	0.577037	3.77166	1.9152	5e-05	0.00022699	yes
LOC_Os05g50700	2.75773	3.24606	3.31556	3.10645	1.01456	0.819686	0.638466	0.824237	3.76888	1.91413	0.0001	0.00043099	yes
ndhH	4.59312	0.884011	2.95507	2.81073	0.872301	0.520865	0.847644	0.746937	3.76301	1.91189	5e-05	0.00022699	yes
LOC_Os03g12860	64.3304	48.7152	47.3356	53.4604	18.6674	11.1831	12.782	14.2109	3.76193	1.91148	5e-05	0.00022699	yes
LOC_Os05g41590	15.958	11.2283	15.4492	14.2118	3.64834	3.86463	3.82238	3.77845	3.76128	1.91123	5e-05	0.00022699	yes
LOC_Os11g24120	9.2332	6.0419	5.27742	6.85084	2.54064	1.6952	1.2337	1.82318	3.75763	1.90982	5e-05	0.00022699	yes
LOC_Os05g35930	10.9153	11.3081	9.74032	10.6546	2.96314	3.13102	2.41442	2.83619	3.75666	1.90944	5e-05	0.00022699	yes
LOC_Os11g15570	18.7798	7.22151	11.5348	12.512	4.46623	2.84408	2.68768	3.33266	3.75436	1.90857	5e-05	0.00022699	yes
LOC_Os05g05290	10.8741	6.21057	8.47727	8.52064	3.13607	1.56827	2.10718	2.27051	3.75274	1.90795	5e-05	0.00022699	yes
bhlh95	3.64873	3.75461	5.78001	4.39445	1.67164	0.748502	1.09316	1.1711	3.75241	1.90782	5e-05	0.00022699	yes
LOC_Os07g32570	231.658	89.7066	100.601	140.655	53.0883	27.6785	31.7532	37.5067	3.75013	1.90694	5e-05	0.00022699	yes
LOC_Os12g25090	27.9857	61.7252	34.2723	41.3278	9.31578	7.35941	16.3989	11.0247	3.74866	1.90637	5e-05	0.00022699	yes
LOC_Os03g50520	31.4283	26.6441	33.2605	30.4443	7.98145	7.40409	8.98121	8.12225	3.74826	1.90622	5e-05	0.00022699	yes
LOC_Os08g01940	25.8032	25.895	27.3617	26.3533	6.63672	6.2097	8.2803	7.04224	3.74218	1.90388	5e-05	0.00022699	yes
LOC_Os03g55380	3.27963	2.2114	2.08653	2.52585	0.696451	0.540403	0.789241	0.675365	3.73998	1.90303	5e-05	0.00022699	yes
LOC_Os03g21380	131.634	81.0304	92.6922	101.785	29.7062	23.4348	28.5368	27.2259	3.73854	1.90248	5e-05	0.00022699	yes
LOC_Os02g50460	44.9501	13.6388	18.4877	25.6922	10.0706	4.45879	6.10772	6.87904	3.73485	1.90105	5e-05	0.00022699	yes
LOC_Os08g43180	147.926	86.7087	120.762	118.466	34.2162	30.2622	30.6993	31.7259	3.73405	1.90074	5e-05	0.00022699	yes
LOC_Os08g04180	129.021	95.0808	126.503	116.868	39.6393	24.229	30.0614	31.3099	3.73262	1.90019	5e-05	0.00022699	yes
LOC_Os02g06980	5.02856	1.41421	3.93951	3.46076	0.845747	0.892781	1.0431	0.92721	3.73244	1.90012	0.0021	0.00652013	yes
LOC_Os04g51130	4.04427	4.90849	4.94219	4.63165	1.16272	1.34401	1.22135	1.24269	3.72712	1.89806	5e-05	0.00022699	yes
LOC_Os01g58620	77.1976	42.6844	46.447	55.443	17.8166	11.5339	15.2945	14.8816	3.72561	1.89747	5e-05	0.00022699	yes
LOC_Os12g02420	10.9659	19.2451	19.2447	16.4852	3.76912	4.48589	5.02281	4.42594	3.72468	1.89712	5e-05	0.00022699	yes
LOC_Os03g09140	30.8985	30.7421	38.259	33.2999	7.0639	9.71942	10.0456	8.94298	3.72358	1.89669	5e-05	0.00022699	yes
LOC_Os05g05940	389.836	194.376	226.327	270.18	94.0354	58.3489	65.5921	72.6588	3.71848	1.89471	5e-05	0.00022699	yes
LOC_Os05g05620	4.85122	5.57703	5.09766	5.1753	1.57031	1.32028	1.28548	1.39202	3.71783	1.89446	5e-05	0.00022699	yes
LOC_Os04g34610	36.9689	51.8213	44.6186	44.4696	11.3425	13.7365	10.8169	11.9653	3.71655	1.89397	5e-05	0.00022699	yes
LOC_Os08g37630	34.4182	17.2292	22.0304	24.5592	10.8458	5.23031	3.74991	6.60867	3.71621	1.89383	5e-05	0.00022699	yes
LOC_Os11g04104	30.6364	23.8783	22.3289	25.6145	6.40711	7.43407	6.85664	6.89927	3.71264	1.89244	5e-05	0.00022699	yes
LOC_Os05g46360	103.097	67.0807	62.3852	77.5209	25.554	18.222	18.8654	20.8805	3.7126	1.89243	5e-05	0.00022699	yes
LOC_Os01g70130	102.601	71.1097	101.743	91.8182	25.2519	22.7047	26.2436	24.7334	3.71232	1.89232	5e-05	0.00022699	yes
LOC_Os12g43880	106.308	40.3277	53.6165	66.7509	18.047	15.8923	20.0104	17.9832	3.71185	1.89213	5e-05	0.00022699	yes
LOC_Os03g16690	327.143	305.194	345.216	325.851	83.6681	87.46	92.33	87.8194	3.71047	1.8916	5e-05	0.00022699	yes
LOC_Os01g21420	13.7599	15.0306	11.5792	13.4566	3.19821	3.41482	4.26776	3.62693	3.71019	1.89149	5e-05	0.00022699	yes
LOC_Os12g33165	13.0958	9.86242	12.6593	11.8725	3.0061	2.60437	3.99378	3.20142	3.70851	1.89084	5e-05	0.00022699	yes
LOC_Os01g15000	59.6371	55.9593	54.5593	56.7186	16.5321	14.6189	14.7482	15.2998	3.70715	1.89031	5e-05	0.00022699	yes
LOC_Os02g48210	23.3896	16.7731	27.0286	22.3971	4.83647	6.13592	7.16905	6.04715	3.70374	1.88898	5e-05	0.00022699	yes
LOC_Os01g47490	38.1056	48.6445	35.8578	40.8693	9.48988	11.6494	11.9649	11.0347	3.70371	1.88897	5e-05	0.00022699	yes
LOC_Os09g36220	5.49728	5.82414	4.68212	5.33451	1.32183	1.41475	1.58569	1.44076	3.70257	1.88853	5e-05	0.00022699	yes
LOC_Os04g56030	16.5069	9.57311	11.7175	12.5992	2.91101	2.80806	4.49336	3.40414	3.70114	1.88797	5e-05	0.00022699	yes
LOC_Os02g57720	91.4643	90.8309	66.6136	82.9696	24.561	19.3165	23.4224	22.4333	3.6985	1.88694	5e-05	0.00022699	yes
LOC_Os11g29740	4.05896	3.56694	3.82165	3.81585	1.65085	0.230952	1.21427	1.03203	3.69742	1.88652	0.00645	0.0171805	yes
LOC_Os11g04560	13.3855	5.59642	6.71972	8.56723	2.54469	1.70558	2.70445	2.31824	3.69558	1.8858	5e-05	0.00022699	yes
LOC_Os06g02144	341.251	200.438	320.814	287.501	73.2669	76.0319	84.1705	77.8231	3.69429	1.8853	5e-05	0.00022699	yes
LOC_Os03g24220	45.6017	52.3527	53.6798	50.5447	12.5053	14.6917	13.8523	13.6831	3.69395	1.88517	5e-05	0.00022699	yes
LOC_Os09g24330	54.5041	28.2635	39.914	40.8939	11.8906	10.3021	11.0216	11.0714	3.69365	1.88504	5e-05	0.00022699	yes
LOC_Os05g38270	5.32978	4.76474	3.892	4.66218	1.34284	1.48708	0.957139	1.26235	3.69325	1.88489	5e-05	0.00022699	yes
LOC_Os05g16824	23.7971	24.3761	28.1346	25.4359	5.71121	7.13437	7.82588	6.89049	3.69145	1.88419	5e-05	0.00022699	yes
LOC_Os10g36703	35.8792	20.4731	24.8218	27.058	7.82396	6.87522	7.35472	7.3513	3.68071	1.87999	5e-05	0.00022699	yes
LOC_Os02g09980	4.73115	2.66751	1.51993	2.97286	0.574144	1.22471	0.626028	0.808295	3.67794	1.8789	0.0002	0.000810104	yes
LOC_Os02g48860	64.3741	29.1943	43.1745	45.5809	13.633	11.4047	12.1866	12.4081	3.67348	1.87715	5e-05	0.00022699	yes
LOC_Os10g33862	39.8456	49.9539	35.5505	41.7833	11.1273	7.67289	15.3298	11.3767	3.67271	1.87685	5e-05	0.00022699	yes
LOC_Os04g45920	24.0472	17.7884	16.2535	19.363	6.12581	4.5816	5.11233	5.27324	3.67194	1.87654	5e-05	0.00022699	yes
LOC_Os04g45910	49.162	50.5902	47.2589	49.0037	14.2102	13.0781	12.7919	13.3601	3.66791	1.87496	5e-05	0.00022699	yes
LOC_Os02g38140	32.502	21.4441	23.4377	25.7946	6.59952	7.06872	7.43747	7.03523	3.66649	1.8744	5e-05	0.00022699	yes
LOC_Os07g39260	3.7523	1.42515	2.07952	2.41899	1.43313	0.399861	0.150167	0.661052	3.6593	1.87157	0.00035	0.00134087	yes
LOC_Os03g30890	3.69797	2.74089	4.86943	3.76943	0.831734	0.946432	1.31387	1.03068	3.65723	1.87075	5e-05	0.00022699	yes
LOC_Os12g13674	124.952	49.3218	55.7991	76.6909	33.4633	13.1715	16.2902	20.975	3.6563	1.87038	5e-05	0.00022699	yes
LOC_Os05g38940	38.3434	59.3535	42.4519	46.7162	13.3433	10.802	14.1984	12.7812	3.65507	1.8699	5e-05	0.00022699	yes
LOC_Os07g46920	36.8622	61.7313	47.0355	48.543	4.36743	9.77755	25.7036	13.2829	3.65455	1.8697	5e-05	0.00022699	yes
LOC_Os09g36770	57.6051	92.5016	70.5449	73.5506	18.6932	18.8528	22.836	20.1274	3.65425	1.86958	5e-05	0.00022699	yes
LOC_Os01g40580	2.08787	1.39587	2.06572	1.84982	0.684081	0.514033	0.321741	0.506618	3.65131	1.86841	0.00165	0.00528411	yes
LOC_Os01g74160	58.8005	40.8482	37.5152	45.7213	15.5314	11.3983	10.6467	12.5255	3.65026	1.868	5e-05	0.00022699	yes
LOC_Os09g36350	3.96896	6.06522	2.46652	4.1669	1.30997	0.745287	1.37147	1.14224	3.64801	1.8671	5e-05	0.00022699	yes
LOC_Os11g32300	6.79376	11.1701	8.14943	8.70442	2.62568	1.79088	2.74629	2.38761	3.64566	1.86618	0.0041	0.0116119	yes
LOC_Os02g44750	2.29931	0.711468	2.22965	1.74681	0.146618	0.89829	0.393577	0.479495	3.64302	1.86513	0.00465	0.012955	yes
LOC_Os03g12500	64.5533	34.2424	52.1983	50.3313	14.0216	12.9302	14.5577	13.8365	3.63757	1.86298	5e-05	0.00022699	yes
LOC_Os10g34930	183.849	84.0058	141.531	136.462	46.9672	29.4366	36.1667	37.5235	3.63671	1.86263	5e-05	0.00022699	yes
LOC_Os02g43690	178.009	154.293	188.426	173.576	44.6593	46.2603	52.4354	47.785	3.63244	1.86094	5e-05	0.00022699	yes
LOC_Os04g34170	15.3342	17.2661	18.8246	17.1416	4.10635	5.82419	4.24507	4.7252	3.6277	1.85906	5e-05	0.00022699	yes
LOC_Os11g32750	6.15954	5.43556	11.2377	7.61094	1.63802	2.36538	2.29394	2.09911	3.62579	1.85829	5e-05	0.00022699	yes
LOC_Os03g55340	0.892755	0.683759	1.03894	0.871818	0.263256	0.183125	0.27509	0.24049	3.62517	1.85805	0.0001	0.00043099	yes
LOC_Os06g03820	15.5814	4.84881	6.92899	9.11974	3.55034	2.2792	1.71853	2.51603	3.62465	1.85785	5e-05	0.00022699	yes
LOC_Os02g48360	2.86132	1.28615	1.90697	2.01815	0.539336	0.48891	0.642628	0.556958	3.62352	1.85739	5e-05	0.00022699	yes
LOC_Os03g10640	17.5076	11.8378	19.176	16.1738	3.98191	4.12038	5.29439	4.46556	3.6219	1.85675	5e-05	0.00022699	yes
LOC_Os06g43700	18.3691	11.2196	17.227	15.6052	4.08911	4.09338	4.74493	4.30914	3.62142	1.85656	5e-05	0.00022699	yes
DWARF	4.31268	3.64859	3.6108	3.85736	1.01779	1.01023	1.16853	1.06552	3.62017	1.85606	5e-05	0.00022699	yes
LOC_Os05g47770	12.478	7.39276	10.2409	10.0372	2.52431	2.77314	3.02274	2.7734	3.6191	1.85563	5e-05	0.00022699	yes
LOC_Os02g46690	1.77174	0.684399	1.271	1.24238	0.40551	0.422455	0.201921	0.343295	3.61899	1.85559	0.0001	0.00043099	yes
LOC_Os04g44980	1.92351	1.82189	0.692069	1.47916	0.519961	0.278824	0.427573	0.408786	3.61842	1.85536	0.0021	0.00652013	yes
LOC_Os02g56850	143.603	167.17	175.465	162.08	38.4517	44.0676	51.8709	44.7967	3.61812	1.85524	5e-05	0.00022699	yes
LOC_Os09g39230	11.7398	4.15338	6.35531	7.41615	2.15217	2.31425	1.68275	2.04973	3.61811	1.85524	5e-05	0.00022699	yes
LOC_Os02g54890	28.1363	23.839	23.1788	25.0514	8.90456	6.52141	5.37644	6.93414	3.61276	1.8531	5e-05	0.00022699	yes
LOC_Os12g03420	21.6629	10.4584	7.73863	13.2866	4.85632	3.16362	3.01328	3.67774	3.61271	1.85309	5e-05	0.00022699	yes
LOC_Os12g35330	7.809	10.9181	8.68974	9.13894	2.59062	3.28215	1.72565	2.5328	3.60824	1.85129	0.017	0.0393737	yes
LOC_Os05g38350	19.617	8.09441	11.0464	12.9193	4.8122	3.33781	2.59317	3.58106	3.60767	1.85107	5e-05	0.00022699	yes
LOC_Os11g43950	22.0352	19.6574	23.6774	21.79	6.47745	5.96592	5.67708	6.04015	3.60753	1.85101	5e-05	0.00022699	yes
LOC_Os04g37550	15.1689	11.9868	10.6707	12.6088	4.33017	2.63207	3.53652	3.49959	3.60294	1.84917	5e-05	0.00022699	yes
LOC_Os02g11760	13.4541	10.6857	13.5985	12.5795	3.61789	2.94423	3.91248	3.49153	3.60286	1.84914	5e-05	0.00022699	yes
LOC_Os01g60910	6.69554	5.22638	4.71656	5.54616	1.49052	1.44946	1.68533	1.54177	3.59727	1.8469	5e-05	0.00022699	yes
LOC_Os11g47160	0.600941	0.892527	0.880557	0.791342	0.276572	0.219118	0.164579	0.22009	3.59554	1.84621	0.0004	0.00151063	yes
LOC_Os04g33640	37.9962	15.939	25.2503	26.3952	8.38653	7.20712	6.43262	7.34209	3.59505	1.84601	5e-05	0.00022699	yes
LOC_Os08g37020	4.88675	4.80128	5.3499	5.01264	1.45463	1.07769	1.65263	1.39499	3.59332	1.84532	0.00435	0.0122208	yes
LOC_Os05g21180	185.6	129.663	171.918	162.394	47.9428	44.0317	43.6464	45.207	3.59223	1.84488	5e-05	0.00022699	yes
LOC_Os03g18850	70.2395	63.4652	81.1041	71.6029	16.6644	18.0575	25.148	19.9566	3.58793	1.84315	5e-05	0.00022699	yes
LOC_Os02g13300	77.7514	59.9396	69.2923	68.9944	20.7355	16.1427	20.8681	19.2488	3.58435	1.84171	5e-05	0.00022699	yes
LOC_Os07g05370	2.71447	4.46618	4.40776	3.8628	0.979668	1.18149	1.07296	1.07804	3.58317	1.84124	5e-05	0.00022699	yes
LOC_Os06g09960	7.40027	2.83954	4.52	4.91993	1.25834	1.36578	1.496	1.37337	3.58238	1.84092	0.01805	0.0414308	yes
LOC_Os08g29570	204.199	120.953	199.575	174.909	44.6675	47.8877	53.9415	48.8322	3.58184	1.8407	5e-05	0.00022699	yes
LOC_Os02g51890	3.98356	7.02212	7.5864	6.19736	1.42703	1.80487	1.95932	1.73041	3.58144	1.84054	5e-05	0.00022699	yes
LOC_Os03g05880	9.65973	12.8858	8.39056	10.312	2.95068	1.74805	3.9398	2.87951	3.58116	1.84043	5e-05	0.00022699	yes
LOC_Os10g41480	2.0576	1.28315	1.61701	1.65259	0.439314	0.36002	0.585889	0.461741	3.57904	1.83957	0.0001	0.00043099	yes
LOC_Os01g48030	25.6445	6.68409	10.3442	14.2243	4.16966	3.3757	4.3823	3.97589	3.57764	1.83901	5e-05	0.00022699	yes
LOC_Os04g58890	140.32	62.2973	83.1263	95.2477	30.3321	23.4663	26.0973	26.6319	3.57645	1.83853	5e-05	0.00022699	yes
LOC_Os06g12390	30.9252	24.1286	34.5478	29.8672	8.00822	8.41625	8.6317	8.35206	3.57603	1.83836	5e-05	0.00022699	yes
LOC_Os09g29940	19.0576	20.0013	19.9271	19.662	5.55689	5.92952	5.00976	5.49873	3.57573	1.83824	5e-05	0.00022699	yes
LOC_Os07g03710	64.9296	48.3183	51.4642	54.904	20.2271	7.97465	17.9068	15.3695	3.57227	1.83684	5e-05	0.00022699	yes
LOC_Os07g22930	24.9586	22.1071	17.3394	21.4684	6.97447	4.73685	6.32749	6.01294	3.57037	1.83607	5e-05	0.00022699	yes
LOC_Os11g43750	6.73553	7.49432	5.8635	6.69779	1.70757	2.18059	1.7402	1.87612	3.57002	1.83593	5e-05	0.00022699	yes
LOC_Os08g43160	134.271	84.7868	107.458	108.839	30.9398	31.5989	28.9613	30.5	3.56849	1.83531	5e-05	0.00022699	yes
LOC_Os01g67600	27.3075	11.4525	15.8077	18.1893	5.20174	5.08047	5.02268	5.10163	3.56539	1.83406	5e-05	0.00022699	yes
LOC_Os08g28784	17.144	7.10902	9.37121	11.2081	3.56435	2.77821	3.08993	3.14416	3.56474	1.83379	5e-05	0.00022699	yes
LOC_Os01g63480	49.8313	35.2134	40.7158	41.9202	9.28212	12.9636	13.0416	11.7624	3.56392	1.83346	5e-05	0.00022699	yes
LOC_Os11g03540	0.567224	0.949545	1.32256	0.946441	0.0912785	0.355224	0.350185	0.265563	3.5639	1.83346	0.00205	0.00638595	yes
LOC_Os01g73024	3.34712	2.20503	1.84274	2.46497	1.09925	0	0.975841	0.691698	3.56365	1.83335	0.0112	0.0275707	yes
LOC_Os09g23420	2.63604	1.3298	2.46959	2.14514	0.360264	1.11933	0.326948	0.602179	3.5623	1.83281	0.01305	0.0314103	yes
LOC_Os12g33289	7.0092	4.79251	7.00616	6.26929	1.66906	1.80028	1.81126	1.7602	3.56169	1.83256	5e-05	0.00022699	yes
LOC_Os01g07130	5.2565	4.36322	5.75738	5.1257	1.4246	1.83631	1.05863	1.43985	3.55988	1.83183	0.00025	0.00099147	yes
LOC_Os02g07830	5.42658	2.71427	2.59911	3.57998	1.17234	0.761555	1.08442	1.00611	3.55824	1.83117	5e-05	0.00022699	yes
LOC_Os09g20820	1.91269	1.61611	2.39165	1.97348	0.240176	0.680157	0.74501	0.555115	3.55508	1.82988	5e-05	0.00022699	yes
LOC_Os08g42570	2.66835	0.912669	2.45764	2.01289	0.667805	0.3585	0.673172	0.566492	3.55325	1.82914	5e-05	0.00022699	yes
LOC_Os02g28720	55.8635	52.3102	54.8241	54.3326	14.516	14.1993	17.1608	15.292	3.55301	1.82904	5e-05	0.00022699	yes
LOC_Os01g59150	3.75344	3.413	2.76503	3.31049	1.13113	0.827009	0.839119	0.932419	3.55043	1.82799	5e-05	0.00022699	yes
LOC_Os06g13190	248.782	112.308	129.669	163.587	53.7991	34.4546	50.0291	46.0943	3.54896	1.82739	5e-05	0.00022699	yes
LOC_Os09g30130	0.972049	2.78959	1.45289	1.73817	0.483039	0.464542	0.522157	0.489912	3.54792	1.82698	5e-05	0.00022699	yes
LOC_Os12g07580	21.7324	23.1143	25.1007	23.3158	5.2634	6.26545	8.18728	6.57204	3.54773	1.82689	5e-05	0.00022699	yes
LOC_Os04g13210	7.78665	7.49161	8.57124	7.94984	2.51337	1.76414	2.45039	2.24263	3.54487	1.82573	5e-05	0.00022699	yes
LOC_Os02g33330	67.7069	87.0164	62.8733	72.5322	16.1271	18.8785	26.3848	20.4635	3.54447	1.82557	5e-05	0.00022699	yes
LOC_Os05g39220	2.76142	2.04118	1.42151	2.0747	0.627528	0.429527	0.699002	0.585352	3.54436	1.82553	0.0002	0.000810104	yes
LOC_Os01g16760	15.4693	3.60092	4.10357	7.7246	3.75298	1.10217	1.69017	2.18177	3.54052	1.82396	0.00135	0.00443293	yes
LOC_Os10g38080	1.68242	1.60571	1.16686	1.485	0.696248	0.176291	0.3862	0.41958	3.53925	1.82344	5e-05	0.00022699	yes
LOC_Os10g11330	0.474094	4.31214	0.456158	1.74746	1.30894	0.0918893	0.0805208	0.493783	3.53892	1.82331	5e-05	0.00022699	yes
LOC_Os11g03530	1.16896	0.963529	0.661047	0.93118	0.222053	0.218395	0.350063	0.263504	3.53384	1.82124	0.00135	0.00443293	yes
LOC_Os07g42370	602.032	447.511	520.137	523.226	159.898	141.631	142.658	148.062	3.53383	1.82123	5e-05	0.00022699	yes
LOC_Os06g45710	6.57494	4.9965	6.12719	5.89954	1.86191	1.18856	1.96285	1.6711	3.53033	1.8198	5e-05	0.00022699	yes
LOC_Os02g30100	4.05382	1.90909	2.23919	2.73403	0.938306	0.718888	0.667003	0.774733	3.529	1.81926	5e-05	0.00022699	yes
LOC_Os01g54510	75.8743	50.2487	71.9079	66.0103	16.8504	18.1769	21.1039	18.7104	3.528	1.81885	5e-05	0.00022699	yes
LOC_Os07g14600	2.02452	0.805164	0.700911	1.17686	0.535105	0.169431	0.296939	0.333825	3.52538	1.81778	0.0134	0.0321251	yes
bhlh25	3.96902	1.89727	4.00161	3.2893	0.765241	0.63879	1.3994	0.934476	3.51994	1.81555	5e-05	0.00022699	yes
LOC_Os03g03980	1.90747	4.01658	2.18912	2.70439	1.05616	0.734968	0.515231	0.768786	3.51774	1.81465	0.0065	0.0172941	yes
LOC_Os05g46020	248.883	109.631	180.48	179.665	52.1853	47.2198	53.8182	51.0744	3.51771	1.81463	5e-05	0.00022699	yes
LOC_Os01g39970	4.83691	1.64506	2.70372	3.0619	1.00526	0.83081	0.776557	0.870874	3.51589	1.81389	5e-05	0.00022699	yes
LOC_Os05g45100	13.1581	3.13087	2.76742	6.35214	2.34609	1.16563	1.9096	1.80711	3.51508	1.81356	5e-05	0.00022699	yes
LOC_Os02g43670	12.3014	6.90462	7.87722	9.02775	2.39528	2.42401	2.89186	2.57039	3.51221	1.81238	5e-05	0.00022699	yes
LOC_Os09g29310	25.1388	6.73228	16.4965	16.1225	6.42071	3.67288	3.67825	4.59061	3.51206	1.81232	5e-05	0.00022699	yes
LOC_Os04g37490	43.5462	22.4673	29.5374	31.8503	7.90156	7.98891	11.3212	9.07054	3.5114	1.81205	5e-05	0.00022699	yes
LOC_Os03g49610	3.66958	2.94758	3.48344	3.36687	0.747663	1.24053	0.889403	0.959198	3.51009	1.81151	5e-05	0.00022699	yes
LOC_Os08g24670	2.96877	1.09032	2.60336	2.22081	0.539197	0.78664	0.57443	0.633422	3.50605	1.80985	0.00735	0.0192249	yes
LOC_Os07g06850	132.962	89.7019	99.9976	107.554	29.7917	29.1753	33.1827	30.7166	3.50149	1.80797	5e-05	0.00022699	yes
LOC_Os08g06170	8.26146	9.40672	7.84501	8.5044	1.87555	2.54154	2.86953	2.42887	3.50138	1.80792	5e-05	0.00022699	yes
LOC_Os09g27260	5.25949	2.47024	4.45258	4.06077	1.34637	0.795012	1.33972	1.16037	3.49955	1.80717	5e-05	0.00022699	yes
LOC_Os03g62760	42.1388	45.7686	45.0764	44.3279	11.3869	13.4494	13.1837	12.6734	3.49771	1.80642	5e-05	0.00022699	yes
LOC_Os08g15050	13.0149	7.51806	9.48969	10.0076	3.77632	2.50488	2.31051	2.8639	3.4944	1.80503	5e-05	0.00022699	yes
LOC_Os10g40650	55.3064	35.1977	52.8803	47.7948	12.9207	14.0644	14.0745	13.6865	3.49211	1.8041	5e-05	0.00022699	yes
LOC_Os04g57970	10.2488	4.69159	3.92076	6.28706	2.34687	1.63602	1.43361	1.8055	3.48217	1.79999	5e-05	0.00022699	yes
LOC_Os07g43990	2.0697	3.01237	2.21126	2.43111	0.886188	0.548234	0.660559	0.698327	3.48133	1.79964	5e-05	0.00022699	yes
LOC_Os01g08780	3.59813	1.29533	0.789325	1.89426	0.572108	0.374793	0.686705	0.544535	3.47867	1.79854	5e-05	0.00022699	yes
bhlh63	12.9014	11.2957	17.4812	13.8927	3.4383	4.79471	3.76203	3.99835	3.47461	1.79686	5e-05	0.00022699	yes
LOC_Os10g33190	5.67246	6.88566	4.71916	5.75909	1.99282	1.28796	1.69292	1.6579	3.47373	1.79648	5e-05	0.00022699	yes
LOC_Os03g57310	117.681	36.3975	64.9921	73.0237	26.3775	19.6117	17.0925	21.0272	3.47282	1.79611	5e-05	0.00022699	yes
LOC_Os09g24580	119.492	51.4872	97.7517	89.577	35.4991	20.6372	21.2486	25.795	3.47265	1.79604	5e-05	0.00022699	yes
LOC_Os05g45440	29.4495	21.5235	21.9355	24.3028	7.40937	5.59706	8.00223	7.00289	3.4704	1.7951	5e-05	0.00022699	yes
LOC_Os06g06980	250.236	129.411	184.548	188.065	58.5183	48.6852	55.3788	54.1941	3.47021	1.79502	5e-05	0.00022699	yes
LOC_Os03g55320	251.868	137.877	198.088	195.944	64.8177	50.4181	54.2059	56.4806	3.46923	1.79462	5e-05	0.00022699	yes
LOC_Os08g07100	108.691	469.293	212.857	263.614	6.93418	78.174	143.002	76.0366	3.46694	1.79366	5e-05	0.00022699	yes
LOC_Os02g40900	8.60798	12.5342	10.2109	10.451	2.39645	3.215	3.43413	3.01519	3.46612	1.79332	5e-05	0.00022699	yes
iaa30	2.03877	3.97719	2.64935	2.88844	1.26853	0.679243	0.552692	0.833487	3.46549	1.79306	5e-05	0.00022699	yes
LOC_Os04g46440	2.42517	0.917557	1.278	1.54024	0.399371	0.257443	0.676777	0.44453	3.46487	1.7928	0.0072	0.0188876	yes
LOC_Os11g25454	32.5346	18.2896	25.1313	25.3185	8.37885	5.59812	7.94875	7.30857	3.46422	1.79253	5e-05	0.00022699	yes
LOC_Os12g34440	15.7699	9.69463	12.4022	12.6222	4.17542	3.10442	3.65303	3.64429	3.46356	1.79226	5e-05	0.00022699	yes
LOC_Os09g25760	589.38	335.867	424.096	449.781	133.965	119.198	136.567	129.91	3.46225	1.79171	5e-05	0.00022699	yes
LOC_Os09g08120	1.76104	1.42968	2.72494	1.97189	0.790672	0.696704	0.222003	0.569793	3.46071	1.79107	0.00045	0.00167761	yes
LOC_Os01g14050	24.5342	31.5459	28.5196	28.1999	7.64507	8.36461	8.44914	8.15294	3.45886	1.7903	5e-05	0.00022699	yes
LOC_Os03g45920	5.44122	3.42682	3.08408	3.98404	1.65114	0.44376	1.361	1.15197	3.45846	1.79013	5e-05	0.00022699	yes
LOC_Os02g56300	37.9759	27.0668	44.8961	36.6463	8.53449	9.93505	13.356	10.6085	3.45443	1.78844	5e-05	0.00022699	yes
LOC_Os03g50870	131.945	102.367	136.742	123.685	30.8696	36.8179	39.8331	35.8402	3.45101	1.78702	5e-05	0.00022699	yes
LOC_Os09g29300	9.77106	2.92511	5.88494	6.19371	1.87377	1.915	1.59816	1.79564	3.4493	1.7863	5e-05	0.00022699	yes
LOC_Os06g51060	51.8736	47.582	45.0536	48.1697	17.0109	9.34942	15.5551	13.9718	3.44764	1.78561	5e-05	0.00022699	yes
BC1	0.404902	2.30716	0.357054	1.02304	0.230923	0.308253	0.351151	0.296776	3.44718	1.78542	0.0003	0.00116785	yes
LOC_Os01g38650	1.79892	2.18029	0.934393	1.63787	0.347799	0.211754	0.865927	0.47516	3.44699	1.78533	0.0012	0.00399895	yes
LOC_Os05g32820	22.7939	13.4054	13.6773	16.6256	5.75766	4.83586	3.87693	4.82348	3.44681	1.78526	5e-05	0.00022699	yes
LOC_Os07g37610	53.8617	50.0932	52.4471	52.134	12.9567	15.7594	16.6681	15.1281	3.44617	1.785	5e-05	0.00022699	yes
LOC_Os11g40830	7.46661	7.60285	7.93235	7.66727	1.93544	1.77108	2.97977	2.22876	3.44015	1.78247	5e-05	0.00022699	yes
LOC_Os01g03690	7.78567	8.16023	9.88671	8.61087	1.92219	2.6816	2.90637	2.50339	3.43968	1.78228	5e-05	0.00022699	yes
LOC_Os10g33130	24.3781	19.6711	28.2159	24.0884	5.68621	8.19648	7.15034	7.01101	3.4358	1.78064	5e-05	0.00022699	yes
LOC_Os07g38730	101.324	79.0689	89.9951	90.1293	28.3459	24.7504	25.6059	26.2341	3.43558	1.78056	5e-05	0.00022699	yes
LOC_Os05g49100	11.9649	8.05267	12.3123	10.7766	3.47054	2.19142	3.75128	3.13775	3.4345	1.7801	5e-05	0.00022699	yes
LOC_Os11g08200	3.63429	2.32265	3.96294	3.30663	0.894569	0.537633	1.45618	0.962794	3.43441	1.78006	5e-05	0.00022699	yes
LOC_Os10g37350	18.4768	9.91684	13.8125	14.0687	4.19707	2.08681	6.00836	4.09741	3.43356	1.77971	5e-05	0.00022699	yes
LOC_Os06g09600	7.36245	5.296	4.04514	5.56786	0.640481	2.58838	1.63811	1.62232	3.43204	1.77906	5e-05	0.00022699	yes
LOC_Os01g52740	7.75564	7.73333	8.28556	7.92484	1.55391	3.25467	2.12072	2.30976	3.43102	1.77864	5e-05	0.00022699	yes
LOC_Os07g26550	11.831	7.36037	10.2517	9.81438	3.43227	2.91548	2.23543	2.86106	3.43033	1.77835	5e-05	0.00022699	yes
13114.t00049	10.3196	5.91481	5.9147	7.38304	2.14761	2.29783	2.01354	2.15299	3.4292	1.77787	5e-05	0.00022699	yes
LOC_Os10g41550	1416.13	605.192	627.462	882.928	396.269	167.282	209.267	257.606	3.42744	1.77713	5e-05	0.00022699	yes
LOC_Os03g43770	10.1767	3.80193	8.33544	7.43803	2.94611	1.60009	1.97336	2.17319	3.42263	1.77511	5e-05	0.00022699	yes
LOC_Os02g08230	3.01086	1.56513	1.88536	2.15378	0.542602	0.534077	0.811206	0.629295	3.42253	1.77507	5e-05	0.00022699	yes
LOC_Os05g24650	96.6352	44.7441	47.7683	63.0492	22.2014	15.8436	17.2367	18.4272	3.42153	1.77464	5e-05	0.00022699	yes
LOC_Os01g10140	2.00926	2.91048	2.86882	2.59619	0.840926	0.678404	0.759604	0.759645	3.41764	1.773	5e-05	0.00022699	yes
LOC_Os04g49570	17.2326	17.2116	17.8538	17.4327	5.97074	4.40202	4.93605	5.10294	3.41621	1.77239	5e-05	0.00022699	yes
LOC_Os02g52220	2.72552	1.74999	2.33795	2.27115	0.748076	0.721473	0.526844	0.665464	3.41288	1.77099	5e-05	0.00022699	yes
LOC_Os01g13024	9.39144	6.85304	5.87393	7.3728	2.20017	1.95237	2.33294	2.16183	3.41044	1.76996	5e-05	0.00022699	yes
LOC_Os04g01590	31.4974	35.0763	30.5989	32.3909	8.61897	10.3595	9.57711	9.51853	3.40293	1.76678	5e-05	0.00022699	yes
LOC_Os01g37832	29.9006	33.9801	25.9023	29.9277	7.88274	8.23948	10.2633	8.79518	3.40274	1.7667	5e-05	0.00022699	yes
LOC_Os06g16420	62.0637	60.4507	57.88	60.1315	17.5292	15.7919	19.7784	17.6999	3.39728	1.76438	5e-05	0.00022699	yes
LOC_Os01g54480	54.8017	53.6235	56.9026	55.1093	13.0673	16.6525	18.9563	16.2254	3.39648	1.76404	5e-05	0.00022699	yes
LOC_Os08g01390	28.8567	27.3751	34.7898	30.3406	7.64382	9.40781	9.79707	8.94957	3.39017	1.76136	5e-05	0.00022699	yes
LOC_Os04g27670	8.0984	44.4105	24.6062	25.705	2.78158	8.3153	11.6519	7.58292	3.38986	1.76123	5e-05	0.00022699	yes
LOC_Os04g32310	2.68523	1.75417	1.9289	2.12277	0.576987	0.621697	0.680975	0.626553	3.38801	1.76044	5e-05	0.00022699	yes
LOC_Os03g13860	3.78566	3.31312	3.99753	3.69877	1.15317	1.23581	0.892895	1.09396	3.38108	1.75749	5e-05	0.00022699	yes
LOC_Os03g07530	155.873	117.325	127.919	133.706	38.6192	38.5047	41.5314	39.5518	3.38053	1.75724	5e-05	0.00022699	yes
LOC_Os10g17260	18.8614	8.19272	11.7699	12.9413	7.8013	1.60473	2.09029	3.83211	3.37707	1.75578	5e-05	0.00022699	yes
LOC_Os06g44890	26.5749	29.1926	34.884	30.2171	9.14386	9.39979	8.30521	8.94962	3.37636	1.75547	5e-05	0.00022699	yes
LOC_Os11g05530	79.7683	27.2703	44.1758	50.4048	18.1538	13.3067	13.3366	14.9323	3.37556	1.75512	5e-05	0.00022699	yes
LOC_Os06g15690	24.2735	23.1878	20.9962	22.8191	6.5892	6.9504	6.76328	6.76763	3.3718	1.75352	5e-05	0.00022699	yes
LOC_Os10g21310	19.1042	5.51496	9.58112	11.4001	6.1436	1.59727	2.40566	3.38218	3.37064	1.75302	5e-05	0.00022699	yes
LOC_Os11g32240	68.3996	62.7442	53.1554	61.4331	19.8182	18.065	16.7985	18.2272	3.37041	1.75292	5e-05	0.00022699	yes
LOC_Os05g41900	593.1	352.333	492.775	479.403	122.947	147.389	156.422	142.253	3.37007	1.75278	5e-05	0.00022699	yes
LOC_Os09g31454	76.0132	36.1976	39.8181	50.6763	19.1302	12.3605	13.6225	15.0377	3.36995	1.75272	5e-05	0.00022699	yes
LOC_Os08g35480	93.0044	67.0482	72.6501	77.5676	22.3794	21.9522	24.7648	23.0321	3.3678	1.75181	5e-05	0.00022699	yes
LOC_Os03g13140	7.48652	5.20797	8.86579	7.18676	1.18697	2.82503	2.39015	2.13405	3.36766	1.75175	5e-05	0.00022699	yes
LOC_Os04g23580	25.1291	21.0486	27.4848	24.5542	5.41698	6.91119	9.56936	7.29918	3.36397	1.75016	5e-05	0.00022699	yes
LOC_Os01g66120	892.321	630.147	716.906	746.458	230.705	214.758	220.353	221.939	3.36335	1.7499	5e-05	0.00022699	yes
LOC_Os01g32364	5.79557	4.97855	3.81704	4.86372	1.8965	0.999584	1.44863	1.44824	3.35837	1.74776	5e-05	0.00022699	yes
LOC_Os10g03100	0.25501	1.48563	1.91404	1.21823	0.208925	0.468933	0.410917	0.362925	3.3567	1.74704	5e-05	0.00022699	yes
LOC_Os02g54820	248.202	161.772	179.915	196.63	63.6098	56.9543	55.3014	58.6218	3.35421	1.74597	5e-05	0.00022699	yes
LOC_Os01g11340	9.93756	3.70552	5.62434	6.42247	2.69792	1.47954	1.57681	1.91809	3.34837	1.74346	5e-05	0.00022699	yes
LOC_Os02g04650	48.6749	28.6107	40.5948	39.2935	12.3629	9.97804	12.8852	11.7421	3.34638	1.74261	5e-05	0.00022699	yes
LOC_Os03g05910	6.97255	3.72969	6.6381	5.78011	1.95764	1.40698	1.82032	1.72831	3.34437	1.74173	5e-05	0.00022699	yes
LOC_Os06g48290	2.74686	1.21971	1.06178	1.67612	0.524911	0.641663	0.337366	0.501313	3.34346	1.74134	0.02245	0.0497988	yes
LOC_Os06g50180	6.23609	3.55405	4.855	4.88171	0.818019	1.49576	2.06689	1.46022	3.34313	1.7412	5e-05	0.00022699	yes
LOC_Os12g43820	5.58022	6.70183	2.45645	4.91284	1.88493	1.4845	1.04067	1.47003	3.342	1.74071	0.00925	0.0234279	yes
LOC_Os02g44720	2.11578	2.53871	3.16378	2.60609	1.3009	0.449872	0.591321	0.780697	3.33816	1.73905	0.0039	0.0111215	yes
LOC_Os01g19940	67.6503	68.5513	77.9959	71.3992	16.6013	26.3699	21.2556	21.4089	3.33502	1.7377	5e-05	0.00022699	yes
LOC_Os04g59140	62.0156	29.9802	43.1825	45.0594	13.4575	16.1056	10.981	13.5147	3.3341	1.7373	5e-05	0.00022699	yes
LOC_Os11g33110	1.77673	1.50943	1.91126	1.73247	0.272872	0.577511	0.708486	0.519623	3.33409	1.7373	0.00815	0.0210123	yes
LOC_Os07g49480	16.6432	17.6918	21.1007	18.4785	4.83521	5.61771	6.17617	5.54303	3.33365	1.7371	5e-05	0.00022699	yes
LOC_Os04g41380	0.958308	0.611242	1.66724	1.07893	0.201449	0.450185	0.319347	0.32366	3.33353	1.73705	5e-05	0.00022699	yes
[truncated: 5,687 more rows]
