# Supplementary material for: The OsABF1 transcription factor improves drought tolerance by activating the transcription of COR413-TM1 in rice
Source: J Exp Bot. 2017 Aug 12;68(16):4695–707. doi: 10.1093/jxb/erx260 (PMC5853872; doi:10.1093/jxb/erx260)
Supplement: Supplementary Table S6 [file erx260_suppl_supplementary_table_s6-with-caption.xlsx]

## Sheet: Sheet1
Table S6. Candidate genes directly regulated by OsABF1.
LOC NO.	(ABF1V/WT)>2	p	q	ABF1E/WT	p	q	WT-D/WT	p	q	ChIP Peak Fold Enrichment	ChIP experiment	Annotation
LOC_Os12g43720	2.3833	5e-05	0.00022699	1.48803	5e-05	0.00022699	4.13693	5e-05	0.00022699	9.73	ChIP-seq	early-responsive to dehydration protein-related, putative, expressed
LOC_Os12g40940	4.58846	5e-05	0.00022699	0.570379	0.0046	0.0128315	0.523074	0.0084	0.0215651	5.8	ChIP-seq	expressed protein
LOC_Os12g40780	4.04787	5e-05	0.00022699	1.2745	0.24235	0.351345	0.743735	1	1	7.1	ChIP-seq	ankyrin repeat domain-containing protein 44, putative, expressed
LOC_Os12g40260	5.31128	5e-05	0.00022699	0.770448	1	1	52.0298	5e-05	0.00022699	12.28	ChIP-seq	WD-40 repeat family protein, putative, expressed
LOC_Os12g38170	3.7905	5e-05	0.00022699	0.928905	0.38305	0.500796	4.95673	5e-05	0.00022699	8.49	ChIP-seq	osmotin, putative, expressed
LOC_Os12g34510	3.0755	5e-05	0.00022699	1.1686	0.4556	0.571625	5.88887	5e-05	0.00022699	5.55	ChIP-seq	Core histone H2A/H2B/H3/H4 domain containing protein, putative, expressed
LOC_Os12g32610	3.71342	0.0169	0.0391709	0.636316	1	1	35.291	0.0001	0.00043099	13.36	ChIP-seq	expressed protein
LOC_Os12g27370	2.4893	5e-05	0.00022699	1.17241	0.09385	0.164198	0.817796	0.08665	0.153794	9.59	ChIP-seq	expressed protein
LOC_Os12g26290	3.63552	5e-05	0.00022699	0.248811	5e-05	0.00022699	13.6105	5e-05	0.00022699	11.71	ChIP-seq	alpha-DOX2, putative, expressed
LOC_Os12g18770	2.63504	5e-05	0.00022699	1.48631	0.0029	0.00860106	1.09532	0.54435	0.653021	17.48	ChIP-seq	oxysterol-binding protein, putative, expressed
LOC_Os12g13910	19.6821	5e-05	0.00022699	0.531456	0.0028	0.00834325	27.2984	5e-05	0.00022699	7.14	ChIP-seq	expressed protein
LOC_Os12g12880	4.72682	5e-05	0.00022699	1.08764	0.6346	0.73045	5.07434	5e-05	0.00022699	12.72	ChIP-seq	expressed protein
LOC_Os12g05810	3.82084	0.00465	0.012955	2.03617	1	1	3.89474	1	1	6.62	ChIP-seq	syntaxin-18, putative, expressed
LOC_Os12g05655	2.03626	0.0001	0.00043099	0.938193	0.72055	0.79971	1.02267	0.9143	0.942567	8.41	ChIP-seq	expressed protein
LOC_Os12g05440	3.19233	5e-05	0.00022699	0.472621	0.0048	0.0133158	21.6376	5e-05	0.00022699	7.34	ChIP-seq	cytochrome P450, putative, expressed
LOC_Os12g03040	3.75232	5e-05	0.00022699	1.0654	0.6095	0.709463	25.8966	5e-05	0.00022699	8.72	ChIP-seq	no apical meristem protein, putative, expressed
LOC_Os12g02420	5.63605	5e-05	0.00022699	0.821109	0.1618	0.255446	3.72468	5e-05	0.00022699	15.23	ChIP-seq	WRKY DNA-binding domain containing protein, expressed
LOC_Os12g01530	2.29573	5e-05	0.00022699	0.70582	0.00015	0.000624142	1.7675	5e-05	0.00022699	13.17	ChIP-seq	ferritin-1, chloroplast precursor, putative, expressed
LOC_Os11g47809	2.12471	5e-05	0.00022699	0.875441	0.10755	0.183677	2.88164	5e-05	0.00022699	7.99	ChIP-seq	metallothionein, putative, expressed
LOC_Os11g42510	2.30548	5e-05	0.00022699	1.57783	5e-05	0.00022699	0.909447	0.42515	0.542575	7.29	ChIP-seq	tyrosine aminotransferase, putative, expressed
LOC_Os11g37260	9.56494	5e-05	0.00022699	1.02861	0.8355	0.886651	2.28385	5e-05	0.00022699	16.13	ChIP-seq	SEY1, putative, expressed
LOC_Os11g37200	2.85991	5e-05	0.00022699	0.843534	0.4226	0.54017	0.973206	0.8905	0.925741	11.54	ChIP-seq	transmembrane BAX inhibitor motif-containing protein, putative, expressed
LOC_Os11g33270	5.238	5e-05	0.00022699	0.22837	5e-05	0.00022699	0.551933	0.0058	0.0156689	13.38	ChIP-seq	glycosyl hydrolases family 16, putative, expressed
LOC_Os11g32240	2.19465	5e-05	0.00022699	1.06706	0.45465	0.570725	3.37041	5e-05	0.00022699	7.63	ChIP-seq	cytochrome P450 51, putative, expressed
LOC_Os11g30500	3.25126	5e-05	0.00022699	0.994653	0.9787	0.985065	13.5032	5e-05	0.00022699	9.79	ChIP-seq	HVA22, putative, expressed
LOC_Os11g26780	13.6255	0.00265	0.00795011	0	1	1	171.32	0.0026	0.00783001	5.74	ChIP-seq	dehydrin, putative, expressed
LOC_Os11g24120	4.33788	5e-05	0.00022699	1.02389	0.86495	0.907514	3.75763	5e-05	0.00022699	17.05	ChIP-seq	expressed protein
LOC_Os11g22449	9.29733	5e-05	0.00022699	2.05153	0.0001	0.00043099	1.56848	0.0226	0.0500832	19.38	ChIP-seq	hypothetical protein
LOC_Os11g17380	5.53961	5e-05	0.00022699	3.31155	0.0006	0.00216684	0.409996	1	1	5.03	ChIP-seq	protein kinase domain containing protein
LOC_Os11g13670	3.06408	5e-05	0.00022699	0.804255	0.18275	0.281432	5.13367	5e-05	0.00022699	12.77	ChIP-seq	gibberellin receptor GID1L2, putative, expressed
LOC_Os11g09864	2.09522	5e-05	0.00022699	1.01568	0.8868	0.923011	1.07188	0.58625	0.689514	13.06	ChIP-seq	wali7, putative, expressed
LOC_Os11g07922	3.23753	5e-05	0.00022699	1.13877	0.19575	0.29721	2.23331	5e-05	0.00022699	8.48	ChIP-seq	short chain dehydrogenase/reductase protein, putative, expressed
LOC_Os11g07600	2.49822	5e-05	0.00022699	1.199	0.0934	0.163542	7.1057	5e-05	0.00022699	15.01	ChIP-seq	ABC-2 type transporter domain containing protein, expressed
LOC_Os11g06770	2.72498	0.0178	0.0409465	1.169	1	1	76.0619	5e-05	0.00022699	5.42	ChIP-seq	ethylene-responsive transcription factor ERF110, putative, expressed
LOC_Os11g03520	2.41597	0.0019	0.00598056	0.763576	1	1	1.26622	1	1	10.07	ChIP-seq	GDSL-like lipase/acylhydrolase, putative, expressed
LOC_Os11g02480	4.56161	5e-05	0.00022699	0.847555	0.2559	0.366116	2.55217	5e-05	0.00022699	10.33	ChIP-seq	OsWRKY46 - Superfamily of TFs having WRKY and zinc finger domains, expressed
LOC_Os11g01530	2.02911	5e-05	0.00022699	0.713838	0.0002	0.000810104	2.08757	5e-05	0.00022699	13.17	ChIP-seq	ferritin-1, chloroplast precursor, putative, expressed
LOC_Os10g42100	2.53339	5e-05	0.00022699	0.909746	0.29385	0.408071	1.23883	0.0519	0.10056	6.77,8.87	ChIP-seq	pyruvate kinase, putative, expressed
LOC_Os10g37850	2.05717	5e-05	0.00022699	0.967553	0.8354	0.886583	1.32359	0.1186	0.198866	6.8	ChIP-seq	armadillo, putative, expressed
LOC_Os10g36880	3.54814	5e-05	0.00022699	0.762056	0.0999	0.172887	3.22066	5e-05	0.00022699	11.05	ChIP-seq	kinesin motor domain containing protein, putative, expressed
LOC_Os10g36180	2.95647	0.0004	0.00151063	0.118181	1	1	176.445	5e-05	0.00022699	6.48	ChIP-seq	expressed protein
LOC_Os10g35070	15.1156	5e-05	0.00022699	1.23597	0.0354	0.073113	13.2782	5e-05	0.00022699	11.5	ChIP-seq	alpha-galactosidase precursor, putative, expressed
LOC_Os10g33862	2.12054	5e-05	0.00022699	0.96702	0.8339	0.88549	3.67271	5e-05	0.00022699	13.01	ChIP-seq	expressed protein
LOC_Os10g33190	4.13824	5e-05	0.00022699	0.99079	0.96195	0.974327	3.47373	5e-05	0.00022699	12.45	ChIP-seq	expressed protein
LOC_Os10g32810	3.97565	5e-05	0.00022699	1.00675	0.9499	0.966675	5.44047	5e-05	0.00022699	15.57	ChIP-seq	beta-amylase, putative, expressed
LOC_Os10g29470	2.22918	5e-05	0.00022699	1.48458	5e-05	0.00022699	2.78997	5e-05	0.00022699	7.11	ChIP-seq	dehydrogenase, putative, expressed
LOC_Os10g29460	#DIV/0!	5e-05	0.00022699	#DIV/0!	1	1	#DIV/0!	5e-05	0.00022699	15.79	ChIP-seq	conserved hypothetical protein
LOC_Os10g25400	2.01586	0.0001	0.00043099	0.629864	0.0232	0.05121	33.6397	5e-05	0.00022699	7.89	ChIP-seq	GDSL-like lipase/acylhydrolase, putative, expressed
LOC_Os10g25290	2.1335	5e-05	0.00022699	0.580884	5e-05	0.00022699	14.8662	5e-05	0.00022699	5.99	ChIP-seq	ZIM domain containing protein, putative, expressed
LOC_Os10g22050	2.0269	0.0001	0.00043099	0.713607	0.08745	0.154931	8.14911	5e-05	0.00022699	5.38	ChIP-seq	expressed protein
LOC_Os10g20230	2.92001	5e-05	0.00022699	1.43539	0.00165	0.00528411	1.99398	5e-05	0.00022699	14	ChIP-seq	expressed protein
LOC_Os10g12290	2.6328	5e-05	0.00022699	0.81331	0.3157	0.431332	2.218	0.0001	0.00043099	12.71	ChIP-seq	expressed protein
LOC_Os10g11140	4.02607	5e-05	0.00022699	1.73016	5e-05	0.00022699	0.912205	0.42755	0.544908	11.49	ChIP-seq	phosphoglucomutase, putative, expressed
LOC_Os10g09240	3.87425	5e-05	0.00022699	0.741564	0.2293	0.336753	52.1461	5e-05	0.00022699	17.26	ChIP-seq	expressed protein
LOC_Os10g02410	5.0979	5e-05	0.00022699	1.40466	0.11825	0.198395	1.14875	0.57925	0.683602	7.91	ChIP-seq	hypothetical protein
LOC_Os09g39910	2.01374	5e-05	0.00022699	0.873594	0.1362	0.222337	4.86501	5e-05	0.00022699	14.4	ChIP-seq	ABC transporter, ATP-binding protein, putative, expressed
LOC_Os09g38620	2.36795	5e-05	0.00022699	0.950918	0.7359	0.811762	1.50578	0.0133	0.0319204	12.7	ChIP-seq	NADPH reductase, putative, expressed
LOC_Os09g38320	2.98169	5e-05	0.00022699	1.02323	0.8647	0.907338	46.4355	5e-05	0.00022699	9.27	ChIP-seq	phytoene synthase, chloroplast precursor, putative, expressed
LOC_Os09g36810	2.62034	5e-05	0.00022699	1.16185	1	1	1.19979	1	1	9.46	ChIP-seq	beta-galactosidase precursor, putative, expressed
LOC_Os09g36350	5.95818	5e-05	0.00022699	1.08325	0.62445	0.72201	3.64801	5e-05	0.00022699	6.1	ChIP-seq	endoglucanase, putative, expressed
LOC_Os09g36200	2.10344	5e-05	0.00022699	0.502831	5e-05	0.00022699	8.96006	5e-05	0.00022699	7.11	ChIP-seq	unknown
LOC_Os09g34960	2.83277	5e-05	0.00022699	0.72248	0.0222	0.0493272	2.30228	5e-05	0.00022699	6.14	ChIP-seq	hydroxymethylglutaryl-CoA synthase, putative, expressed
LOC_Os09g29404	3.88881	5e-05	0.00022699	1.06133	0.57725	0.681906	1.01306	0.9186	0.945561	5.86,10.97	ChIP-seq	glycogen operon protein glgX, putative, expressed
LOC_Os09g29060	2.78866	0.0018	0.00570358	1.45043	0.20345	0.306616	2.92217	0.00155	0.00500327	11.92	ChIP-seq	expressed protein
LOC_Os09g28910	2.93046	5e-05	0.00022699	0.598467	5e-05	0.00022699	1.64316	5e-05	0.00022699	5.69	ChIP-seq	carbonic anhydrase, chloroplast precursor, putative, expressed
LOC_Os09g28690	3.92745	5e-05	0.00022699	0.872531	0.41235	0.530287	0.500271	0.0052	0.0142707	7.25	ChIP-seq	gibberellin receptor GID1L2, putative, expressed
LOC_Os09g28660	5.07001	0.0189	0.0430812	1.11043	1	1	3.03961	1	1	5.06	ChIP-seq	gibberellin receptor GID1L2, putative, expressed
LOC_Os09g28310	2.92492	5e-05	0.00022699	1.50266	0.0001	0.00043099	2.80272	5e-05	0.00022699	17.91	ChIP-seq	bZIP transcription factor, putative, expressed
LOC_Os09g27670	2.43396	5e-05	0.00022699	0.91536	0.5906	0.693276	4.23657	5e-05	0.00022699	7.91	ChIP-seq	hypothetical protein
LOC_Os09g26670	5.6741	5e-05	0.00022699	3.06291	0.00035	0.00134087	4.50733	5e-05	0.00022699	18.4	ChIP-seq	expressed protein
LOC_Os09g25770	3.52001	5e-05	0.00022699	0.830452	0.15	0.240386	2.38533	5e-05	0.00022699	8.43	ChIP-seq	auxin-induced protein 5NG4, putative, expressed
LOC_Os09g21919	15.0584	0.00265	0.00795011	1.07346	1	1	4.4524	1	1	15.09	ChIP-seq	expressed protein
LOC_Os09g15670	10.361	5e-05	0.00022699	0.498246	0.0001	0.00043099	54.1896	5e-05	0.00022699	8.4	ChIP-seq&ChIP-PCR	OsPP108, protein phosphatase 2C, putative, expressed
LOC_Os09g12660	4.201	5e-05	0.00022699	1.08585	0.5987	0.70031	0.647541	0.0349	0.0722439	7.68	ChIP-seq	unknown
LOC_Os09g09930	6.15661	5e-05	0.00022699	1.20752	0.13595	0.222006	5.05278	5e-05	0.00022699	5.29	ChIP-seq	heavy metal transport/detoxification protein, putative, expressed
LOC_Os09g01960	2.15873	5e-05	0.00022699	0.882941	0.1804	0.278511	6.0316	5e-05	0.00022699	13.72	ChIP-seq	MYB family transcription factor, putative, expressed
LOC_Os08g43320	3.69182	5e-05	0.00022699	1.16784	0.41445	0.532326	1.09962	0.6624	0.753278	7.91	ChIP-seq	OsRhmbd14 - Putative Rhomboid homologue, expressed
LOC_Os08g39370	2.01092	5e-05	0.00022699	1.19813	0.1174	0.197245	7.16875	5e-05	0.00022699	5.98	ChIP-seq	citrate transporter, putative, expressed
LOC_Os08g37874	2.64576	5e-05	0.00022699	0.998873	0.99095	0.993133	7.64771	5e-05	0.00022699	10.19	ChIP-seq	2-nitropropane dioxygenase family, putative, expressed
LOC_Os08g37840	2.92401	5e-05	0.00022699	1.01514	0.93055	0.953817	1.94668	0.0006	0.00216684	5.92	ChIP-seq	phosphate-induced protein 1 conserved region domain containing protein, expressed
LOC_Os08g37020	3.40273	0.0047	0.0130752	0.320624	0.12245	0.204059	3.59332	0.00435	0.0122208	6.03	ChIP-seq	hypothetical protein
LOC_Os08g36440	8.79172	0.0162	0.0377707	0.60524	1	1	3.25882	0.07945	0.143159	6.9	ChIP-seq	HVA22, putative, expressed
LOC_Os08g36410	4.34863	0.00305	0.00898911	0.787451	1	1	3.89732	0.0049	0.0135527	8.75	ChIP-seq	ANTH domain containing protein
LOC_Os08g36320	2.53487	5e-05	0.00022699	1.85413	5e-05	0.00022699	1.67396	5e-05	0.00022699	14.79	ChIP-seq	decarboxylase, putative, expressed
LOC_Os08g33150	2.10811	0.0001	0.00043099	0.274724	0.0004	0.00151063	2.77625	5e-05	0.00022699	8.3	ChIP-seq	MYB family transcription factor, putative, expressed
LOC_Os08g32980	4.13274	5e-05	0.00022699	1.15254	0.1592	0.252122	4.72375	5e-05	0.00022699	9.65	ChIP-seq	expressed protein
LOC_Os08g30540	122.256	0.0054	0.0147457	0	1	1	6.56931	0.01345	0.0322238	7.53	ChIP-seq	expressed protein
LOC_Os08g29600	4.33693	5e-05	0.00022699	1.00567	0.9754	0.98304	3.98541	5e-05	0.00022699	12.5	ChIP-seq	seed maturation protein PM41, putative, expressed
LOC_Os08g28710	2.36189	5e-05	0.00022699	0.520226	0.00015	0.000624142	36.7776	5e-05	0.00022699	6.77	ChIP-seq	receptor protein kinase CRINKLY4 precursor, putative, expressed
LOC_Os08g24770	2.58479	5e-05	0.00022699	0.655675	1	1	2.52233	5e-05	0.00022699	7.28	ChIP-seq	protein kinase, putative, expressed
LOC_Os08g20000	2.81357	5e-05	0.00022699	1.2117	0.0713	0.130889	0.784564	0.0755	0.137288	5.16	ChIP-seq	NB-ARC domain containing protein, expressed
LOC_Os08g15050	2.60755	5e-05	0.00022699	1.32388	0.0686	0.126801	3.4944	5e-05	0.00022699	12.49	ChIP-seq	CCT/B-box zinc finger protein, putative, expressed
LOC_Os08g14490	2.3369	5e-05	0.00022699	0.921535	0.5372	0.646875	1.52932	0.0038	0.0108762	11.66	ChIP-seq	dehydrogenase-phosphopantetheinyltransferase, putative, expressed
LOC_Os08g10500	2.34017	5e-05	0.00022699	0.614813	5e-05	0.00022699	35.2711	5e-05	0.00022699	17.3	ChIP-seq	hypothetical protein
LOC_Os08g08500	2.4791	5e-05	0.00022699	1.28551	0.0185	0.0423041	1.26526	0.06215	0.116766	13.85	ChIP-seq	reductase, putative
LOC_Os08g08440	5.4673	5e-05	0.00022699	1.176	0.33175	0.448175	28.4959	5e-05	0.00022699	13.2	ChIP-seq	hypothetical protein
LOC_Os08g06380	4.37172	5e-05	0.00022699	0.87131	0.28785	0.401587	9.82571	5e-05	0.00022699	6.21	ChIP-seq	CSLF6 - cellulose synthase-like family F; beta1,3;1,4 glucan synthase, expressed
LOC_Os08g02500	7.5507	0.0068	0.0179804	1.30119	1	1	10.0957	0.00455	0.0127077	7.12	ChIP-seq	ACT domain containing protein, putative
LOC_Os08g01910	2.38556	0.00145	0.00471679	0.401868	1	1	76.4977	5e-05	0.00022699	10.44	ChIP-seq	expressed protein
LOC_Os08g01490	3.40449	5e-05	0.00022699	0.955684	0.61715	0.715932	1.59307	5e-05	0.00022699	7.29	ChIP-seq	cytochrome P450, putative, expressed
LOC_Os07g48160	2.47524	5e-05	0.00022699	1.18715	0.18025	0.278325	1.36462	0.03555	0.0733636	7.16	ChIP-seq	unknown
LOC_Os07g47700	3.98789	5e-05	0.00022699	0.981412	0.83275	0.884655	1.28735	0.0217	0.0483933	14.35	ChIP-seq	NAD dependent epimerase/dehydratase family domain containing protein, expressed
LOC_Os07g47590	2.0461	5e-05	0.00022699	1.03993	0.67005	0.759326	2.32126	5e-05	0.00022699	11.25	ChIP-seq	expressed protein
LOC_Os07g47510	2.2837	5e-05	0.00022699	0.972105	0.7569	0.827963	7.05099	5e-05	0.00022699	12.54,5.58	ChIP-seq	stress-related protein, putative, expressed
LOC_Os07g47100	4.40987	5e-05	0.00022699	1.08165	0.43885	0.555769	14.7599	5e-05	0.00022699	13.22	ChIP-seq	transporter, monovalent cation:proton antiporter-2 family, putative, expressed
LOC_Os07g46280	4.46374	5e-05	0.00022699	0.962907	0.7528	0.824862	1.78512	5e-05	0.00022699	6.36	ChIP-seq	Os7bglu26 - beta-mannosidase/glucosidase/exoglucanase, expressed
LOC_Os07g44780	9.56694	0.00725	0.0189981	3.80456	1	1	9.42414	0.0075	0.0195604	7.55	ChIP-seq	GDSL-like lipase/acylhydrolase, putative, expressed
LOC_Os07g43950	4.23149	5e-05	0.00022699	0.788772	0.1563	0.248468	12.4506	5e-05	0.00022699	16.28	ChIP-seq	RNA recognition motif containing protein, putative, expressed
LOC_Os07g43390	2.64741	5e-05	0.00022699	1.02569	0.86855	0.910012	0.921187	0.6396	0.734539	12.66	ChIP-seq	4-alpha-glucanotransferase, chloroplast precursor, putative, expressed
LOC_Os07g42994	3.28262	0.0002	0.000810104	0.871228	1	1	11.3177	5e-05	0.00022699	9.82	ChIP-seq	hydrolase, putative, expressed
LOC_Os07g42220	2.61312	5e-05	0.00022699	0.919308	0.6351	0.730863	11.2295	5e-05	0.00022699	9.74	ChIP-seq	expressed protein
LOC_Os07g37550	2.33565	5e-05	0.00022699	0.84187	0.1132	0.191484	1.07515	0.5794	0.683731	9.93	ChIP-seq	chlorophyll A-B binding protein, putative, expressed
LOC_Os07g36465	2.15698	5e-05	0.00022699	1.16568	0.129	0.212785	1.52771	0.0006	0.00216684	17.73	ChIP-seq	vacuolar ATP synthase subunit H, putative, expressed
LOC_Os07g36400	6.82661	0.0019	0.00598056	0.894617	1	1	6.9335	0.00255	0.00771982	9.28	ChIP-seq	expressed protein
LOC_Os07g28040	2.00455	5e-05	0.00022699	1.48161	5e-05	0.00022699	0.596416	5e-05	0.00022699	7.91	ChIP-seq	O-methyltransferase, putative, expressed
LOC_Os07g27810	5.4499	5e-05	0.00022699	1.15826	0.528	0.638564	7.20629	5e-05	0.00022699	10.3	ChIP-seq	fiber protein Fb34, putative, expressed
LOC_Os07g27350	4.59867	5e-05	0.00022699	1.1229	0.34575	0.462671	0.523399	0.0005	0.00184238	7.19	ChIP-seq	atuA, putative, expressed
LOC_Os07g16970	4.75625	5e-05	0.00022699	0.589055	0.00025	0.00099147	4.53899	5e-05	0.00022699	6.86	ChIP-seq	rab GDP dissociation inhibitor alpha, putative, expressed
LOC_Os07g13634	2.17345	5e-05	0.00022699	0.886068	0.40265	0.520618	0.718714	0.06175	0.116151	9.8	ChIP-seq	cytokinin-N-glucosyltransferase 1, putative, expressed
LOC_Os07g10840	18.7307	5e-05	0.00022699	1.9034	5e-05	0.00022699	6.09769	5e-05	0.00022699	10.2,11.49	ChIP-seq	uncharacterized glycosyltransferase, putative, expressed
LOC_Os07g08300	2.89472	5e-05	0.00022699	0.9511	0.57625	0.681047	0.800726	0.0451	0.0894976	6.88	ChIP-seq	major facilitator superfamily antiporter, putative, expressed
LOC_Os07g07040	3.95428	5e-05	0.00022699	0.955209	0.72265	0.801396	9.98744	5e-05	0.00022699	18.67	ChIP-seq	erythrocyte binding protein 3, putative, expressed
LOC_Os07g06680	6.63384	5e-05	0.00022699	0.969851	1	1	2.0677	0.0013	0.00428988	5.61	ChIP-seq	fasciclin domain containing protein, expressed
LOC_Os07g06490	3.05524	5e-05	0.00022699	1.24937	0.1321	0.216878	0.879936	0.4679	0.583216	20.83	ChIP-seq	DNA binding protein, putative, expressed
LOC_Os07g03040	10.4428	5e-05	0.00022699	8.07517	5e-05	0.00022699	6.94989	5e-05	0.00022699	9.58	ChIP-seq	expressed protein
LOC_Os07g02460	3.30588	0.0006	0.00216684	1.77939	0.05925	0.112222	32.5123	5e-05	0.00022699	9.93	ChIP-seq	expressed protein
LOC_Os07g01810	3.2327	5e-05	0.00022699	0.897578	0.612	0.71154	9.44056	5e-05	0.00022699	7.44	ChIP-seq	potassium channel protein, putative, expressed
LOC_Os06g51084	2.76854	5e-05	0.00022699	0.908066	0.261	0.371885	1.63749	5e-05	0.00022699	14.14	ChIP-seq	1,4-alpha-glucan-branching enzyme, chloroplast precursor, putative, expressed
LOC_Os06g49200	3.05722	5e-05	0.00022699	1.0985	0.55165	0.659481	1.72933	0.00155	0.00500327	6.79	ChIP-seq	expressed protein
LOC_Os06g48650	2.2367	5e-05	0.00022699	1.27027	0.12635	0.209327	0.332949	0.0001	0.00043099	8.21	ChIP-seq	OsSub52 - Putative Subtilisin homologue, expressed
LOC_Os06g46670	2.41598	5e-05	0.00022699	1.45444	0.00035	0.00134087	0.783826	0.0744	0.135623	9.21	ChIP-seq	glutamate receptor, putative, expressed
LOC_Os06g45710	5.70013	5e-05	0.00022699	1.40443	0.02765	0.0593761	3.53033	5e-05	0.00022699	9.72	ChIP-seq	phosphoglycerate kinase protein, putative, expressed
LOC_Os06g45100	2.65902	5e-05	0.00022699	1.32016	0.0101	0.0252565	2.36214	5e-05	0.00022699	18.32	ChIP-seq	FAD binding domain of DNA photolyase domain containing protein, expressed
LOC_Os06g44450	2.70234	5e-05	0.00022699	1.50259	5e-05	0.00022699	1.18287	0.13125	0.215763	12.56	ChIP-seq	CCT/B-box zinc finger protein, putative, expressed
LOC_Os06g44190	6.39366	5e-05	0.00022699	1.30202	0.1668	0.261688	29.0006	5e-05	0.00022699	17.74	ChIP-seq	hypothetical protein
LOC_Os06g43080	2.00393	0.0071	0.0186617	0.422131	0.03595	0.0740563	66.8881	5e-05	0.00022699	11.99	ChIP-seq	expressed protein
LOC_Os06g43020	2.05516	5e-05	0.00022699	0.854581	0.36355	0.480913	5.8692	5e-05	0.00022699	13.42	ChIP-seq	expressed protein
LOC_Os06g40710	2.21675	0.0092	0.0233216	1.02206	0.94475	0.963423	1.70543	0.1102	0.187354	10.85	ChIP-seq	Myb-like DNA-binding domain containing protein, putative, expressed
LOC_Os06g39875	2.86694	0.01595	0.0372709	1.75524	0.16425	0.25846	1.94649	0.10105	0.174546	11.92	ChIP-seq	ras-related protein, putative, expressed
LOC_Os06g35960	10.1767	5e-05	0.00022699	0.547374	0.00715	0.0187766	16.1519	5e-05	0.00022699	15.17	ChIP-seq	HSF-type DNA-binding domain containing protein, expressed
LOC_Os06g30920	5.22272	0.01245	0.0301799	0	1	1	5.21907	0.0137	0.0327368	11.03	ChIP-seq	hypothetical protein
LOC_Os06g25500	2.32772	5e-05	0.00022699	0.955218	0.7024	0.785177	0.880989	0.36465	0.482021	9.42	ChIP-seq	hypothetical protein
LOC_Os06g23684	2.22903	5e-05	0.00022699	1.11388	0.26985	0.381756	1.32985	0.01665	0.0386693	7.01	ChIP-seq	tyrosine aminotransferase, putative, expressed
LOC_Os06g23274	2.77304	5e-05	0.00022699	0.980868	0.83885	0.888964	0.857821	0.17855	0.276213	14.9	ChIP-seq	zinc finger, C3HC4 type, domain containing protein, expressed
LOC_Os06g22060	2.52564	5e-05	0.00022699	0.986003	0.87745	0.916373	0.810094	0.06235	0.117087	10.85	ChIP-seq	pyrophosphate--fructose 6-phosphate 1-phosphotransferase subunit alpha, putative, expressed
LOC_Os06g17390	3.32034	5e-05	0.00022699	0.761	1	1	2.66133	1	1	10.55	ChIP-seq	auxin-independent growth promoter protein, putative, expressed
LOC_Os06g14670	9.37397	5e-05	0.00022699	0.727894	1	1	3.06437	0.01095	0.0270472	6.1	ChIP-seq	ODORANT1, putative, expressed
LOC_Os06g13720	20.6113	5e-05	0.00022699	0.984633	1	1	6.31168	5e-05	0.00022699	8.92	ChIP-seq	dehydrogenase E1 component domain containing protein, expressed
LOC_Os06g11760	14.7941	0.0027	0.00808091	0.750323	1	1	5.96934	0.00855	0.0218974	7.09	ChIP-seq	expressed protein
LOC_Os06g11450	2.19602	5e-05	0.00022699	0.877802	0.28925	0.403118	3.11456	5e-05	0.00022699	10.06	ChIP-seq	zinc finger, C3HC4 type domain containing protein, expressed
LOC_Os06g10880	2.29212	5e-05	0.00022699	0.919478	0.6836	0.770254	6.91163	5e-05	0.00022699	12.91	ChIP-seq	bZIP transcription factor, putative, expressed
LOC_Os06g10510	2.92625	5e-05	0.00022699	1.00925	0.9511	0.967393	8.38508	5e-05	0.00022699	7.95	ChIP-seq	oxidoreductase/ transition metal ion binding protein, putative, expressed
LOC_Os06g10280	3.42286	5e-05	0.00022699	1.29269	0.01705	0.039473	1.84991	5e-05	0.00022699	10.68	ChIP-seq	CDP-alcohol phosphatidyltransferase, putative, expressed
LOC_Os06g10210	2.49631	5e-05	0.00022699	0.558547	5e-05	0.00022699	20.1796	5e-05	0.00022699	9.01	ChIP-seq	expressed protein
LOC_Os06g06780	4.37311	5e-05	0.00022699	1.5548	0.00145	0.00471679	1.89016	5e-05	0.00022699	15.55	ChIP-seq	harpin-induced protein, putative, expressed
LOC_Os06g02210	2.16402	5e-05	0.00022699	0.901325	0.5354	0.645209	1.25563	0.21315	0.318127	14.01	ChIP-seq	bark storage protein A precursor, putative, expressed
LOC_Os06g01960	3.18298	5e-05	0.00022699	1.22051	0.2704	0.382386	1.25645	0.264	0.37522	6.16	ChIP-seq	retrotransposon protein, putative, unclassified
LOC_Os06g01340	5.52138	0.0135	0.032328	1.28291	1	1	0.917664	1	1	7.4	ChIP-seq	CCT/B-box zinc finger protein, putative
LOC_Os05g49860	2.41195	5e-05	0.00022699	1.07579	0.6315	0.727856	0.690278	0.06025	0.113806	21.97	ChIP-seq	Core histone H2A/H2B/H3/H4 domain containing protein, putative, expressed
LOC_Os05g49350	3.73185	5e-05	0.00022699	2.0342	0.0001	0.00043099	9.44319	5e-05	0.00022699	7.4	ChIP-seq	DUF1645 domain containing protein, putative, expressed
LOC_Os05g49300	4.55481	5e-05	0.00022699	1.09705	0.55365	0.661222	2.03394	5e-05	0.00022699	14.52	ChIP-seq	iron-sulfur cluster assembly enzyme ISCU, mitochondrial precursor, putative, expressed
LOC_Os05g49170	3.40199	5e-05	0.00022699	0.518569	0.0107	0.0265225	6.31367	5e-05	0.00022699	13.27	ChIP-seq&ChIP-PCR	COR413-TM1, cold acclimation protein WCOR413, putative, expressed
LOC_Os05g49140	5.2595	5e-05	0.00022699	0.935634	0.54355	0.652351	3.20875	5e-05	0.00022699	9.02	ChIP-seq	CGMC_MAPKCMGC_2.8 - CGMC includes CDA, MAPK, GSK3, and CLKC kinases, expressed
LOC_Os05g48750	2.05074	5e-05	0.00022699	0.921955	0.4282	0.545555	0.747276	0.02095	0.0469798	5.75	ChIP-seq	3-deoxy-manno-octulosonate cytidylyltransferase, putative, expressed
LOC_Os05g48650	7.43167	5e-05	0.00022699	0.939947	1	1	6.83295	5e-05	0.00022699	11.89	ChIP-seq	transcription factor HBP-1b, putative, expressed
LOC_Os05g47870	2.01354	5e-05	0.00022699	1.04385	0.666	0.756119	1.61926	5e-05	0.00022699	5.32	ChIP-seq	expressed protein
LOC_Os05g47700	11.8716	5e-05	0.00022699	0.644685	1	1	1.04246	1	1	6.89	ChIP-seq	LTPL152 - Protease inhibitor/seed storage/LTP family protein precursor, expressed
LOC_Os05g46360	2.12039	5e-05	0.00022699	0.860324	0.2734	0.385738	3.7126	5e-05	0.00022699	5.47	ChIP-seq	possible lysine decarboxylase domain containing protein, expressed
LOC_Os05g46340	3.13205	5e-05	0.00022699	1.04571	0.64855	0.741902	20.6605	5e-05	0.00022699	7.23	ChIP-seq	expressed protein
LOC_Os05g45770	3.32969	5e-05	0.00022699	2.17571	5e-05	0.00022699	1.25056	0.32735	0.443564	10.68	ChIP-seq	Divergent PAP2 family domain containing protein, expressed
LOC_Os05g44300	2.2065	5e-05	0.00022699	1.63991	5e-05	0.00022699	1.02975	0.7927	0.854988	7.22	ChIP-seq	plant-specific domain TIGR01615 family protein, expressed
LOC_Os05g43910	2.21549	5e-05	0.00022699	1.15442	0.12685	0.210016	2.9829	5e-05	0.00022699	10.1	ChIP-seq	cytochrome P450, putative, expressed
LOC_Os05g42190	2.9526	0.00785	0.020348	1.55228	1	1	8.40509	5e-05	0.00022699	6.31	ChIP-seq	NADPH-dependent FMN reductase domain containing protein, expressed
LOC_Os05g42070	6.02201	5e-05	0.00022699	1.00824	0.94825	0.965669	13.7711	5e-05	0.00022699	8.09	ChIP-seq	UDP-glucose flavonoid-O-glucosyltransferase, putative
LOC_Os05g39250	5.19687	5e-05	0.00022699	0.767313	0.2871	0.400784	58.0409	5e-05	0.00022699	6.89	ChIP-seq	phosphatidylethanolamine-binding protein, putative, expressed
LOC_Os05g38530	4.568	5e-05	0.00022699	1.26409	0.0556	0.106496	2.33658	5e-05	0.00022699	15.52	ChIP-seq	DnaK family protein, putative, expressed
LOC_Os05g38290	11.662	5e-05	0.00022699	0.659889	1	1	148.399	5e-05	0.00022699	12.84	ChIP-seq	protein phosphatase 2C, putative, expressed
LOC_Os05g38270	3.82715	5e-05	0.00022699	0.681829	0.04455	0.0885977	3.69325	5e-05	0.00022699	8.31	ChIP-seq	regulator of chromosome condensation, putative, expressed
LOC_Os05g37700	2.10532	5e-05	0.00022699	0.791114	0.03055	0.0645965	2.50177	5e-05	0.00022699	8.6	ChIP-seq	periplasmic beta-glucosidase precursor, putative, expressed
LOC_Os05g37450	4.10289	5e-05	0.00022699	1.05726	0.75395	0.825696	1.28899	0.19715	0.29895	6.53	ChIP-seq	starch binding domain containing protein, putative, expressed
LOC_Os05g36290	2.05225	5e-05	0.00022699	0.746449	0.00425	0.0119786	8.70238	5e-05	0.00022699	13.03	ChIP-seq	actin, putative, expressed
LOC_Os05g34830	2.54304	5e-05	0.00022699	1.30273	0.0039	0.0111215	6.86868	5e-05	0.00022699	13.89	ChIP-seq	No apical meristem protein, putative, expressed
LOC_Os05g32710	2.07298	5e-05	0.00022699	1.46228	0.01445	0.0342601	1.56362	0.0104	0.0258861	10.58	ChIP-seq	Alpha amylase, catalytic domain containing protein, expressed
LOC_Os05g32320	2.07736	5e-05	0.00022699	1.2283	0.02745	0.0590017	2.60194	5e-05	0.00022699	14.5	ChIP-seq	integral membrane transporter family protein, putative, expressed
LOC_Os05g31670	18.0411	0.00265	0.00795011	0.637127	1	1	268.801	0.0026	0.00783001	8.27	ChIP-seq	AWPM-19-like membrane family protein, putative, expressed
LOC_Os05g31020	4.47288	5e-05	0.00022699	0.572516	0.0054	0.0147457	2.03251	0.0001	0.00043099	10.59	ChIP-seq	eukaryotic peptide chain release factor subunit 1-1, putative, expressed
LOC_Os05g30500	3.14784	5e-05	0.00022699	1.26209	0.0188	0.0428869	3.09682	5e-05	0.00022699	11.15	ChIP-seq	expressed protein
LOC_Os05g29020	2.29314	0.0172	0.0397692	1.0359	0.9232	0.948788	1.10682	0.8199	0.875313	6.83	ChIP-seq	expressed protein
LOC_Os05g26660	2.18933	0.0037	0.0106262	0.823587	1	1	5.22718	5e-05	0.00022699	11.02	ChIP-seq	NADH-ubiquinone oxidoreductase, mitochondrial precursor, putative, expressed
LOC_Os05g25640	2.21411	5e-05	0.00022699	0.698482	5e-05	0.00022699	5.739	5e-05	0.00022699	5.88	ChIP-seq	cytochrome P450, putative, expressed
LOC_Os05g23140	2.24876	0.0059	0.0159047	1.6495	0.06725	0.12472	0.564226	0.1147	0.193543	7.58	ChIP-seq	retrotransposon protein, putative, LINE subclass, expressed
LOC_Os05g18470	3.6711	5e-05	0.00022699	0.93834	0.69425	0.778625	2.56046	5e-05	0.00022699	11.39	ChIP-seq	CRAL/TRIO domain containing protein, expressed
LOC_Os05g15770	2.58065	5e-05	0.00022699	1.20722	0.02555	0.0555392	1.91241	5e-05	0.00022699	11.58	ChIP-seq	glycosyl hydrolase, putative, expressed
LOC_Os05g11900	2.44913	5e-05	0.00022699	2.50364	5e-05	0.00022699	2.82741	5e-05	0.00022699	9.18	ChIP-seq	expressed protein
LOC_Os05g11130	2.12198	0.0126	0.030485	1.3299	0.29875	0.413338	0.555026	0.1819	0.280375	9.94	ChIP-seq	cytochrome P450, putative, expressed
LOC_Os05g10930	2.74054	5e-05	0.00022699	0.954232	0.7064	0.788502	9.01045	5e-05	0.00022699	12.47	ChIP-seq	OsGrx_C15 - glutaredoxin subgroup III, expressed
LOC_Os05g10690	8.52969	5e-05	0.00022699	1.63644	0.00065	0.0023263	8.29636	5e-05	0.00022699	6.23	ChIP-seq	Myb transcription factor, putative, expressed
LOC_Os05g10670	2.50986	5e-05	0.00022699	1.09064	0.4154	0.533238	4.30128	5e-05	0.00022699	16.43	ChIP-seq	zinc finger CCCH type family protein, putative, expressed
LOC_Os05g10310	2.98484	5e-05	0.00022699	1.16978	0.0631	0.118268	1.11163	0.30245	0.417303	9.98	ChIP-seq	acid phosphatase, putative, expressed
LOC_Os05g04560	2.08646	0.0001	0.00043099	1.18425	0.3281	0.444343	1.03412	0.86	0.904	8.46	ChIP-seq	expressed protein
LOC_Os05g03070	6.52941	5e-05	0.00022699	1.08841	1	1	1.33176	0.3035	0.41838	15.38	ChIP-seq	transporter, putative, expressed
LOC_Os05g02450	2.9669	5e-05	0.00022699	0.730426	0.0297	0.0630997	9.43301	5e-05	0.00022699	5.22	ChIP-seq	expressed protein
LOC_Os05g02310	3.5089	5e-05	0.00022699	0.760039	0.1485	0.238473	3.31634	5e-05	0.00022699	5.15	ChIP-seq	soluble inorganic pyrophosphatase, putative, expressed
LOC_Os04g58560	2.14115	5e-05	0.00022699	1.12168			2.26321	5e-05	0.00022699	7.98	ChIP-seq	unknown
LOC_Os04g58030	11.6196	5e-05	0.00022699	1.39912	1	1	10.1905	5e-05	0.00022699	9.83	ChIP-seq	expressed protein
LOC_Os04g57920	3.14393	5e-05	0.00022699	1.2909	0.0169	0.0391709	1.13483	0.3192	0.434968	20.1	ChIP-seq	OsFBX154 - F-box domain containing protein, expressed
LOC_Os04g55240	2.85686	5e-05	0.00022699	0.486929	0.0168	0.0389675	2.97035	5e-05	0.00022699	11.38	ChIP-seq	VQ domain containing protein, putative, expressed
LOC_Os04g54870	2.00564	5e-05	0.00022699	0.928318	0.536	0.645786	0.866891	0.31115	0.42649	10.97	ChIP-seq	RNA recognition motif containing protein, putative, expressed
LOC_Os04g53750	9.78513	5e-05	0.00022699	1.1734	0.42005	0.537738	5.41678	5e-05	0.00022699	14.41	ChIP-seq	retrotransposon protein, putative, Ty3-gypsy subclass, expressed
LOC_Os04g52820	5.67478	5e-05	0.00022699	1.01142	1	1	0.936019	1	1	9.49	ChIP-seq	hypothetical protein
LOC_Os04g52110	#DIV/0!	5e-05	0.00022699	#DIV/0!	1	1	#DIV/0!	5e-05	0.00022699	10.11	ChIP-seq	late embryogenesis abundant protein, group 3, putative, expressed
LOC_Os04g49000	3.0583	5e-05	0.00022699	1.20174	0.28575	0.399311	8.70763	5e-05	0.00022699	9.47	ChIP-seq	zinc finger, C3HC4 type domain containing protein, expressed
LOC_Os04g48380	3.55105	0.00745	0.0194473	1.04017	1	1	1.0385	1	1	5.35	ChIP-seq	lysM domain containing protein, putative, expressed
LOC_Os04g47700	2.93324	5e-05	0.00022699	1.13918	0.43985	0.556732	11.2476	5e-05	0.00022699	6.9	ChIP-seq	expressed protein
LOC_Os04g47220	2.66853	5e-05	0.00022699	0.938321	0.44215	0.558859	5.82454	5e-05	0.00022699	6.66	ChIP-seq	aquaporin protein, putative, expressed
LOC_Os04g47140	5.21296	5e-05	0.00022699	1.31232	0.35385	0.471069	9.05345	5e-05	0.00022699	8.12	ChIP-seq	expressed protein
LOC_Os04g47120	2.15427	5e-05	0.00022699	1.13984	0.1337	0.218991	1.76835	5e-05	0.00022699	6.4	ChIP-seq	acyl-CoA thioesterase 2, putative, expressed
LOC_Os04g46280	12.6298	5e-05	0.00022699	0.85937	0.4244	0.541895	10.8999	5e-05	0.00022699	5.38	ChIP-seq	hydrolase, NUDIX family, domain containing protein, expressed
LOC_Os04g45810	4.00124	5e-05	0.00022699	1.19917	0.03495	0.0723299	5.17733	5e-05	0.00022699	9.56	ChIP-seq	homeobox associated leucine zipper, putative, expressed
LOC_Os04g44500	2.60607	5e-05	0.00022699	0.485831	0.00025	0.00099147	9.69854	5e-05	0.00022699	6.89	ChIP-seq	GEM, putative, expressed
LOC_Os04g43800	6.4266	5e-05	0.00022699	1.20191	0.12565	0.208412	2.53051	5e-05	0.00022699	6.9	ChIP-seq	phenylalanine ammonia-lyase, putative, expressed
LOC_Os04g43400	6.59098	5e-05	0.00022699	0.803792	0.47765	0.592404	2.91833	0.0002	0.000810104	5.32	ChIP-seq	Os4bglu17 - GH1 gene fragment, expressed
LOC_Os04g43390	18.0557	5e-05	0.00022699	0.64923	0.00035	0.00134087	5.60029	5e-05	0.00022699	5.22	ChIP-seq	Os4bglu16 - monolignol beta-glucoside homologue, expressed
LOC_Os04g43300	2.61751	5e-05	0.00022699	1.14714	0.45865	0.574534	1.79459	0.00255	0.00771982	7.55	ChIP-seq	BRCA1 C Terminus domain containing protein, expressed
LOC_Os04g43200	6.68534	5e-05	0.00022699	0.951634	0.73685	0.812507	13.6736	5e-05	0.00022699	5.13	ChIP-seq	caleosin related protein, putative, expressed
LOC_Os04g40630	2.0191	0.00725	0.0189981	1.14151	1	1	9.8166	5e-05	0.00022699	5.61	ChIP-seq	BTBZ4 - Bric-a-Brac, Tramtrack, Broad Complex BTB domain with TAZ zinc finger and Calmodulin-binding domains, expressed
LOC_Os04g38042	7.23643	5e-05	0.00022699	1.28935	0.06885	0.127168	9.39846	5e-05	0.00022699	5.23	ChIP-seq	retrotransposon protein, putative, unclassified, expressed
LOC_Os04g37880	12.291	0.0029	0.00860106	1.32375	1	1	6.73992	0.0101	0.0252565	5.3	ChIP-seq	expressed protein
LOC_Os04g37619	2.54298	5e-05	0.00022699	1.14057	0.3027	0.417562	5.51294	5e-05	0.00022699	11.01	ChIP-seq	unknown
LOC_Os04g36560	2.20694	5e-05	0.00022699	1.09263	0.2924	0.406525	3.10394	5e-05	0.00022699	15.08	ChIP-seq	chloride channel protein, putative, expressed
LOC_Os04g35880	3.95123	5e-05	0.00022699	1.1489	0.3167	0.432376	1.47078	0.01295	0.0312035	7.38	ChIP-seq	retrotransposon protein, putative, unclassified, expressed
LOC_Os04g33460	2.50516	5e-05	0.00022699	1.45926	0.00625	0.0167172	1.38493	0.04575	0.0905043	7.14	ChIP-seq	1,4-alpha-glucan-branching enzyme 2, chloroplast precursor, putative, expressed
LOC_Os04g33260	3.06327	5e-05	0.00022699	1.21922	0.19875	0.300884	1.0729	0.68825	0.773996	9.62	ChIP-seq	expressed protein
LOC_Os04g26910	3.01955	5e-05	0.00022699	1.03087	0.7304	0.807439	1.66936	0.0001	0.00043099	8.01	ChIP-seq	oxidoreductase, aldo/keto reductase family protein, putative, expressed
LOC_Os04g25784	2.53621	5e-05	0.00022699	1.07954	0.48525	0.59944	0.738441	0.0336	0.0699617	23.41	ChIP-seq	expressed protein
LOC_Os04g24804	39.3361	5e-05	0.00022699	0.897183	1	1	4.15427	0.0005	0.00184238	9.54	ChIP-seq	expressed protein
LOC_Os04g19740	7.46313	5e-05	0.00022699	0.956636	0.78805	0.851507	1.69132	0.002	0.00625167	6.62	ChIP-seq	transketolase, chloroplast precursor, putative, expressed
LOC_Os04g17100	4.25657	5e-05	0.00022699	1.15765	0.12965	0.213633	33.8218	5e-05	0.00022699	18.63	ChIP-seq	heavy metal-associated domain containing protein, expressed
LOC_Os04g13210	2.24227	5e-05	0.00022699	0.671529	0.001	0.00340328	3.54487	5e-05	0.00022699	11.97	ChIP-seq	multidrug resistance-associated protein, putative, expressed
LOC_Os04g08560	10.2632	5e-05	0.00022699	1.00604	1	1	64.887	5e-05	0.00022699	10.96,9.05,7.12	ChIP-seq	protein phosphatase 2C, putative, expressed
LOC_Os04g05010	2.0163	5e-05	0.00022699	0.910308	0.60685	0.70727	0.354103	0.00195	0.00611607	8.66	ChIP-seq	CBS domain containing membrane protein, putative, expressed
LOC_Os03g63870	2.57377	5e-05	0.00022699	1.13132	0.16315	0.257059	0.87439	0.208	0.311982	15.86	ChIP-seq	expressed protein
LOC_Os03g61360	3.83369	5e-05	0.00022699	0.52247	5e-05	0.00022699	8.44087	5e-05	0.00022699	14.16	ChIP-seq	hydrolase, alpha/beta fold family domain containing protein, expressed
LOC_Os03g61160	22.431	5e-05	0.00022699	1.08452	0.5622	0.668698	13.823	5e-05	0.00022699	14.1	ChIP-seq	expressed protein
LOC_Os03g60580	6.37754	5e-05	0.00022699	0.746406	0.02425	0.0531456	54.4527	5e-05	0.00022699	5.52	ChIP-seq	actin-depolymerizing factor, putative, expressed
LOC_Os03g59430	5.3813	0.0001	0.00043099	2.70703	1	1	0.365305	1	1	6.89	ChIP-seq	uncharacterized glycosyltransferase, putative, expressed
LOC_Os03g58300	12.3507	5e-05	0.00022699	1.37983	0.014	0.0333485	6.21191	5e-05	0.00022699	7.16	ChIP-seq	indole-3-glycerol phosphate lyase, chloroplast precursor, putative, expressed
LOC_Os03g58230	2.10741	5e-05	0.00022699	1.17301	0.07025	0.129314	1.00141	0.98875	0.991646	10.41	ChIP-seq	plant-specific domain TIGR01615 family protein, expressed
LOC_Os03g57640	3.36284	5e-05	0.00022699	0.777583	0.0729	0.133344	26.6186	5e-05	0.00022699	5.91	ChIP-seq	gibberellin receptor GID1L2, putative, expressed
LOC_Os03g55850	2.19093	5e-05	0.00022699	0.790076	0.00555	0.0150962	3.18704	5e-05	0.00022699	11.32	ChIP-seq	cold acclimation protein WCOR413, putative, expressed
LOC_Os03g55120	4.15413	0.0107	0.0265225	1.8794	1	1	4.63528	0.0072	0.0188876	5.13	ChIP-seq	plastocyanin-like domain containing protein, putative, expressed
LOC_Os03g54930	15.0336	0.0059	0.0159047	1.45882	1	1	0.493646	1	1	11.92	ChIP-seq	VIP4, putative
LOC_Os03g53360	5.75376	5e-05	0.00022699	0.766116	1	1	2.73889	0.0004	0.00151063	8.38	ChIP-seq	transferase family protein, putative, expressed
LOC_Os03g53340	1550.13	5e-05	0.00022699	1.26841	1	1	2.01751	1	1	7.21	ChIP-seq	HSF-type DNA-binding domain containing protein, expressed
LOC_Os03g51920	5.40621	5e-05	0.00022699	0.383757	5e-05	0.00022699	17.5706	5e-05	0.00022699	11.66	ChIP-seq&ChIP-PCR	OsEGY3, peptidase, M50 family, putative, expressed
LOC_Os03g51350	11.0471	5e-05	0.00022699	0.485679	1	1	57.9984	5e-05	0.00022699	14.1	ChIP-seq	expressed protein
LOC_Os03g51010	2.00907	5e-05	0.00022699	1.12741	0.33195	0.448382	6.50225	5e-05	0.00022699	12.06	ChIP-seq	hydrolase, alpha/beta fold family domain containing protein, expressed
LOC_Os03g50470	2.65736	5e-05	0.00022699	1.24809	1	1	1.60507	1	1	12.4	ChIP-seq	expressed protein
LOC_Os03g45720	3.29663	5e-05	0.00022699	1.03407	0.74715	0.820476	1.1626	0.21215	0.316941	10.45	ChIP-seq	glyoxalase family protein, putative, expressed
LOC_Os03g42710	2.58195	5e-05	0.00022699	0.974509	0.88675	0.922981	10.055	5e-05	0.00022699	16.81	ChIP-seq	WD-40 repeat family protein, putative, expressed
LOC_Os03g37830	3.38446	5e-05	0.00022699	1.49569	5e-05	0.00022699	4.09187	5e-05	0.00022699	10.06	ChIP-seq	potassium transporter, putative, expressed
LOC_Os03g35640	7.8878	0.00015	0.000624142	0.733199	1	1	3.22211	0.011	0.0271512	7.42	ChIP-seq	retrotransposon protein, putative, unclassified
LOC_Os03g31690	2.02987	5e-05	0.00022699	1.61738	5e-05	0.00022699	0.604772	0.00065	0.0023263	8.05	ChIP-seq	GCN5-related N-acetyltransferase, putative, expressed
LOC_Os03g31380	2.17244	0.0163	0.0379713	0.813969	0.5457	0.654236	0.59348	0.1906	0.291016	14.26	ChIP-seq	hypothetical protein
LOC_Os03g29960	3.66908	5e-05	0.00022699	1.0589	0.59315	0.695511	1.50582	0.00075	0.00263847	11.27	ChIP-seq	DEK C terminal domain containing protein, expressed
LOC_Os03g29180	2.10874	5e-05	0.00022699	1.02528	0.8049	0.864042	1.10136	0.4166	0.534393	10.04	ChIP-seq	ubiquinone biosynthesis protein COQ9, mitochondrial precursor, putative, expressed
LOC_Os03g26210	2.02214	5e-05	0.00022699	0.732935			3.47461	5e-05	0.00022699	12.99	ChIP-seq	unknown
LOC_Os03g21270	2.43745	5e-05	0.00022699	1.02507	0.78745	0.851024	1.45609	0.0017	0.00542462	6.82	ChIP-seq	expressed protein
LOC_Os03g20680	60.935	0.00265	0.00795011	0.772633	1	1	580.254	0.0026	0.00783001	12.99	ChIP-seq	late embryogenesis abundant protein 1, putative, expressed
LOC_Os03g19290	5.44316	5e-05	0.00022699	0.597381	1	1	11.1788	5e-05	0.00022699	6.74	ChIP-seq	mitochondrial import inner membrane translocase subunit Tim17, putative, expressed
LOC_Os03g18680	2.14813	5e-05	0.00022699	1.54575	5e-05	0.00022699	3.02293	5e-05	0.00022699	18.19	ChIP-seq	membrane associated DUF588 domain containing protein, putative, expressed
LOC_Os03g18130	9.824	5e-05	0.00022699	1.19343	0.0363	0.0746643	0.725133	0.0036	0.0103741	9.42	ChIP-seq	asparagine synthetase, putative, expressed
LOC_Os03g17790	2.88617	0.0001	0.00043099	1.15186	0.5868	0.689985	14.1463	5e-05	0.00022699	8.97	ChIP-seq	OsRCI2-5 - Putative low temperature and salt responsive protein, expressed
LOC_Os03g16170	6.03653	5e-05	0.00022699	0.637845	0.00015	0.000624142	33.6505	5e-05	0.00022699	11.24	ChIP-seq&ChIP-PCR	OsPP48, protein phosphatase 2C, putative, expressed
LOC_Os03g16010	2.77163	5e-05	0.00022699	1.14737	0.252	0.361762	0.84659	0.2527	0.362534	7.46	ChIP-seq	BRASSINOSTEROID INSENSITIVE 1-associated receptor kinase 1 precursor, putative, expressed
LOC_Os03g15270	5.0808	5e-05	0.00022699	0.642393	0.0002	0.000810104	15.2303	5e-05	0.00022699	12.27	ChIP-seq	gibberellin receptor GID1L2, putative, expressed
LOC_Os03g14570	2.03318	5e-05	0.00022699	1.19668	0.0387	0.0788127	1.66585	5e-05	0.00022699	7.01	ChIP-seq	expressed protein
LOC_Os03g13540	4.99278	5e-05	0.00022699	0.930078	0.6197	0.718024	2.6981	5e-05	0.00022699	7.87	ChIP-seq	Ser/Thr protein phosphatase family protein, putative, expressed
LOC_Os03g12860	2.05488	5e-05	0.00022699	1.23452	0.04095	0.0826419	3.76193	5e-05	0.00022699	6.21	ChIP-seq	homeobox associated leucine zipper, putative, expressed
LOC_Os03g09930	4.14114	5e-05	0.00022699	1.4877	0.00735	0.0192249	0.79133	0.18125	0.279579	8.85	ChIP-seq	sulfate transporter, putative, expressed
LOC_Os03g08600	2.95398	5e-05	0.00022699	1.35251	0.0483	0.094718	3.09533	5e-05	0.00022699	6.52	ChIP-seq	glycosyl transferase, putative, expressed
LOC_Os03g08330	3.26044	5e-05	0.00022699	0.706362	0.01075	0.0266279	15.7441	5e-05	0.00022699	7.65	ChIP-seq	ZIM domain containing protein, putative, expressed
LOC_Os03g08100	2.46567	5e-05	0.00022699	1.46514	0.00265	0.00795011	1.1698	0.2899	0.403787	11.21	ChIP-seq	hydrolase, alpha/beta fold family protein, putative, expressed
LOC_Os03g07739	2.00693	5e-05	0.00022699	0.949619	0.6091	0.709133	0.776087	0.04705	0.0926681	12	ChIP-seq	expressed protein
LOC_Os03g06520	2.00499	5e-05	0.00022699	1.05603	0.50905	0.621479	1.81858	5e-05	0.00022699	5.24	ChIP-seq	sulfate transporter, putative, expressed
LOC_Os03g05880	5.79859	5e-05	0.00022699	0.485715	0.00075	0.00263847	3.58116	5e-05	0.00022699	8.38	ChIP-seq&ChIP-PCR	AUMO1, monooxygenase, putative, expressed
LOC_Os03g05280	2.00301	5e-05	0.00022699	0.902751	0.3141	0.429622	1.74805	5e-05	0.00022699	10.3	ChIP-seq	ras-related protein, putative, expressed
LOC_Os03g03980	3.85506	0.00475	0.0131954	1.334	1	1	3.51774	0.0065	0.0172941	7.94	ChIP-seq	coiled-coil domain-containing protein 124, putative, expressed
LOC_Os03g03880	2.12651	5e-05	0.00022699	1.24361	0.0595	0.112622	0.89559	0.4377	0.554729	13.24	ChIP-seq	protein kinase, putative, expressed
LOC_Os02g57840	6.96769	5e-05	0.00022699	0.361379	0.05005	0.0975548	75.0863	5e-05	0.00022699	13.89	ChIP-seq	remorin C-terminal domain containing protein, putative, expressed
LOC_Os02g56900	2.46152	5e-05	0.00022699	0.52727	5e-05	0.00022699	20.3532	5e-05	0.00022699	13.44	ChIP-seq	thioredoxin family protein, putative, expressed
LOC_Os02g54900	9.5	0.0016	0.00514618	1.55507	1	1	1.70173	1	1	9.37	ChIP-seq	STE_PAK_Ste20_STLK.2 - STE kinases include homologs to sterile 7, sterile 11 and sterile 20 from yeast, expressed
LOC_Os02g52810	3.57766	5e-05	0.00022699	1.18281	0.33245	0.448928	1.75909	0.00255	0.00771982	10.11	ChIP-seq	remorin C-terminal domain containing protein, putative, expressed
LOC_Os02g52780	6.31929	5e-05	0.00022699	0.908207	0.41815	0.535878	33.7875	5e-05	0.00022699	13.24	ChIP-seq	bZIP transcription factor, putative, expressed
LOC_Os02g51750	3.73078	5e-05	0.00022699	1.10747	0.3028	0.417675	2.98131	5e-05	0.00022699	7.15	ChIP-seq	annexin, putative, expressed
LOC_Os02g51290	2.93157	5e-05	0.00022699	0.696382	0.1171	0.196828	2.66416	5e-05	0.00022699	9.59	ChIP-seq	HVA22, putative, expressed
LOC_Os02g48190	2.36	5e-05	0.00022699	0.638261	0.0005	0.00184238	15.8274	5e-05	0.00022699	8.08	ChIP-seq	expressed protein
LOC_Os02g45690	2.9452	5e-05	0.00022699	0.997038	0.98485	0.98904	1.02679	0.8589	0.903196	7.01	ChIP-seq	uncharacterized mscS family protein, putative, expressed
LOC_Os02g44930	3.49675	5e-05	0.00022699	1.54971	0.00225	0.0069238	6.30811	5e-05	0.00022699	17.61	ChIP-seq	HMG1/2, putative, expressed
LOC_Os02g43330	3.16854	5e-05	0.00022699	0.206046	5e-05	0.00022699	171.941	5e-05	0.00022699	10.19	ChIP-seq&ChIP-PCR	HOX24, homeobox associated leucine zipper, putative, expressed
LOC_Os02g41650	3.62342	5e-05	0.00022699	0.666465	5e-05	0.00022699	5.45354	5e-05	0.00022699	8.86	ChIP-seq	phenylalanine ammonia-lyase, putative, expressed
LOC_Os02g40900	3.02014	5e-05	0.00022699	0.925809	0.6151	0.714165	3.46612	5e-05	0.00022699	10.89	ChIP-seq	RNA recognition motif containing protein, putative, expressed
LOC_Os02g37690	2.28488	5e-05	0.00022699	1.08832	0.33775	0.454355	1.35731	0.0053	0.014507	6.84	ChIP-seq	UDP-glucoronosyl and UDP-glucosyl transferase, putative, expressed
LOC_Os02g37040	3.20429	5e-05	0.00022699	1.44646	5e-05	0.00022699	3.30557	5e-05	0.00022699	6.87	ChIP-seq	peptide transporter PTR3-A, putative, expressed
LOC_Os02g36490	4.40304	5e-05	0.00022699	0.984395	0.86845	0.909942	3.2712	5e-05	0.00022699	5.07	ChIP-seq	expressed protein
LOC_Os02g32580	2.2525	5e-05	0.00022699	0.706252	0.0125	0.0302793	30.5201	5e-05	0.00022699	9.2	ChIP-seq	expressed protein
LOC_Os02g28720	2.12653	5e-05	0.00022699	0.93184	0.44425	0.560824	3.55301	5e-05	0.00022699	7.03	ChIP-seq	spotted leaf 11, putative, expressed
LOC_Os02g28170	4.1243	5e-05	0.00022699	1.07502	0.48645	0.600585	2.41309	5e-05	0.00022699	8.66,5.57	ChIP-seq	transferase family protein, putative, expressed
LOC_Os02g27000	2.27967	5e-05	0.00022699	0.875965	0.39425	0.51205	0.438675	0.0008	0.00279307	9.6	ChIP-seq	ATP-binding region, ATPase-like domain containing protein, expressed
LOC_Os02g26470	3.67147	5e-05	0.00022699	0.766311	0.3442	0.46109	2.81395	5e-05	0.00022699	6.14	ChIP-seq	expressed protein
LOC_Os02g26294	2.05598	0.0003	0.00116785	1.12318	0.59765	0.699445	0.919492	0.67295	0.761758	6.07	ChIP-seq	expressed protein
LOC_Os02g21700	3.91038	5e-05	0.00022699	1.44723	0.04985	0.0972232	2.91227	5e-05	0.00022699	5.93	ChIP-seq	STE_MEKK_ste11_MAP3K.8 - STE kinases include homologs to sterile 7, sterile 11 and sterile 20 from yeast, expressed
LOC_Os02g14980	2.96827	5e-05	0.00022699	0.966241	0.77155	0.838872	3.91887	5e-05	0.00022699	10.84	ChIP-seq	calcium-binding EF hand family protein, putative, expressed
LOC_Os02g13800	5.57746	5e-05	0.00022699	1.10963	0.36355	0.480913	2.28611	5e-05	0.00022699	9.02	ChIP-seq	HSF-type DNA-binding domain containing protein, expressed
LOC_Os02g11760	3.11353	5e-05	0.00022699	1.07797	0.43755	0.554581	3.60286	5e-05	0.00022699	8.08	ChIP-seq	pleiotropic drug resistance protein, putative, expressed
LOC_Os02g10630	3.76501	5e-05	0.00022699	1.30591	0.0995	0.172321	0.523599	1	1	8.8	ChIP-seq	GRAM and C2 domains containing protein, putative, expressed
LOC_Os02g10470	2.21079	0.00015	0.000624142	0.869752	0.5106	0.622876	4.28899	5e-05	0.00022699	8.27	ChIP-seq	EF hand family protein, putative, expressed
LOC_Os02g07480	3.40133	5e-05	0.00022699	1.03747	0.82125	0.876264	3.15221	5e-05	0.00022699	15.02	ChIP-seq	transglycosylase SLT domain containing protein, expressed
LOC_Os02g04369	3.76565	5e-05	0.00022699	1.03515	0.84645	0.894444	2.41234	5e-05	0.00022699	14.08	ChIP-seq	expressed protein
LOC_Os01g73110	6.26248	5e-05	0.00022699	1.23915	0.0488	0.095527	2.81323	5e-05	0.00022699	14.13	ChIP-seq	expressed protein
LOC_Os01g72350	2.79834	5e-05	0.00022699	1.11572	0.28025	0.393326	1.36386	0.0107	0.0265225	9.82	ChIP-seq	amidohydrolase, putative, expressed
LOC_Os01g68930	2.20749	5e-05	0.00022699	1.31862	0.00875	0.0223387	0.570177	0.0004	0.00151063	5.91	ChIP-seq	expressed protein
LOC_Os01g67630	5.53173	5e-05	0.00022699	2.34246	5e-05	0.00022699	2.02558	0.00015	0.000624142	6.8	ChIP-seq	peptide transporter PTR2, putative, expressed
LOC_Os01g67540	4.6574	5e-05	0.00022699	0.908452	0.34965	0.466755	2.77233	5e-05	0.00022699	8.97	ChIP-seq	AMP-binding domain containing protein, expressed
LOC_Os01g66720	2.92866	0.0139	0.0331425	0.848176	1	1	2.47833	1	1	10.83	ChIP-seq	NADP-dependent oxidoreductase, putative, expressed
LOC_Os01g62950	2.66974	0.00025	0.00099147	0.448186	0.0239	0.0525016	28.6158	5e-05	0.00022699	7.69	ChIP-seq	ras-related protein, putative, expressed
LOC_Os01g62810	2.21987	5e-05	0.00022699	1.18295	0.3385	0.455116	2.54561	5e-05	0.00022699	10.61	ChIP-seq	regulator of chromosome condensation, putative, expressed
LOC_Os01g62760	3.9988	5e-05	0.00022699	1.62443	5e-05	0.00022699	34.8792	5e-05	0.00022699	9.31	ChIP-seq	protein phosphatase 2C, putative, expressed
LOC_Os01g62630	3.08216	5e-05	0.00022699	1.23425	0.21135	0.315979	4.69264	5e-05	0.00022699	7.5	ChIP-seq	aspartic proteinase nepenthesin precursor, putative, expressed
LOC_Os01g62290	2.17945	5e-05	0.00022699	0.974317	0.85095	0.897561	2.96264	5e-05	0.00022699	5.85	ChIP-seq	DnaK family protein, putative, expressed
LOC_Os01g61880	3.34113	0.00175	0.005564	1.65369	0.1293	0.213169	1.15403	0.70865	0.790348	8.79	ChIP-seq	respiratory burst oxidase, putative, expressed
LOC_Os01g60910	4.19917	5e-05	0.00022699	1.03392	0.80945	0.867427	3.59727	5e-05	0.00022699	13.42	ChIP-seq	CAMK_KIN1/SNF1/Nim1_like.12 - CAMK includes calcium/calmodulin depedent protein kinases, expressed
LOC_Os01g60600	4.22429	5e-05	0.00022699	0.533729	0.00045	0.00167761	8.20609	5e-05	0.00022699	6	ChIP-seq	WRKY DNA-binding domain containing protein, expressed
LOC_Os01g59150	3.19573	5e-05	0.00022699	0.779599	0.20055	0.30308	3.55043	5e-05	0.00022699	6.65	ChIP-seq	tubulin/FtsZ domain containing protein, putative, expressed
LOC_Os01g57740	2.16035	5e-05	0.00022699	0.874731	0.36195	0.479299	4.212	5e-05	0.00022699	7.58	ChIP-seq	expressed protein
LOC_Os01g56330	3.90795	5e-05	0.00022699	0.826603	1	1	22.6604	5e-05	0.00022699	9.68	ChIP-seq	TKL_IRAK_CrRLK1L-1.5 - The CrRLK1L-1 subfamily has homology to the CrRLK1L homolog, expressed
LOC_Os01g56180	3.91165	5e-05	0.00022699	1.27989	0.20405	0.30732	8.76808	5e-05	0.00022699	10.4	ChIP-seq	expressed protein
LOC_Os01g54340	2.2244	5e-05	0.00022699	0.834306	0.27205	0.384266	8.35618	5e-05	0.00022699	8.75	ChIP-seq	plant-specific domain TIGR01615 family protein, expressed
LOC_Os01g53670	3.35904	5e-05	0.00022699	0.826824	0.0614	0.115596	2.63344	5e-05	0.00022699	7.15	ChIP-seq	ENTH domain containing protein, expressed
LOC_Os01g51380	2.23442	5e-05	0.00022699	1.19173	0.11865	0.19894	6.30337	5e-05	0.00022699	10.65	ChIP-seq	ATP synthase, putative, expressed
LOC_Os01g50616	2.30934	5e-05	0.00022699	0.843278	0.28125	0.394428	8.6005	5e-05	0.00022699	17.35	ChIP-seq	phosphatidylinositol transfer, putative, expressed
LOC_Os01g49750	14.1644	0.00275	0.00821331	0.104596	1	1	1.71556	1	1	7.32	ChIP-seq	expressed protein
LOC_Os01g47490	2.21918	5e-05	0.00022699	1.23419	0.0467	0.092075	3.70371	5e-05	0.00022699	15.93	ChIP-seq	Lg106, putative, expressed
LOC_Os01g47300	2.41977	0.00095	0.00325238	0.7793	1	1	6.65854	5e-05	0.00022699	5.83	ChIP-seq	retrotransposon protein, putative, unclassified, expressed
LOC_Os01g47262	2.09581	5e-05	0.00022699	0.979181	0.8084	0.866619	2.91124	5e-05	0.00022699	12.17	ChIP-seq	AMSH-like protease, putative, expressed
LOC_Os01g47190	2.40367	0.0002	0.000810104	0.710121	0.16485	0.259221	1.06723	0.7913	0.85397	6.88	ChIP-seq	phosphoglycerate mutase, putative, expressed
LOC_Os01g46970	7.09241	5e-05	0.00022699	0.692369	0.0199	0.0449848	15.424	5e-05	0.00022699	8.62	ChIP-seq	transcription factor, putative, expressed
LOC_Os01g45460	2.57061	0.0006	0.00216684	1.51114	1	1	7.31099	5e-05	0.00022699	6.11	ChIP-seq	serine esterase, putative, expressed
LOC_Os01g44110	2.06135	0.0004	0.00151063	1.44493	0.05245	0.101443	0.725505	1	1	5.68	ChIP-seq	serine/threonine-protein kinase, putative, expressed
LOC_Os01g40280	2.96593	5e-05	0.00022699	1.09046	0.50435	0.617143	6.74622	5e-05	0.00022699	13.93	ChIP-seq	integral membrane protein, putative, expressed
LOC_Os01g38990	2.0272	5e-05	0.00022699	0.788059	0.11225	0.190168	3.04368	5e-05	0.00022699	7.36	ChIP-seq	mitochondrial carrier protein, putative, expressed
LOC_Os01g37950	3.56337	0.00645	0.0171805	1.93205	0.10425	0.179107	4.07152	0.0034	0.00987556	7.56	ChIP-seq	expressed protein
LOC_Os01g35050	2.52427	5e-05	0.00022699	1.00062	0.9951	0.996038	10.1911	5e-05	0.00022699	7.32	ChIP-seq	early-responsive to dehydration protein-related, putative, expressed
LOC_Os01g34700	2.06578	5e-05	0.00022699	1.22969	0.0381	0.0778095	1.01215	0.9198	0.946353	7.48	ChIP-seq	dienelactone hydrolase family protein, expressed
LOC_Os01g31360	3.76095	5e-05	0.00022699	1.0796	0.6043	0.705116	9.48206	5e-05	0.00022699	17.41	ChIP-seq	expressed protein
LOC_Os01g27449	8.90685	5e-05	0.00022699	2.06148	1	1	19.0669	5e-05	0.00022699	7.68	ChIP-seq	hypothetical protein
LOC_Os01g26039	2.02318	5e-05	0.00022699	1.52587	5e-05	0.00022699	1.06695	0.5286	0.639101	6.55	ChIP-seq	expressed protein
LOC_Os01g25990	3.51622	5e-05	0.00022699	1.09987	0.2596	0.370321	1.57485	5e-05	0.00022699	7.03	ChIP-seq	expressed protein
LOC_Os01g21420	4.06198	5e-05	0.00022699	0.916433	0.5197	0.631091	3.71019	5e-05	0.00022699	16.69	ChIP-seq	pre-mRNA-splicing factor SF2, putative, expressed
LOC_Os01g20860	2.06956	5e-05	0.00022699	1.02142	0.86405	0.906856	1.51052	0.00405	0.0114912	10.7	ChIP-seq	phospholipase D. Active site motif family protein, expressed
LOC_Os01g19970	5.53105	5e-05	0.00022699	1.74065	0.00055	0.00200577	2.5816	5e-05	0.00022699	13.28	ChIP-seq	MYB family transcription factor, putative, expressed
LOC_Os01g16870	2.0137	5e-05	0.00022699	1.05507	0.5166	0.628382	0.793828	0.02675	0.0577505	13	ChIP-seq	argonaute, putative, expressed
LOC_Os01g13930	2.80117	5e-05	0.00022699	0.959085	0.8108	0.868482	4.46726	5e-05	0.00022699	5.72	ChIP-seq	expressed protein
LOC_Os01g13690	2.98921	5e-05	0.00022699	1.02004	0.817	0.873229	7.6057	5e-05	0.00022699	7.08	ChIP-seq	ligA, putative, expressed
LOC_Os01g12820	4.20535	5e-05	0.00022699	1.4242	1	1	19.8282	5e-05	0.00022699	9.54	ChIP-seq	harpin-induced protein, putative, expressed
LOC_Os01g12580	4.53584	0.00045	0.00167761	0.622089	1	1	8.00497	5e-05	0.00022699	7.66	ChIP-seq&ChIP-PCR	LEA14, late embryogenesis abundant protein, putative, expressed
LOC_Os01g11990	3.39348	0.0004	0.00151063	1.26889	1	1	1.17732	1	1	5.95	ChIP-seq	expressed protein
LOC_Os01g11600	3.15388	5e-05	0.00022699	0.770092	0.255	0.365114	38.3598	5e-05	0.00022699	12.01	ChIP-seq	conserved hypothetical protein
LOC_Os01g10680	2.1984	5e-05	0.00022699	1.20385	0.0695	0.128163	3.87298	5e-05	0.00022699	11.7	ChIP-seq	GIL1, putative, expressed
LOC_Os01g09640	2.82468	5e-05	0.00022699	0.930687	0.43655	0.55362	11.8025	5e-05	0.00022699	7.34	ChIP-seq	Myb transcription factor, putative, expressed
LOC_Os01g07376	2.28206	5e-05	0.00022699	0.995172	0.96875	0.978823	1.37192	0.01705	0.039473	7.05	ChIP-seq	thioredoxin, putative, expressed
LOC_Os01g07370	3.36242	5e-05	0.00022699	1.09305	0.3259	0.442001	1.77992	5e-05	0.00022699	7.09	ChIP-seq	KIP1, putative, expressed
LOC_Os01g07200	2.25528	5e-05	0.00022699	1.29473	0.0113	0.0277797	3.27581	5e-05	0.00022699	10.42	ChIP-seq	staphylococcal nuclease homologue, putative, expressed
LOC_Os01g05650	3.10983	5e-05	0.00022699	1.07628	0.37175	0.489258	3.0431	5e-05	0.00022699	11.5	ChIP-seq	metallothionein, putative, expressed
LOC_Os01g04630	2.2048	5e-05	0.00022699	0.727658	0.00035	0.00134087	1.0569	0.58275	0.68656	7.76	ChIP-seq	muconate cycloisomerase, putative, expressed
LOC_Os01g04590	2.69606	5e-05	0.00022699	0.629549	0.0306	0.0646876	96.3383	5e-05	0.00022699	12.49	ChIP-seq	expressed protein
LOC_Os01g01920	2.33538	5e-05	0.00022699	1.1565	0.13495	0.22067	1.78656	5e-05	0.00022699	11.04	ChIP-seq	HD domain containing protein 2, putative, expressed
LOC_Os01g01870	2.28915	5e-05	0.00022699	1.35478	0.00135	0.00443293	2.64169	5e-05	0.00022699	6.27	ChIP-seq	helix-loop-helix DNA-binding domain containing protein, expressed
